# Supplementary material for: Position effects of 22q13 rearrangements on candidate genes in Phelan-McDermid syndrome
Source: PLoS One. 2021 Jul 6;16(7):e0253859. doi: 10.1371/journal.pone.0253859 (PMC8259982; doi:10.1371/journal.pone.0253859)
Supplement: S1 File — 114 PMS-associated deletions positions detected by microarray. Sheet 2. hg19. 91 patient deletions. Deletions converted from hg18 to hg19 using the UCSC LiftOver tool [31]. Only 82 out of a total of 91 converted cases had available phenotypic information. Sheet 3. Clinical phenotype for 81 patients. Sheet 4. TAD analysis for 81 patients. Grey indicates genes that are candidates but fall within the deletion region; yellow indicates position effect candidates that are outside the deletion. Sheet 5. qRT-PCR summary of expression. P1-P5 represent the five individuals with PMS chosen for this study, and C1-C2 represent the two controls used for qRT-PCR experiments. Sheet 6. p-values for Biolog plates PM-M1, PM-TRP, PM-M5, and PM-M7. p-values for all five individuals with PMS with significant values highlighted in pink. Only wells with significant differences as compared to controls are selectively shown here. (XLSX) [file pone.0253859.s001.xlsx]

## Sheet: Legend
Sheet #	Information
Sheet 1	114 PMS-associated deletions positions detected by microarray
Sheet 2	90 patient deletions converted from hg18 to hg19 using the UCSC LiftOver tool. Only 81 out of a total of 90 converted cases had available phenotypic information
Sheet 3	Clinical phenotype for 81 patients
Sheet 4	TAD analysis for 81 patients - Grey indicates genes that are candidates but fall within the deletion region; yellow indicates position effect candidates that are outside the deletion
Sheet 5	qRT-PCR summary of expression, P1-P5 represent the five individuals with PMS chosen for this study, and C1-C2 represent the two controls used for qRT-PCR experiments
Sheet 6	p-values for Biolog plates PM-M1, PM-TRP, PM-M5, and PM-M7 for all five individuals with PMS with significant values highlighted in pink. Only wells with significant differences as compared to controls are selectively shown here.

## Sheet: Sheet 1
chr	start	end	ID
chr22	42972973	49591415	ID1
chr22	42529330	49591415	ID2
chr22	46910578	49591415	ID3
chr22	49472345	49691432	ID4
chr22	42998743	49691432	ID5
chr22	42376184	49691432	ID6
chr22	42637443	49691432	ID7
chr22	41895356	49691432	ID8
chr22	46016865	49691432	ID9
chr22	42468214	49691432	ID10
chr22	44600255	49691432	ID11
chr22	41627426	49609885	ID12
chr22	46900772	49691432	ID13
chr22	41146428	49691432	ID14
chr22	45732543	49691432	ID15
chr22	43599153	49691432	ID16
chr22	45830477	49691432	ID17
chr22	44607927	49624532	ID18
chr22	46351840	49626915	ID19
chr22	41656571	49691432	ID20
chr22	44842724	49603453	ID21
chr22	41281530	49579624	ID22
chr22	46072224	49691432	ID23
chr22	47707373	49645879	ID24
chr22	43910838	49683502	ID25
chr22	43731060	49668418	ID26
chr22	49121667	49599145	ID27
chr22	47525721	49691432	ID28
chr22	42240416	49598808	ID29
chr22	43532458	49606019	ID30
chr22	40475024	49658601	ID31
chr22	45166677	49618997	ID32
chr22	46572434	49616170	ID33
chr22	42504649	49691432	ID34
chr22	45506175	49691432	ID35
chr22	40469328	49691432	ID36
chr22	41305301	49691432	ID37
chr22	43117544	49691432	ID38
chr22	44884269	49691432	ID39
chr22	43236187	49691432	ID40
chr22	48350229	49691432	ID41
chr22	42823547	49632732	ID42
chr22	44436460	49632732	ID43
chr22	41036092	49654522	ID44
chr22	44458800	49691432	ID45
chr22	44458917	49657746	ID46
chr22	48341557	49688541	ID47
chr22	40732809	49691432	ID48
chr22	46603018	49691432	ID49
chr22	41834988	49691432	ID50
chr22	46939764	49691432	ID51
chr22	45264205	49691432	ID52
chr22	43922335	49691432	ID53
chr22	42706148	49691432	ID54
chr22	43194701	49691432	ID55
chr22	40913819	49691432	ID56
chr22	46880064	49691432	ID57
chr22	42499676	49691432	ID58
chr22	48113317	49691432	ID59
chr22	45419198	49691432	ID60
chr22	41070875	49691432	ID61
chr22	41673885	49691432	ID62
chr22	42130934	49691432	ID63
chr22	44956361	49691432	ID64
chr22	42970944	49691432	ID65
chr22	47774290	49691432	ID66
chr22	42227030	49691432	ID67
chr22	48908630	49691432	ID68
chr22	42659955	49691432	ID69
chr22	41487904	49691432	ID70
chr22	47589781	49691432	ID71
chr22	43660380	49691432	ID72
chr22	40955768	49691432	ID73
chr22	46110825	49691432	ID74
chr22	49468254	49691432	ID75
chr22	45164872	49691432	ID76
chr22	45197779	49691432	ID77
chr22	46423694	49691432	ID78
chr22	44612636	49591415	ID79
chr22	49351575	49691432	ID80
chr22	48068354	49691432	ID81
chr22	48653677	49691432	ID82
chr22	41312228	49691432	ID83
chr22	41491939	49691432	ID84
chr22	44023138	49691432	ID85
chr22	46970660	49691432	ID86
chr22	47842501	49691432	ID87
chr22	47388135	49691432	ID88
chr22	40748468	49691432	ID89
chr22	43061459	49691432	ID90
chr22	45776026	49691432	ID91
chr22	43510080	49691432	ID92
chr22	47447626	49691432	ID93
chr22	47465261	49691432	ID94
chr22	40777987	49691432	ID95
chr22	47463226	49691432	ID96
chr22	47910850	49691432	ID97
chr22	46600321	49691432	ID98
chr22	46361082	49691432	ID99
chr22	43943737	49691432	ID100
chr22	41069890	49691432	ID101
chr22	45095929	49642590	ID102
chr22	43665918	49691432	ID103
chr22	42007350	49691432	ID104
chr22	42352237	49691432	ID105
chr22	45470941	49691432	ID106
chr22	42929642	49691432	ID107
chr22	41557433	49691432	ID108
chr22	49522322	49691432	ID109
chr22	45617672	49691432	ID110
chr22	41621202	49691432	ID111
chr22	48045734	49691432	ID112
chr22	49425766	49591415	ID113
chr22	43160673	49691432	ID114

## Sheet: Sheet 2
chr	start	end	ID
chr22	44641640	51244549	ID1
chr22	44197997	51244549	ID2
chr22	48531914	51244549	ID3
chr22	44667410	51244566	ID5
chr22	44044851	51244566	ID6
chr22	44306110	51244566	ID7
chr22	43565412	51244566	ID8
chr22	47638201	51244566	ID9
chr22	44136881	51244566	ID10
chr22	46221591	51244566	ID11
chr22	43297482	51244566	ID12
chr22	42816484	51244566	PMS2
chr22	47353879	51244566	ID15
chr22	45220489	51244566	ID16
chr22	47451813	51244566	ID17
chr22	46229263	51244566	ID18
chr22	47973176	51244566	ID19
chr22	43326627	51244566	ID20
chr22	46464060	51244566	ID21
chr22	42951586	51232758	ID22
chr22	47693560	51244566	ID23
chr22	49321369	51244566	ID24
chr22	45532174	51244566	ID25
chr22	45352396	51244566	ID26
chr22	50780000	51244566	ID27
chr22	43909083	51244566	ID29
chr22	45153794	51244566	ID30
chr22	42145078	51244566	ID31
chr22	46788013	51244566	ID32
chr22	48193770	51244566	ID33
chr22	44173316	51244566	ID34
chr22	47127511	51244566	ID35
chr22	42139382	51244566	ID36
chr22	42975357	51244566	ID37
chr22	44738880	51244566	ID38
chr22	46505605	51244566	ID39
chr22	44857523	51244566	ID40
chr22	44492214	51244566	ID42
chr22	46057796	51244566	ID43
chr22	42706148	51244566	ID44
chr22	46080136	51244566	ID45
chr22	46080253	51244566	ID46
chr22	42402863	51244566	ID48
chr22	48224354	51244566	ID49
chr22	43505044	51244566	ID50
chr22	46885541	51244566	ID52
chr22	45543671	51244566	ID53
chr22	44374815	51244566	ID54
chr22	44816037	51244566	ID55
chr22	42583875	51244566	ID56
chr22	44168343	51244566	ID58
chr22	47040534	51244566	ID60
chr22	42740931	51244566	PMS1
chr22	43343941	51244566	ID62
chr22	43800990	51244566	PMS3
chr22	46577697	51244566	ID64
chr22	44639611	51244566	ID65
chr22	43896404	51244566	ID67
chr22	44328622	51244566	ID69
chr22	43157960	51244566	ID70
chr22	45281716	51244566	ID72
chr22	42625824	51244566	ID73
chr22	47732161	51244566	ID74
chr22	46786208	51244566	ID76
chr22	46819115	51244566	ID77
chr22	48045030	51244566	ID78
chr22	46233972	51244549	ID79
chr22	42982284	51244566	ID83
chr22	43161995	51244566	ID84
chr22	45644474	51244566	ID85
chr22	42418522	51244566	ID89
chr22	44729294	51244566	ID90
chr22	47397362	51244566	ID91
chr22	45131416	51244566	ID92
chr22	42448041	51244566	ID95
chr22	48221657	51244566	ID98
chr22	47982418	51244566	ID99
chr22	45565073	51244566	ID100
chr22	42739946	51244566	ID101
chr22	46717265	51244566	ID102
chr22	45287254	51244566	ID103
chr22	43677406	51244566	ID104
chr22	44020904	51244566	ID105
chr22	47092277	51244566	ID106
chr22	44598309	51244566	ID107
chr22	43227489	51244566	ID108
chr22	47239008	51244566	ID110
chr22	43291258	51244566	ID111
chr22	51078900	51244549	ID113
chr22	44782009	51244566	ID114

## Sheet: Sheet 3
chr	Breakpoint_window_start	Breakpoint_window_end	Breakpoint_ID	Phenotype_in_HPO_terms
chr22	46531915	50531915	ID3_1	HP:0000218;HP:0000286;HP:0000293;HP:0000343;HP:0000414;HP:0000490;HP:0000492;HP:0000494;HP:0000508;HP:0000527;HP:0000687;HP:0000689;HP:0000988;HP:0001176;HP:0001263;HP:0001319;HP:0001388;HP:0001770;HP:0002164;HP:0004209;HP:0005639;HP:0007328;HP:0012167;HP:0000341;HP:0100710
chr22	49244548	53244548	ID3_2	HP:0000218;HP:0000286;HP:0000293;HP:0000343;HP:0000414;HP:0000490;HP:0000492;HP:0000494;HP:0000508;HP:0000527;HP:0000687;HP:0000689;HP:0000988;HP:0001176;HP:0001263;HP:0001319;HP:0001388;HP:0001770;HP:0002164;HP:0004209;HP:0005639;HP:0007328;HP:0012167;HP:0000341;HP:0100710
chr22	42667411	46667411	ID5_1	HP:0000077;HP:0000218;HP:0000286;HP:0000414;HP:0000458;HP:0000508;HP:0000527;HP:0000582;HP:0000718;HP:0000988;HP:0001176;HP:0001319;HP:0004209;HP:0007328;HP:0011968
chr22	49244565	53244565	ID5_2	HP:0000077;HP:0000218;HP:0000286;HP:0000414;HP:0000458;HP:0000508;HP:0000527;HP:0000582;HP:0000718;HP:0000988;HP:0001176;HP:0001319;HP:0004209;HP:0007328;HP:0011968
chr22	42044852	46044852	ID6_1	HP:0000458;HP:0001263;HP:0001319;HP:0001508;HP:0011968;HP:0012167
chr22	49244565	53244565	ID6_2	HP:0000458;HP:0001263;HP:0001319;HP:0001508;HP:0011968;HP:0012167
chr22	42306111	46306111	ID7_1	HP:0000077;HP:0000218;HP:0000293;HP:0000307;HP:0000343;HP:0000414;HP:0000458;HP:0000527;HP:0000817;HP:0000988;HP:0001176;HP:0001263;HP:0001388;HP:0001508;HP:0002164;HP:0005639;HP:0007328;HP:0011968;HP:0012167;HP:0100702
chr22	49244565	53244565	ID7_2	HP:0000077;HP:0000218;HP:0000293;HP:0000307;HP:0000343;HP:0000414;HP:0000458;HP:0000527;HP:0000817;HP:0000988;HP:0001176;HP:0001263;HP:0001388;HP:0001508;HP:0002164;HP:0005639;HP:0007328;HP:0011968;HP:0012167;HP:0100702
chr22	41565413	45565413	ID8_1	HP:0000817;HP:0001263;HP:0001319;HP:0007328;HP:0011968
chr22	49244565	53244565	ID8_2	HP:0000817;HP:0001263;HP:0001319;HP:0007328;HP:0011968
chr22	45638202	49638202	ID9_1	HP:0000286;HP:0000293;HP:0000307;HP:0000343;HP:0000492;HP:0000508;HP:0000527;HP:0000718;HP:0000817;HP:0000960;HP:0001004;HP:0001176;HP:0001388;HP:0001770;HP:0002164;HP:0005639;HP:0007328
chr22	49244565	53244565	ID9_2	HP:0000286;HP:0000293;HP:0000307;HP:0000343;HP:0000492;HP:0000508;HP:0000527;HP:0000718;HP:0000817;HP:0000960;HP:0001004;HP:0001176;HP:0001388;HP:0001770;HP:0002164;HP:0005639;HP:0007328
chr22	42136882	46136882	ID10_1	HP:0000098;HP:0000268;HP:0000293;HP:0000307;HP:0000343;HP:0000347;HP:0000414;HP:0000490;HP:0000492;HP:0000508;HP:0000527;HP:0000582;HP:0000817;HP:0000960;HP:0000988;HP:0001004;HP:0001176;HP:0001263;HP:0001319;HP:0001388;HP:0001770;HP:0002164;HP:0004209;HP:0005639;HP:0011968;HP:0012167;HP:0000341
chr22	49244565	53244565	ID10_2	HP:0000098;HP:0000268;HP:0000293;HP:0000307;HP:0000343;HP:0000347;HP:0000414;HP:0000490;HP:0000492;HP:0000508;HP:0000527;HP:0000582;HP:0000817;HP:0000960;HP:0000988;HP:0001004;HP:0001176;HP:0001263;HP:0001319;HP:0001388;HP:0001770;HP:0002164;HP:0004209;HP:0005639;HP:0011968;HP:0012167;HP:0000341
chr22	44221592	48221592	ID11_1	HP:0000286;HP:0000293;HP:0000307;HP:0000343;HP:0000414;HP:0000492;HP:0000508;HP:0000527;HP:0001004;HP:0001176;HP:0001263;HP:0001319;HP:0001388;HP:0001770;HP:0002164;HP:0005639;HP:0011968;HP:0100702;HP:0100710
chr22	49244565	53244565	ID11_2	HP:0000286;HP:0000293;HP:0000307;HP:0000343;HP:0000414;HP:0000492;HP:0000508;HP:0000527;HP:0001004;HP:0001176;HP:0001263;HP:0001319;HP:0001388;HP:0001770;HP:0002164;HP:0005639;HP:0011968;HP:0100702;HP:0100710
chr22	41297483	45297483	ID12_1	HP:0000817;HP:0000988;HP:0001263;HP:0001319;HP:0001944;HP:0002164;HP:0004322;HP:0007328;HP:0010535;HP:0011968;HP:0100658
chr22	49244565	53244565	ID12_2	HP:0000817;HP:0000988;HP:0001263;HP:0001319;HP:0001944;HP:0002164;HP:0004322;HP:0007328;HP:0010535;HP:0011968;HP:0100658
chr22	40816485	44816485	ID14_1	HP:0000268;HP:0000286;HP:0000458;HP:0000527;HP:0000954;HP:0000988;HP:0001263;HP:0001319;HP:0001508;HP:0001643;HP:0002164;HP:0007328;HP:0011968;HP:0100702
chr22	49244565	53244565	ID14_2	HP:0000268;HP:0000286;HP:0000458;HP:0000527;HP:0000954;HP:0000988;HP:0001263;HP:0001319;HP:0001508;HP:0001643;HP:0002164;HP:0007328;HP:0011968;HP:0100702
chr22	45353880	49353880	ID15_1	HP:0000817;HP:0000988;HP:0001263;HP:0001319;HP:0007328;HP:0011968
chr22	49244565	53244565	ID15_2	HP:0000817;HP:0000988;HP:0001263;HP:0001319;HP:0007328;HP:0011968
chr22	43220490	47220490	ID16_1	HP:0000218;HP:0000286;HP:0000293;HP:0000307;HP:0000414;HP:0000486;HP:0000490;HP:0000492;HP:0000494;HP:0000508;HP:0000527;HP:0000718;HP:0000960;HP:0000988;HP:0001176;HP:0001263;HP:0001319;HP:0001388;HP:0001770;HP:0002164;HP:0004209;HP:0005639;HP:0007328;HP:0011968;HP:0100710
chr22	49244565	53244565	ID16_2	HP:0000218;HP:0000286;HP:0000293;HP:0000307;HP:0000414;HP:0000486;HP:0000490;HP:0000492;HP:0000494;HP:0000508;HP:0000527;HP:0000718;HP:0000960;HP:0000988;HP:0001176;HP:0001263;HP:0001319;HP:0001388;HP:0001770;HP:0002164;HP:0004209;HP:0005639;HP:0007328;HP:0011968;HP:0100710
chr22	45451814	49451814	ID17_1	HP:0000218;HP:0000286;HP:0000293;HP:0000307;HP:0000414;HP:0000458;HP:0000486;HP:0000492;HP:0000527;HP:0000582;HP:0000718;HP:0000817;HP:0000954;HP:0000988;HP:0001176;HP:0001263;HP:0001319;HP:0001770;HP:0002028;HP:0002164;HP:0007328;HP:0011968;HP:0012167;HP:0100702;HP:0100710
chr22	49244565	53244565	ID17_2	HP:0000218;HP:0000286;HP:0000293;HP:0000307;HP:0000414;HP:0000458;HP:0000486;HP:0000492;HP:0000527;HP:0000582;HP:0000718;HP:0000817;HP:0000954;HP:0000988;HP:0001176;HP:0001263;HP:0001319;HP:0001770;HP:0002028;HP:0002164;HP:0007328;HP:0011968;HP:0012167;HP:0100702;HP:0100710
chr22	44229264	48229264	ID18_1	HP:0000286;HP:0000293;HP:0000527;HP:0000817;HP:0000960;HP:0000988;HP:0001176;HP:0001250;HP:0001263;HP:0001319;HP:0001388;HP:0001508;HP:0002164;HP:0005639;HP:0007328;HP:0011968;HP:0100710
chr22	49244565	53244565	ID18_2	HP:0000286;HP:0000293;HP:0000527;HP:0000817;HP:0000960;HP:0000988;HP:0001176;HP:0001250;HP:0001263;HP:0001319;HP:0001388;HP:0001508;HP:0002164;HP:0005639;HP:0007328;HP:0011968;HP:0100710
chr22	45973177	49973177	ID19_1	HP:0000286;HP:0000293;HP:0000307;HP:0000347;HP:0000414;HP:0000458;HP:0000486;HP:0000492;HP:0000508;HP:0000527;HP:0000718;HP:0000960;HP:0001176;HP:0001263;HP:0001388;HP:0001770;HP:0002164;HP:0004408;HP:0005639;HP:0007328;HP:0100710
chr22	49244565	53244565	ID19_2	HP:0000286;HP:0000293;HP:0000307;HP:0000347;HP:0000414;HP:0000458;HP:0000486;HP:0000492;HP:0000508;HP:0000527;HP:0000718;HP:0000960;HP:0001176;HP:0001263;HP:0001388;HP:0001770;HP:0002164;HP:0004408;HP:0005639;HP:0007328;HP:0100710
chr22	41326628	45326628	ID20_1	HP:0000077;HP:0000218;HP:0000268;HP:0000286;HP:0000307;HP:0000414;HP:0000490;HP:0000492;HP:0000508;HP:0000527;HP:0000689;HP:0000817;HP:0000960;HP:0000988;HP:0001004;HP:0001176;HP:0001263;HP:0001319;HP:0001388;HP:0001643;HP:0001770;HP:0001944;HP:0002028;HP:0002164;HP:0005639;HP:0007328;HP:0011968;HP:0000341;HP:0100702;HP:0100710
chr22	49244565	53244565	ID20_2	HP:0000077;HP:0000218;HP:0000268;HP:0000286;HP:0000307;HP:0000414;HP:0000490;HP:0000492;HP:0000508;HP:0000527;HP:0000689;HP:0000817;HP:0000960;HP:0000988;HP:0001004;HP:0001176;HP:0001263;HP:0001319;HP:0001388;HP:0001643;HP:0001770;HP:0001944;HP:0002028;HP:0002164;HP:0005639;HP:0007328;HP:0011968;HP:0000341;HP:0100702;HP:0100710
chr22	44464061	48464061	ID21_1	HP:0000817;HP:0000988;HP:0001263;HP:0001319;HP:0007328;HP:0011968;HP:0100710
chr22	49244565	53244565	ID21_2	HP:0000817;HP:0000988;HP:0001263;HP:0001319;HP:0007328;HP:0011968;HP:0100710
chr22	45693561	49693561	ID23_1	HP:0000218;HP:0000293;HP:0000347;HP:0000492;HP:0000527;HP:0000687;HP:0000689;HP:0000817;HP:0001176;HP:0001250;HP:0001263;HP:0001388;HP:0001770;HP:0002164;HP:0005639;HP:0007328;HP:0011968;HP:0000341;HP:0100702;HP:0100710
chr22	49244565	53244565	ID23_2	HP:0000218;HP:0000293;HP:0000347;HP:0000492;HP:0000527;HP:0000687;HP:0000689;HP:0000817;HP:0001176;HP:0001250;HP:0001263;HP:0001388;HP:0001770;HP:0002164;HP:0005639;HP:0007328;HP:0011968;HP:0000341;HP:0100702;HP:0100710
chr22	47321370	51321370	ID24_1	HP:0000218;HP:0000286;HP:0000492;HP:0000527;HP:0000687;HP:0000689;HP:0000341
chr22	49244565	53244565	ID24_2	HP:0000218;HP:0000286;HP:0000492;HP:0000527;HP:0000687;HP:0000689;HP:0000341
chr22	43532175	47532175	ID25_1	HP:0000077;HP:0000098;HP:0000218;HP:0000268;HP:0000286;HP:0000307;HP:0000414;HP:0000527;HP:0000582;HP:0000687;HP:0000817;HP:0000960;HP:0001176;HP:0001263;HP:0001319;HP:0001388;HP:0005639;HP:0007328;HP:0010609;HP:0011968
chr22	49244565	53244565	ID25_2	HP:0000077;HP:0000098;HP:0000218;HP:0000268;HP:0000286;HP:0000307;HP:0000414;HP:0000527;HP:0000582;HP:0000687;HP:0000817;HP:0000960;HP:0001176;HP:0001263;HP:0001319;HP:0001388;HP:0005639;HP:0007328;HP:0010609;HP:0011968
chr22	43352397	47352397	ID26_1	HP:0000817;HP:0001004;HP:0001250;HP:0001263;HP:0001319;HP:0007328;HP:0011968
chr22	49244565	53244565	ID26_2	HP:0000817;HP:0001004;HP:0001250;HP:0001263;HP:0001319;HP:0007328;HP:0011968
chr22	48780001	52780001	ID27_1	HP:0000307;HP:0000414;HP:0000458;HP:0000527;HP:0000718;HP:0000817;HP:0000988;HP:0001004;HP:0001250;HP:0001263;HP:0001388;HP:0002028;HP:0002164;HP:0004408;HP:0005639;HP:0007328;HP:0010535;HP:0011968;HP:0100710
chr22	49244565	53244565	ID27_2	HP:0000307;HP:0000414;HP:0000458;HP:0000527;HP:0000718;HP:0000817;HP:0000988;HP:0001004;HP:0001250;HP:0001263;HP:0001388;HP:0002028;HP:0002164;HP:0004408;HP:0005639;HP:0007328;HP:0010535;HP:0011968;HP:0100710
chr22	41909084	45909084	ID29_1	HP:0000077;HP:0000286;HP:0000293;HP:0000307;HP:0000343;HP:0000347;HP:0000414;HP:0000492;HP:0000508;HP:0000527;HP:0000817;HP:0000960;HP:0001176;HP:0001263;HP:0001319;HP:0001388;HP:0001643;HP:0001770;HP:0005639;HP:0011968
chr22	49244565	53244565	ID29_2	HP:0000077;HP:0000286;HP:0000293;HP:0000307;HP:0000343;HP:0000347;HP:0000414;HP:0000492;HP:0000508;HP:0000527;HP:0000817;HP:0000960;HP:0001176;HP:0001263;HP:0001319;HP:0001388;HP:0001643;HP:0001770;HP:0005639;HP:0011968
chr22	43153795	47153795	ID30_1	HP:0001263;HP:0001319;HP:0007328;HP:0011968
chr22	49244565	53244565	ID30_2	HP:0001263;HP:0001319;HP:0007328;HP:0011968
chr22	40145079	44145079	ID31_1	HP:0000010;HP:0000098;HP:0000286;HP:0000486;HP:0000817;HP:0000954;HP:0000988;HP:0001263;HP:0001319;HP:0002028;HP:0007328;HP:0012167
chr22	49244565	53244565	ID31_2	HP:0000010;HP:0000098;HP:0000286;HP:0000486;HP:0000817;HP:0000954;HP:0000988;HP:0001263;HP:0001319;HP:0002028;HP:0007328;HP:0012167
chr22	44788014	48788014	ID32_1	HP:0000010;HP:0000293;HP:0000307;HP:0000347;HP:0000527;HP:0000687;HP:0000689;HP:0001004;HP:0001263;HP:0001319;HP:0001388;HP:0005639;HP:0007328
chr22	49244565	53244565	ID32_2	HP:0000010;HP:0000293;HP:0000307;HP:0000347;HP:0000527;HP:0000687;HP:0000689;HP:0001004;HP:0001263;HP:0001319;HP:0001388;HP:0005639;HP:0007328
chr22	46193771	50193771	ID33_1	HP:0000286;HP:0000343;HP:0000492;HP:0000508;HP:0000527;HP:0000817;HP:0001770;HP:0002164;HP:0007328;HP:0011968;HP:0000341
chr22	49244565	53244565	ID33_2	HP:0000286;HP:0000343;HP:0000492;HP:0000508;HP:0000527;HP:0000817;HP:0001770;HP:0002164;HP:0007328;HP:0011968;HP:0000341
chr22	42173317	46173317	ID34_1	HP:0000218;HP:0000268;HP:0000307;HP:0000324;HP:0000347;HP:0000414;HP:0000486;HP:0000508;HP:0000527;HP:0000582;HP:0000960;HP:0000988;HP:0001004;HP:0001176;HP:0001770
chr22	49244565	53244565	ID34_2	HP:0000218;HP:0000268;HP:0000307;HP:0000324;HP:0000347;HP:0000414;HP:0000486;HP:0000508;HP:0000527;HP:0000582;HP:0000960;HP:0000988;HP:0001004;HP:0001176;HP:0001770
chr22	45127512	49127512	ID35_1	HP:0000293;HP:0000343;HP:0000347;HP:0000490;HP:0000492;HP:0000508;HP:0000527;HP:0000582;HP:0000687;HP:0000718;HP:0001176;HP:0001319;HP:0001388;HP:0001770;HP:0002164;HP:0005639;HP:0007328
chr22	49244565	53244565	ID35_2	HP:0000293;HP:0000343;HP:0000347;HP:0000490;HP:0000492;HP:0000508;HP:0000527;HP:0000582;HP:0000687;HP:0000718;HP:0001176;HP:0001319;HP:0001388;HP:0001770;HP:0002164;HP:0005639;HP:0007328
chr22	40139383	44139383	ID36_1	HP:0000347;HP:0000414;HP:0000527;HP:0000817;HP:0001176;HP:0001263;HP:0001319;HP:0001770;HP:0004322;HP:0007328;HP:0011968
chr22	49244565	53244565	D36_2	HP:0000347;HP:0000414;HP:0000527;HP:0000817;HP:0001176;HP:0001263;HP:0001319;HP:0001770;HP:0004322;HP:0007328;HP:0011968
chr22	40975358	44975358	ID37_1	HP:0000458;HP:0000817;HP:0001263;HP:0100710
chr22	49244565	53244565	ID37_2	HP:0000458;HP:0000817;HP:0001263;HP:0100710
chr22	42738881	46738881	ID38_1	HP:0000077;HP:0000268;HP:0000414;HP:0000527;HP:0000689;HP:0000960;HP:0001263;HP:0001319;HP:0001388;HP:0001508;HP:0002164;HP:0005639;HP:0007328;HP:0011968
chr22	49244565	53244565	ID38_2	HP:0000077;HP:0000268;HP:0000414;HP:0000527;HP:0000689;HP:0000960;HP:0001263;HP:0001319;HP:0001388;HP:0001508;HP:0002164;HP:0005639;HP:0007328;HP:0011968
chr22	44505606	48505606	ID39_1	HP:0000286;HP:0000293;HP:0000307;HP:0000343;HP:0000414;HP:0000492;HP:0000508;HP:0000527;HP:0000817;HP:0000960;HP:0001176;HP:0001263;HP:0001319;HP:0001388;HP:0002164;HP:0005639;HP:0007328;HP:0011968;HP:0100710
chr22	49244565	53244565	ID39_2	HP:0000286;HP:0000293;HP:0000307;HP:0000343;HP:0000414;HP:0000492;HP:0000508;HP:0000527;HP:0000817;HP:0000960;HP:0001176;HP:0001263;HP:0001319;HP:0001388;HP:0002164;HP:0005639;HP:0007328;HP:0011968;HP:0100710
chr22	42857524	46857524	ID40_1	HP:0000286;HP:0000293;HP:0000324;HP:0000347;HP:0000492;HP:0000527;HP:0000582;HP:0000687;HP:0000988;HP:0001263;HP:0001388;HP:0001770;HP:0004209;HP:0005639;HP:0007328;HP:0000341;HP:0100710
chr22	49244565	53244565	ID40_2	HP:0000286;HP:0000293;HP:0000324;HP:0000347;HP:0000492;HP:0000527;HP:0000582;HP:0000687;HP:0000988;HP:0001263;HP:0001388;HP:0001770;HP:0004209;HP:0005639;HP:0007328;HP:0000341;HP:0100710
chr22	42492215	46492215	ID42_1	HP:0000077;HP:0000293;HP:0000307;HP:0000458;HP:0000486;HP:0000492;HP:0000494;HP:0000527;HP:0000817;HP:0000988;HP:0001004;HP:0001176;HP:0001263;HP:0001319;HP:0001388;HP:0001770;HP:0002164;HP:0005639;HP:0007328;HP:0011968
chr22	49244565	53244565	ID42_2	HP:0000077;HP:0000293;HP:0000307;HP:0000458;HP:0000486;HP:0000492;HP:0000494;HP:0000527;HP:0000817;HP:0000988;HP:0001004;HP:0001176;HP:0001263;HP:0001319;HP:0001388;HP:0001770;HP:0002164;HP:0005639;HP:0007328;HP:0011968
chr22	44057797	48057797	ID43_1	HP:0000293;HP:0000414;HP:0000490;HP:0000492;HP:0000527;HP:0000689;HP:0000718;HP:0001176;HP:0001250;HP:0001263;HP:0001319;HP:0001388;HP:0002164;HP:0005639;HP:0007328;HP:0011968;HP:0012167;HP:0100710
chr22	49244565	53244565	ID43_2	HP:0000293;HP:0000414;HP:0000490;HP:0000492;HP:0000527;HP:0000689;HP:0000718;HP:0001176;HP:0001250;HP:0001263;HP:0001319;HP:0001388;HP:0002164;HP:0005639;HP:0007328;HP:0011968;HP:0012167;HP:0100710
chr22	40706149	44706149	ID44_1	HP:0000527;HP:0000689;HP:0000960
chr22	49244565	53244565	ID44_2	HP:0000527;HP:0000689;HP:0000960
chr22	44080137	48080137	ID45_1	HP:0000010;HP:0000077;HP:0000218;HP:0000286;HP:0000293;HP:0000347;HP:0000414;HP:0000486;HP:0000492;HP:0000508;HP:0000527;HP:0000689;HP:0000988;HP:0001004;HP:0001176;HP:0001263;HP:0001319;HP:0001388;HP:0005639;HP:0007328;HP:0011968
chr22	49244565	53244565	ID45_2	HP:0000010;HP:0000077;HP:0000218;HP:0000286;HP:0000293;HP:0000347;HP:0000414;HP:0000486;HP:0000492;HP:0000508;HP:0000527;HP:0000689;HP:0000988;HP:0001004;HP:0001176;HP:0001263;HP:0001319;HP:0001388;HP:0005639;HP:0007328;HP:0011968
chr22	44080254	48080254	ID46_1	HP:0000268;HP:0000286;HP:0000293;HP:0000307;HP:0000343;HP:0000347;HP:0000414;HP:0000492;HP:0000508;HP:0000527;HP:0000718;HP:0000960;HP:0001176;HP:0001250;HP:0001263;HP:0001319;HP:0001388;HP:0002164;HP:0005639;HP:0007328;HP:0011968;HP:0000341;HP:0100710
chr22	49244565	53244565	ID46_2	HP:0000268;HP:0000286;HP:0000293;HP:0000307;HP:0000343;HP:0000347;HP:0000414;HP:0000492;HP:0000508;HP:0000527;HP:0000718;HP:0000960;HP:0001176;HP:0001250;HP:0001263;HP:0001319;HP:0001388;HP:0002164;HP:0005639;HP:0007328;HP:0011968;HP:0000341;HP:0100710
chr22	40402864	44402864	ID48_1	HP:0000268;HP:0000286;HP:0000293;HP:0000307;HP:0000343;HP:0000414;HP:0000490;HP:0000492;HP:0000508;HP:0000527;HP:0000582;HP:0000817;HP:0001004;HP:0001176;HP:0001250;HP:0001263;HP:0001319;HP:0001388;HP:0001508;HP:0001629;HP:0002019;HP:0002164;HP:0002360;HP:0004322;HP:0007328;HP:0011968;HP:0012167;HP:0000341
chr22	49244565	53244565	ID48_2	HP:0000268;HP:0000286;HP:0000293;HP:0000307;HP:0000343;HP:0000414;HP:0000490;HP:0000492;HP:0000508;HP:0000527;HP:0000582;HP:0000817;HP:0001004;HP:0001176;HP:0001250;HP:0001263;HP:0001319;HP:0001388;HP:0001508;HP:0001629;HP:0002019;HP:0002164;HP:0002360;HP:0004322;HP:0007328;HP:0011968;HP:0012167;HP:0000341
chr22	46224355	50224355	ID49_1	HP:0000286;HP:0000293;HP:0000343;HP:0000414;HP:0000527;HP:0000582;HP:0000687;HP:0000689;HP:0000817;HP:0000960;HP:0001176;HP:0001263;HP:0001319;HP:0007328;HP:0100702
chr22	49244565	53244565	ID49_2	HP:0000286;HP:0000293;HP:0000343;HP:0000414;HP:0000527;HP:0000582;HP:0000687;HP:0000689;HP:0000817;HP:0000960;HP:0001176;HP:0001263;HP:0001319;HP:0007328;HP:0100702
chr22	41505045	45505045	ID50_1	HP:0000527;HP:0000582;HP:0000718;HP:0000817;HP:0000960;HP:0001176;HP:0001263;HP:0001319;HP:0001388;HP:0001770;HP:0005639;HP:0012167
chr22	49244565	53244565	ID50_2	HP:0000527;HP:0000582;HP:0000718;HP:0000817;HP:0000960;HP:0001176;HP:0001263;HP:0001319;HP:0001388;HP:0001770;HP:0005639;HP:0012167
chr22	44885542	48885542	ID52_1	HP:0000077;HP:0001263;HP:0007328;HP:0011968
chr22	49244565	53244565	ID52_2	HP:0000077;HP:0001263;HP:0007328;HP:0011968
chr22	43543672	47543672	ID53_1	HP:0000077;HP:0000988;HP:0001250;HP:0001263;HP:0001319;HP:0001508;HP:0011968
chr22	49244565	53244565	ID53_2	HP:0000077;HP:0000988;HP:0001250;HP:0001263;HP:0001319;HP:0001508;HP:0011968
chr22	42374816	46374816	ID54_1	HP:0000077;HP:0000218;HP:0000286;HP:0000293;HP:0000414;HP:0000458;HP:0000486;HP:0000508;HP:0000527;HP:0000582;HP:0000718;HP:0000817;HP:0000960;HP:0000978;HP:0001176;HP:0001250;HP:0001263;HP:0001319;HP:0001388;HP:0001508;HP:0002019;HP:0002164;HP:0002360;HP:0004209;HP:0005639;HP:0007328;HP:0011968;HP:0012167;HP:0000341;HP:0100710
chr22	49244565	53244565	ID54_2	HP:0000077;HP:0000218;HP:0000286;HP:0000293;HP:0000414;HP:0000458;HP:0000486;HP:0000508;HP:0000527;HP:0000582;HP:0000718;HP:0000817;HP:0000960;HP:0000978;HP:0001176;HP:0001250;HP:0001263;HP:0001319;HP:0001388;HP:0001508;HP:0002019;HP:0002164;HP:0002360;HP:0004209;HP:0005639;HP:0007328;HP:0011968;HP:0012167;HP:0000341;HP:0100710
chr22	42816038	46816038	ID55_1	HP:0000293;HP:0000343;HP:0000414;HP:0000492;HP:0000508;HP:0000817;HP:0000988;HP:0001004;HP:0001176;HP:0001250;HP:0001263;HP:0001319;HP:0001388;HP:0001508;HP:0002164;HP:0004209;HP:0005639;HP:0007328;HP:0011968;HP:0100658;HP:0100702
chr22	49244565	53244565	ID55_2	HP:0000293;HP:0000343;HP:0000414;HP:0000492;HP:0000508;HP:0000817;HP:0000988;HP:0001004;HP:0001176;HP:0001250;HP:0001263;HP:0001319;HP:0001388;HP:0001508;HP:0002164;HP:0004209;HP:0005639;HP:0007328;HP:0011968;HP:0100658;HP:0100702
chr22	40583876	44583876	ID56_1	HP:0000218;HP:0000293;HP:0000307;HP:0000343;HP:0000347;HP:0000486;HP:0000492;HP:0000527;HP:0000687;HP:0001176;HP:0001263;HP:0001388;HP:0001770;HP:0002164;HP:0004209;HP:0005639;HP:0007328;HP:0011968
chr22	49244565	53244565	ID56_2	HP:0000218;HP:0000293;HP:0000307;HP:0000343;HP:0000347;HP:0000486;HP:0000492;HP:0000527;HP:0000687;HP:0001176;HP:0001263;HP:0001388;HP:0001770;HP:0002164;HP:0004209;HP:0005639;HP:0007328;HP:0011968
chr22	42168344	46168344	ID58_1	HP:0000293;HP:0000307;HP:0000414;HP:0000486;HP:0000492;HP:0000527;HP:0000817;HP:0001176;HP:0001263;HP:0001388;HP:0001770;HP:0002164;HP:0007328;HP:0011968;HP:0000341;HP:0100710
chr22	49244565	53244565	ID58_2	HP:0000293;HP:0000307;HP:0000414;HP:0000486;HP:0000492;HP:0000527;HP:0000817;HP:0001176;HP:0001263;HP:0001388;HP:0001770;HP:0002164;HP:0007328;HP:0011968;HP:0000341;HP:0100710
chr22	45040535	49040535	ID60_1	HP:0000293;HP:0000492;HP:0000817;HP:0000954;HP:0001004;HP:0001176;HP:0001263;HP:0001319;HP:0001508;HP:0001770;HP:0001944;HP:0002164;HP:0007328;HP:0011968
chr22	49244565	53244565	ID60_2	HP:0000293;HP:0000492;HP:0000817;HP:0000954;HP:0001004;HP:0001176;HP:0001263;HP:0001319;HP:0001508;HP:0001770;HP:0001944;HP:0002164;HP:0007328;HP:0011968
chr22	40740932	44740932	ID61_1	HP:0000010;HP:0000077;HP:0000817;HP:0001250;HP:0001263;HP:0001319;HP:0001508;HP:0002019;HP:0002028;HP:0002360;HP:0007328;HP:0010535;HP:0011968;HP:0012167
chr22	49244565	53244565	ID61_2	HP:0000010;HP:0000077;HP:0000817;HP:0001250;HP:0001263;HP:0001319;HP:0001508;HP:0002019;HP:0002028;HP:0002360;HP:0007328;HP:0010535;HP:0011968;HP:0012167
chr22	41343942	45343942	ID62_1	HP:0000817;HP:0001263;HP:0001319;HP:0100710
chr22	49244565	53244565	ID62_2	HP:0000817;HP:0001263;HP:0001319;HP:0100710
chr22	42639612	46639612	ID65_1	HP:0000218;HP:0000268;HP:0000293;HP:0000347;HP:0000414;HP:0000458;HP:0000508;HP:0000689;HP:0000988;HP:0001004;HP:0001250;HP:0001263;HP:0001319;HP:0001508;HP:0001770;HP:0001944;HP:0002028;HP:0002164;HP:0007328;HP:0010535;HP:0011968;HP:0100658;HP:0100710
chr22	49244565	53244565	ID65_2	HP:0000218;HP:0000268;HP:0000293;HP:0000347;HP:0000414;HP:0000458;HP:0000508;HP:0000689;HP:0000988;HP:0001004;HP:0001250;HP:0001263;HP:0001319;HP:0001508;HP:0001770;HP:0001944;HP:0002028;HP:0002164;HP:0007328;HP:0010535;HP:0011968;HP:0100658;HP:0100710
chr22	42328623	46328623	ID69_1	HP:0000218;HP:0000268;HP:0000286;HP:0000293;HP:0000324;HP:0000343;HP:0000347;HP:0000527;HP:0000960;HP:0001176;HP:0002164
chr22	49244565	53244565	ID69_2	HP:0000218;HP:0000268;HP:0000286;HP:0000293;HP:0000324;HP:0000343;HP:0000347;HP:0000527;HP:0000960;HP:0001176;HP:0002164
chr22	41157961	45157961	ID70_1	HP:0000718;HP:0000817;HP:0000988;HP:0001319;HP:0001508;HP:0001629;HP:0007328;HP:0010535;HP:0011968;HP:0100658;HP:0100710
chr22	49244565	53244565	ID70_2	HP:0000718;HP:0000817;HP:0000988;HP:0001319;HP:0001508;HP:0001629;HP:0007328;HP:0010535;HP:0011968;HP:0100658;HP:0100710
chr22	43281717	47281717	ID72_1	HP:0000293;HP:0000343;HP:0000414;HP:0000492;HP:0000527;HP:0001176;HP:0001263;HP:0001319;HP:0001388;HP:0001508;HP:0002164;HP:0005639;HP:0007328;HP:0011968;HP:0012167
chr22	49244565	53244565	ID72_2	HP:0000293;HP:0000343;HP:0000414;HP:0000492;HP:0000527;HP:0001176;HP:0001263;HP:0001319;HP:0001388;HP:0001508;HP:0002164;HP:0005639;HP:0007328;HP:0011968;HP:0012167
chr22	40625825	44625825	ID73_1	HP:0000077;HP:0000414;HP:0000490;HP:0000527;HP:0000960;HP:0000988;HP:0001250;HP:0001263;HP:0001770;HP:0002164;HP:0007328
chr22	49244565	53244565	ID73_2	HP:0000077;HP:0000414;HP:0000490;HP:0000527;HP:0000960;HP:0000988;HP:0001250;HP:0001263;HP:0001770;HP:0002164;HP:0007328
chr22	45732162	49732162	ID74_1	HP:0000010;HP:0000218;HP:0000268;HP:0000307;HP:0000527;HP:0000718;HP:0000960;HP:0001263;HP:0001388;HP:0001770;HP:0002028;HP:0005639;HP:0007328;HP:0011968;HP:0000341;HP:0100710
chr22	49244565	53244565	ID74_2	HP:0000010;HP:0000218;HP:0000268;HP:0000307;HP:0000527;HP:0000718;HP:0000960;HP:0001263;HP:0001388;HP:0001770;HP:0002028;HP:0005639;HP:0007328;HP:0011968;HP:0000341;HP:0100710
chr22	44786209	48786209	ID76_1	HP:0000414;HP:0000527;HP:0000718;HP:0000817;HP:0001263;HP:0002164;HP:0007328;HP:0000341;HP:0100710
chr22	49244565	53244565	ID76_2	HP:0000414;HP:0000527;HP:0000718;HP:0000817;HP:0001263;HP:0002164;HP:0007328;HP:0000341;HP:0100710
chr22	44819116	48819116	ID77_1	HP:0000218;HP:0000307;HP:0000527;HP:0000817;HP:0001263;HP:0001319;HP:0001388;HP:0002028;HP:0002164;HP:0005639;HP:0007328;HP:0011968;HP:0100710
chr22	49244565	53244565	ID77_2	HP:0000218;HP:0000307;HP:0000527;HP:0000817;HP:0001263;HP:0001319;HP:0001388;HP:0002028;HP:0002164;HP:0005639;HP:0007328;HP:0011968;HP:0100710
chr22	46045031	50045031	ID78_1	HP:0000286;HP:0000293;HP:0000414;HP:0000486;HP:0000490;HP:0000492;HP:0000508;HP:0000527;HP:0000718;HP:0000817;HP:0000960;HP:0001263;HP:0001319;HP:0001388;HP:0001770;HP:0002164;HP:0004322;HP:0005639;HP:0007328;HP:0011968;HP:0100702
chr22	49244565	53244565	ID78_2	HP:0000286;HP:0000293;HP:0000414;HP:0000486;HP:0000490;HP:0000492;HP:0000508;HP:0000527;HP:0000718;HP:0000817;HP:0000960;HP:0001263;HP:0001319;HP:0001388;HP:0001770;HP:0002164;HP:0004322;HP:0005639;HP:0007328;HP:0011968;HP:0100702
chr22	44233973	48233973	ID79_1	HP:0000414;HP:0000492;HP:0000494;HP:0000527;HP:0000960;HP:0001250;HP:0001263;HP:0001319;HP:0001508;HP:0001770;HP:0007328;HP:0011968;HP:0100702
chr22	49244548	53244548	ID79_2	HP:0000414;HP:0000492;HP:0000494;HP:0000527;HP:0000960;HP:0001250;HP:0001263;HP:0001319;HP:0001508;HP:0001770;HP:0007328;HP:0011968;HP:0100702
chr22	40982285	44982285	ID83_1	HP:0000307;HP:0000414;HP:0000486;HP:0000508;HP:0000527;HP:0000687;HP:0000960;HP:0001176;HP:0001388;HP:0001770;HP:0002164;HP:0005639
chr22	49244565	53244565	ID83_2	HP:0000307;HP:0000414;HP:0000486;HP:0000508;HP:0000527;HP:0000687;HP:0000960;HP:0001176;HP:0001388;HP:0001770;HP:0002164;HP:0005639
chr22	41161996	45161996	ID84_1	HP:0000218;HP:0000268;HP:0000307;HP:0000347;HP:0000414;HP:0000486;HP:0000492;HP:0000527;HP:0000689;HP:0000817;HP:0000988;HP:0001004;HP:0001176;HP:0001263;HP:0001770;HP:0002028;HP:0002164;HP:0004209;HP:0007328;HP:0011968;HP:0000341;HP:0100702;HP:0100710
chr22	49244565	53244565	ID84_2	HP:0000218;HP:0000268;HP:0000307;HP:0000347;HP:0000414;HP:0000486;HP:0000492;HP:0000527;HP:0000689;HP:0000817;HP:0000988;HP:0001004;HP:0001176;HP:0001263;HP:0001770;HP:0002028;HP:0002164;HP:0004209;HP:0007328;HP:0011968;HP:0000341;HP:0100702;HP:0100710
chr22	43644475	47644475	ID85_1	HP:0000218;HP:0000286;HP:0000293;HP:0000307;HP:0000343;HP:0000347;HP:0000414;HP:0000486;HP:0000492;HP:0000988;HP:0001176;HP:0001263;HP:0001319;HP:0002028;HP:0002164;HP:0004209;HP:0007328;HP:0012167
chr22	49244565	53244565	ID85_2	HP:0000218;HP:0000286;HP:0000293;HP:0000307;HP:0000343;HP:0000347;HP:0000414;HP:0000486;HP:0000492;HP:0000988;HP:0001176;HP:0001263;HP:0001319;HP:0002028;HP:0002164;HP:0004209;HP:0007328;HP:0012167
chr22	40418523	44418523	ID89_1	HP:0000218;HP:0000268;HP:0000293;HP:0000307;HP:0000347;HP:0000414;HP:0000458;HP:0000490;HP:0000508;HP:0000527;HP:0000582;HP:0000687;HP:0000689;HP:0000817;HP:0000954;HP:0000960;HP:0001263;HP:0001319;HP:0001388;HP:0001508;HP:0001643;HP:0001770;HP:0002164;HP:0004209;HP:0005639;HP:0010609;HP:0011968;HP:0000341
chr22	49244565	53244565	ID89_2	HP:0000218;HP:0000268;HP:0000293;HP:0000307;HP:0000347;HP:0000414;HP:0000458;HP:0000490;HP:0000508;HP:0000527;HP:0000582;HP:0000687;HP:0000689;HP:0000817;HP:0000954;HP:0000960;HP:0001263;HP:0001319;HP:0001388;HP:0001508;HP:0001643;HP:0001770;HP:0002164;HP:0004209;HP:0005639;HP:0010609;HP:0011968;HP:0000341
chr22	42729295	46729295	ID90_1	HP:0000218;HP:0000268;HP:0000293;HP:0000307;HP:0000324;HP:0000343;HP:0000347;HP:0000414;HP:0000490;HP:0000494;HP:0000508;HP:0000527;HP:0000687;HP:0000689;HP:0000954;HP:0001004;HP:0001176;HP:0001263;HP:0001319;HP:0002164;HP:0007328;HP:0011968;HP:0000341;HP:0100658
chr22	49244565	53244565	ID90_2	HP:0000218;HP:0000268;HP:0000293;HP:0000307;HP:0000324;HP:0000343;HP:0000347;HP:0000414;HP:0000490;HP:0000494;HP:0000508;HP:0000527;HP:0000687;HP:0000689;HP:0000954;HP:0001004;HP:0001176;HP:0001263;HP:0001319;HP:0002164;HP:0007328;HP:0011968;HP:0000341;HP:0100658
chr22	45397363	49397363	ID91_1	HP:0000077;HP:0000218;HP:0000268;HP:0000286;HP:0000293;HP:0000307;HP:0000343;HP:0000347;HP:0000492;HP:0000527;HP:0000582;HP:0001176;HP:0001263;HP:0001319;HP:0001770;HP:0002164;HP:0004209;HP:0012167;HP:0000341
chr22	49244565	53244565	ID91_2	HP:0000077;HP:0000218;HP:0000268;HP:0000286;HP:0000293;HP:0000307;HP:0000343;HP:0000347;HP:0000492;HP:0000527;HP:0000582;HP:0001176;HP:0001263;HP:0001319;HP:0001770;HP:0002164;HP:0004209;HP:0012167;HP:0000341
chr22	43131417	47131417	ID92_1	HP:0000098;HP:0000218;HP:0000268;HP:0000286;HP:0000293;HP:0000343;HP:0000347;HP:0000414;HP:0000490;HP:0000492;HP:0000527;HP:0000582;HP:0001176;HP:0001388;HP:0002164;HP:0000341
chr22	49244565	53244565	ID92_2	HP:0000098;HP:0000218;HP:0000268;HP:0000286;HP:0000293;HP:0000343;HP:0000347;HP:0000414;HP:0000490;HP:0000492;HP:0000527;HP:0000582;HP:0001176;HP:0001388;HP:0002164;HP:0000341
chr22	40448042	44448042	ID95_1	HP:0000077;HP:0000078;HP:0000098;HP:0000218;HP:0000293;HP:0000343;HP:0000347;HP:0000486;HP:0000490;HP:0000492;HP:0000527;HP:0000582;HP:0000687;HP:0000817;HP:0001004;HP:0001176;HP:0001250;HP:0001263;HP:0001319;HP:0001388;HP:0001944;HP:0004209;HP:0011968;HP:0000341
chr22	49244565	53244565	ID95_2	HP:0000077;HP:0000078;HP:0000098;HP:0000218;HP:0000293;HP:0000343;HP:0000347;HP:0000486;HP:0000490;HP:0000492;HP:0000527;HP:0000582;HP:0000687;HP:0000817;HP:0001004;HP:0001176;HP:0001250;HP:0001263;HP:0001319;HP:0001388;HP:0001944;HP:0004209;HP:0011968;HP:0000341
chr22	46221658	50221658	ID98_1	HP:0000218;HP:0000268;HP:0000293;HP:0000307;HP:0000343;HP:0000347;HP:0000414;HP:0000492;HP:0000527;HP:0000718;HP:0000817;HP:0001263;HP:0002164;HP:0004209;HP:0007328;HP:0000341;HP:0100710
chr22	49244565	53244565	ID98_2	HP:0000218;HP:0000268;HP:0000293;HP:0000307;HP:0000343;HP:0000347;HP:0000414;HP:0000492;HP:0000527;HP:0000718;HP:0000817;HP:0001263;HP:0002164;HP:0004209;HP:0007328;HP:0000341;HP:0100710
chr22	43565074	47565074	ID100_1	HP:0000414;HP:0000486;HP:0000817;HP:0001263;HP:0001319;HP:0002164;HP:0007328;HP:0011968
chr22	49244565	53244565	ID100_2	HP:0000414;HP:0000486;HP:0000817;HP:0001263;HP:0001319;HP:0002164;HP:0007328;HP:0011968
chr22	40739947	44739947	ID101_1	HP:0000078;HP:0000218;HP:0000286;HP:0000347;HP:0000414;HP:0000508;HP:0000527;HP:0000687;HP:0000689;HP:0000817;HP:0000954;HP:0000988;HP:0001004;HP:0001250;HP:0001319;HP:0001508;HP:0002028;HP:0002164;HP:0004322;HP:0007328;HP:0011968;HP:0100710
chr22	49244565	53244565	ID101_2	HP:0000078;HP:0000218;HP:0000286;HP:0000347;HP:0000414;HP:0000508;HP:0000527;HP:0000687;HP:0000689;HP:0000817;HP:0000954;HP:0000988;HP:0001004;HP:0001250;HP:0001319;HP:0001508;HP:0002028;HP:0002164;HP:0004322;HP:0007328;HP:0011968;HP:0100710
chr22	44717266	48717266	ID102_1	HP:0000098;HP:0000268;HP:0000293;HP:0000307;HP:0000343;HP:0000347;HP:0000414;HP:0000490;HP:0000492;HP:0000508;HP:0000527;HP:0001176;HP:0001263;HP:0001388;HP:0002164;HP:0004209;HP:0005639;HP:0007328;HP:0000341
chr22	49244565	53244565	ID102_2	HP:0000098;HP:0000268;HP:0000293;HP:0000307;HP:0000343;HP:0000347;HP:0000414;HP:0000490;HP:0000492;HP:0000508;HP:0000527;HP:0001176;HP:0001263;HP:0001388;HP:0002164;HP:0004209;HP:0005639;HP:0007328;HP:0000341
chr22	43287255	47287255	ID103_1	HP:0000098;HP:0000218;HP:0000268;HP:0000293;HP:0000307;HP:0000343;HP:0000347;HP:0000414;HP:0000490;HP:0000492;HP:0000494;HP:0000508;HP:0000527;HP:0000817;HP:0000960;HP:0001176;HP:0001263;HP:0001319;HP:0001388;HP:0001770;HP:0002028;HP:0002164;HP:0004209;HP:0005639;HP:0011968;HP:0000341
chr22	49244565	53244565	ID103_2	HP:0000098;HP:0000218;HP:0000268;HP:0000293;HP:0000307;HP:0000343;HP:0000347;HP:0000414;HP:0000490;HP:0000492;HP:0000494;HP:0000508;HP:0000527;HP:0000817;HP:0000960;HP:0001176;HP:0001263;HP:0001319;HP:0001388;HP:0001770;HP:0002028;HP:0002164;HP:0004209;HP:0005639;HP:0011968;HP:0000341
chr22	41677407	45677407	ID104_1	HP:0000218;HP:0000268;HP:0000286;HP:0000307;HP:0000343;HP:0000347;HP:0000486;HP:0000490;HP:0000492;HP:0000527;HP:0000582;HP:0000615;HP:0000687;HP:0000954;HP:0000960;HP:0001176;HP:0001388;HP:0001770;HP:0002164;HP:0004209;HP:0005639;HP:0000341
chr22	49244565	53244565	ID104_2	HP:0000218;HP:0000268;HP:0000286;HP:0000307;HP:0000343;HP:0000347;HP:0000486;HP:0000490;HP:0000492;HP:0000527;HP:0000582;HP:0000615;HP:0000687;HP:0000954;HP:0000960;HP:0001176;HP:0001388;HP:0001770;HP:0002164;HP:0004209;HP:0005639;HP:0000341
chr22	42020905	46020905	ID105_1	HP:0000817;HP:0000988;HP:0001250;HP:0001263;HP:0001319;HP:0007328;HP:0011968;HP:0100658;HP:0100710
chr22	49244565	53244565	ID105_2	HP:0000817;HP:0000988;HP:0001250;HP:0001263;HP:0001319;HP:0007328;HP:0011968;HP:0100658;HP:0100710
chr22	45092278	49092278	ID106_1	HP:0000718;HP:0000988;HP:0001250;HP:0001263;HP:0001319;HP:0012167;HP:0100710
chr22	49244565	53244565	D106_2	HP:0000718;HP:0000988;HP:0001250;HP:0001263;HP:0001319;HP:0012167;HP:0100710
chr22	42598310	46598310	ID107_1	HP:0000010;HP:0000077;HP:0000098;HP:0000218;HP:0000286;HP:0000293;HP:0000307;HP:0000343;HP:0000414;HP:0000527;HP:0000687;HP:0000960;HP:0000988;HP:0001004;HP:0001176;HP:0001263;HP:0002164;HP:0007328;HP:0100702
chr22	49244565	53244565	ID107_2	HP:0000010;HP:0000077;HP:0000098;HP:0000218;HP:0000286;HP:0000293;HP:0000307;HP:0000343;HP:0000414;HP:0000527;HP:0000687;HP:0000960;HP:0000988;HP:0001004;HP:0001176;HP:0001263;HP:0002164;HP:0007328;HP:0100702
chr22	45239009	49239009	ID110_1	HP:0000718;HP:0000817;HP:0001263;HP:0002028;HP:0007328;HP:0100710
chr22	49244565	53244565	ID110_2	HP:0000718;HP:0000817;HP:0001263;HP:0002028;HP:0007328;HP:0100710
chr22	41291259	45291259	ID111_1	HP:0000268;HP:0000286;HP:0000324;HP:0000486;HP:0000490;HP:0000508;HP:0000527;HP:0000817;HP:0000988;HP:0001176;HP:0001263;HP:0001319;HP:0001388;HP:0002164;HP:0005639;HP:0007328;HP:0011968;HP:0000341
chr22	49244565	53244565	ID111_2	HP:0000268;HP:0000286;HP:0000324;HP:0000486;HP:0000490;HP:0000508;HP:0000527;HP:0000817;HP:0000988;HP:0001176;HP:0001263;HP:0001319;HP:0001388;HP:0002164;HP:0005639;HP:0007328;HP:0011968;HP:0000341
chr22	42782010	46782010	ID114_1	HP:0000817;HP:0001004;HP:0001263;HP:0001319;HP:0007328;HP:0012167;HP:0100710
chr22	49244565	53244565	ID114_2	HP:0000817;HP:0001004;HP:0001263;HP:0001319;HP:0007328;HP:0012167;HP:0100710

## Sheet: Sheet 4
Breakpoint_ID	chr	start	end	win_start	win_end	Hi_domain	HiC_chr	HiC_start	HiC_end	HI_gene_chr	HI_gene_start	HI_gene_end	HI_gene_name	LOD	HI_prob	HI_ensembl_gene_ID	HI_chr	Gene_start	gene_end	HGNC_ID	HGNC_symbol	Gene_type	WikiGene_Description	Description	Phenotype_description	SelectedWindowMb	2Mb	TAD	DHS_promoter	Haploinsufficiency_score	Haploinsufficiency_score_final	Triplosensitivity_score	Triplosensitivity_score_final	Phenomatch_score	MaxPhenoScore	Pheno_percentile	MaxPheno_percentile	Pheno_percent_final	MaxPheno_percent_final	Pheno_percentile_sum	Pheno_percentile_sum_final	PERC+DHS+TAD+HAPLO+TRIPLO	PERC+DHS+2Mb+HAPLO+TRIPLO
ID70_1	chr22	43157960	43157962	41157960	45157962	1	chr22	43030056	43510056	chr22	43088127	43117304	A4GALT	0.0222067	73.08%	ENSG00000128274	22	43088127	43117304	18149	A4GALT	protein_coding	alpha 1,4-galactosyltransferase	alpha 1,4-galactosyltransferase [Source:HGNC Symbol;Acc:18149]	BLOOD GROUP P1PK SYSTEM	1	1	1	1	30	1	0	0	0.003	0.003	0.0625	0.125	0	0	0	0	3	3
ID84_1	chr22	43161995	43161997	41161995	45161997	1	chr22	43030056	43510056	chr22	43088127	43117304	A4GALT	0.0222067	73.08%	ENSG00000128274	22	43088127	43117304	18149	A4GALT	protein_coding	alpha 1,4-galactosyltransferase	alpha 1,4-galactosyltransferase [Source:HGNC Symbol;Acc:18149]	BLOOD GROUP P1PK SYSTEM	1	1	1	1	30	1	0	0	0.003	0.003	0.0625	0.125	0	0	0	0	3	3
ID108_1	chr22	43227489	43227491	41227489	45227491	1	chr22	43030056	43510056	chr22	43088127	43117304	A4GALT	0.0222067	73.08%	ENSG00000128274	22	43088127	43117304	18149	A4GALT	protein_coding	alpha 1,4-galactosyltransferase	alpha 1,4-galactosyltransferase [Source:HGNC Symbol;Acc:18149]	BLOOD GROUP P1PK SYSTEM	1	1	1	1	30	1	0	0	0	0	0	0	0	0	0	0	3	3
ID111_1	chr22	43291258	43291260	41291258	45291260	1	chr22	43030056	43510056	chr22	43088127	43117304	A4GALT	0.0222067	73.08%	ENSG00000128274	22	43088127	43117304	18149	A4GALT	protein_coding	alpha 1,4-galactosyltransferase	alpha 1,4-galactosyltransferase [Source:HGNC Symbol;Acc:18149]	BLOOD GROUP P1PK SYSTEM	1	1	1	1	30	1	0	0	0.003	0.003	0.0625	0.125	0	0	0	0	3	3
ID62_1	chr22	43343941	43343943	41343941	45343943	1	chr22	43030056	43510056	chr22	43088127	43117304	A4GALT	0.0222067	73.08%	ENSG00000128274	22	43088127	43117304	18149	A4GALT	protein_coding	alpha 1,4-galactosyltransferase	alpha 1,4-galactosyltransferase [Source:HGNC Symbol;Acc:18149]	BLOOD GROUP P1PK SYSTEM	1	1	1	1	30	1	0	0	0.003	0.003	0.0625	0.125	0	0	0	0	3	3
ID50_1	chr22	43505044	43505046	41505044	45505046	1	chr22	43030056	43510056	chr22	43088127	43117304	A4GALT	0.0222067	73.08%	ENSG00000128274	22	43088127	43117304	18149	A4GALT	protein_coding	alpha 1,4-galactosyltransferase	alpha 1,4-galactosyltransferase [Source:HGNC Symbol;Acc:18149]	BLOOD GROUP P1PK SYSTEM	1	1	1	1	30	1	0	0	0.003	0.003	0.0666667	0.0666667	0	0	0	0	3	3
ID12_1	chr22	43297482	43297484	41297482	45297484	1	chr22	43030056	43510056	chr22	43088127	43117304	A4GALT	0.0222067	73.08%	ENSG00000128274	22	43088127	43117304	18149	A4GALT	protein_coding	alpha 1,4-galactosyltransferase	alpha 1,4-galactosyltransferase [Source:HGNC Symbol;Acc:18149]	BLOOD GROUP P1PK SYSTEM	1	1	1	1	30	1	0	0	0.003	0.003	0.0625	0.125	0	0	0	0	3	3
ID20_1	chr22	43326627	43326629	41326627	45326629	1	chr22	43030056	43510056	chr22	43088127	43117304	A4GALT	0.0222067	73.08%	ENSG00000128274	22	43088127	43117304	18149	A4GALT	protein_coding	alpha 1,4-galactosyltransferase	alpha 1,4-galactosyltransferase [Source:HGNC Symbol;Acc:18149]	BLOOD GROUP P1PK SYSTEM	1	1	1	1	30	1	0	0	0.003	0.003	0.0625	0.0625	0	0	0	0	3	3
ID36_1	chr22	42139382	42139384	40139382	44139384	1	chr22	42070054	42310054	chr22	40742507	40786467	ADSL	0.847572	4.7%	ENSG00000239900	22	40742507	40786467	291	ADSL	protein_coding	adenylosuccinate lyase	adenylosuccinate lyase [Source:HGNC Symbol;Acc:291]	ADENYLOSUCCINASE DEFICIENCY	1	0	0	0	30	1	30	1	33.234	4.16	0.882353	0.882353	1	1	2	1	3	3
ID89_1	chr22	42418522	42418524	40418522	44418524	1	chr22	42350054	42910056	chr22	40742507	40786467	ADSL	0.847572	4.7%	ENSG00000239900	22	40742507	40786467	291	ADSL	protein_coding	adenylosuccinate lyase	adenylosuccinate lyase [Source:HGNC Symbol;Acc:291]	ADENYLOSUCCINASE DEFICIENCY	1	0	0	0	30	1	30	1	37.016	4.16	0.764706	0.882353	1	1	2	1	3	3
ID44_1	chr22	42706148	42706150	40706148	44706150	1	chr22	42350054	42910056	chr22	40742507	40786467	ADSL	0.847572	4.7%	ENSG00000239900	22	40742507	40786467	291	ADSL	protein_coding	adenylosuccinate lyase	adenylosuccinate lyase [Source:HGNC Symbol;Acc:291]	ADENYLOSUCCINASE DEFICIENCY	1	0	0	0	30	1	30	1	7.02	1.034	0.764706	0.470588	1	0	1	1	3	3
ID48_1	chr22	42402863	42402865	40402863	44402865	1	chr22	42350054	42910056	chr22	40742507	40786467	ADSL	0.847572	4.7%	ENSG00000239900	22	40742507	40786467	291	ADSL	protein_coding	adenylosuccinate lyase	adenylosuccinate lyase [Source:HGNC Symbol;Acc:291]	ADENYLOSUCCINASE DEFICIENCY	1	0	0	0	30	1	30	1	46.943	4.16	0.882353	0.823529	1	1	2	1	3	3
ID95_1	chr22	42448041	42448043	40448041	44448043	1	chr22	42350054	42910056	chr22	40742507	40786467	ADSL	0.847572	4.7%	ENSG00000239900	22	40742507	40786467	291	ADSL	protein_coding	adenylosuccinate lyase	adenylosuccinate lyase [Source:HGNC Symbol;Acc:291]	ADENYLOSUCCINASE DEFICIENCY	1	0	0	0	30	1	30	1	39.647	4.16	0.882353	0.823529	1	1	2	1	3	3
ID61_1	chr22	42740931	42740933	40740931	44740933	1	chr22	42350054	42910056	chr22	40742507	40786467	ADSL	0.847572	4.7%	ENSG00000239900	22	40742507	40786467	291	ADSL	protein_coding	adenylosuccinate lyase	adenylosuccinate lyase [Source:HGNC Symbol;Acc:291]	ADENYLOSUCCINASE DEFICIENCY	1	0	0	0	30	1	30	1	29.961	4.16	0.764706	0.882353	1	1	2	1	3	3
ID101_1	chr22	42739946	42739948	40739946	44739948	1	chr22	42350054	42910056	chr22	40742507	40786467	ADSL	0.847572	4.7%	ENSG00000239900	22	40742507	40786467	291	ADSL	protein_coding	adenylosuccinate lyase	adenylosuccinate lyase [Source:HGNC Symbol;Acc:291]	ADENYLOSUCCINASE DEFICIENCY	1	0	0	0	30	1	30	1	37.389	4.16	0.764706	0.764706	1	1	2	1	3	3
ID31_1	chr22	42145078	42145080	40145078	44145080	1	chr22	42070054	42310054	chr22	40742507	40786467	ADSL	0.847572	4.7%	ENSG00000239900	22	40742507	40786467	291	ADSL	protein_coding	adenylosuccinate lyase	adenylosuccinate lyase [Source:HGNC Symbol;Acc:291]	ADENYLOSUCCINASE DEFICIENCY	1	0	0	0	30	1	30	1	37.074	4.16	0.764706	0.882353	1	1	2	1	3	3
ID3_1	chr22	42418522	42418524	40418522	44418524	1	chr22	42350054	42910056	chr22	40742507	40786467	ADSL	0.847572	4.7%	ENSG00000239900	22	40742507	40786467	291	ADSL	protein_coding	adenylosuccinate lyase	adenylosuccinate lyase [Source:HGNC Symbol;Acc:291]	ADENYLOSUCCINASE DEFICIENCY	1	0	0	0	30	1	30	1	39.041	3.725	0.862069	0.896552	1	1	2	1	3	3
ID11_1	chr22	46221591	46221593	44221591	48221593	1	chr22	45221336	46701336	chr22	45898118	45997015	FBLN1	0.107064	49.78%	ENSG00000077942	22	45898118	45997015	3600	FBLN1	protein_coding	fibulin 1	fibulin 1 [Source:HGNC Symbol;Acc:3600]	SYNPOLYDACTYLY 2	1	1	1	1	0	0	0	0	11.743	3.635	0.333333	0.833333	0	1	1	1	3	3
ID79_1	chr22	46233972	46233974	44233972	48233974	1	chr22	45221336	46701336	chr22	45898118	45997015	FBLN1	0.107064	49.78%	ENSG00000077942	22	45898118	45997015	3600	FBLN1	protein_coding	fibulin 1	fibulin 1 [Source:HGNC Symbol;Acc:3600]	SYNPOLYDACTYLY 2	1	1	1	1	0	0	0	0	10.461	3.635	0.25	0.916667	0	1	1	1	3	3
ID89_1	chr22	42418522	42418524	40418522	44418524	1	chr22	42350054	42910056	chr22	42454358	42466846	NAGA	0.0564551	60.79%	ENSG00000198951	22	42454358	42466846	7631	NAGA	protein_coding	N-acetylgalactosaminidase, alpha-	N-acetylgalactosaminidase, alpha- [Source:HGNC Symbol;Acc:7631]	SCHINDLER DISEASE TYPE I	1	1	1	1	0	0	0	0	38.713	3.233	0.941176	0.764706	1	1	2	1	3	3
ID44_1	chr22	42706148	42706150	40706148	44706150	1	chr22	42350054	42910056	chr22	42454358	42466846	NAGA	0.0564551	60.79%	ENSG00000198951	22	42454358	42466846	7631	NAGA	protein_coding	N-acetylgalactosaminidase, alpha-	N-acetylgalactosaminidase, alpha- [Source:HGNC Symbol;Acc:7631]	SCHINDLER DISEASE TYPE I	1	1	1	1	0	0	0	0	9.741	1.207	0.823529	0.647059	1	0	1	1	3	3
ID48_1	chr22	42402863	42402865	40402863	44402865	1	chr22	42350054	42910056	chr22	42454358	42466846	NAGA	0.0564551	60.79%	ENSG00000198951	22	42454358	42466846	7631	NAGA	protein_coding	N-acetylgalactosaminidase, alpha-	N-acetylgalactosaminidase, alpha- [Source:HGNC Symbol;Acc:7631]	SCHINDLER DISEASE TYPE I	1	1	1	1	0	0	0	0	55	4.479	0.941176	0.941176	1	1	2	1	3	3
ID73_1	chr22	42625824	42625826	40625824	44625826	1	chr22	42350054	42910056	chr22	42454358	42466846	NAGA	0.0564551	60.79%	ENSG00000198951	22	42454358	42466846	7631	NAGA	protein_coding	N-acetylgalactosaminidase, alpha-	N-acetylgalactosaminidase, alpha- [Source:HGNC Symbol;Acc:7631]	SCHINDLER DISEASE TYPE I	1	1	1	1	0	0	0	0	35.58	3.316	0.882353	0.882353	1	1	2	1	3	3
ID95_1	chr22	42448041	42448043	40448041	44448043	1	chr22	42350054	42910056	chr22	42454358	42466846	NAGA	0.0564551	60.79%	ENSG00000198951	22	42454358	42466846	7631	NAGA	protein_coding	N-acetylgalactosaminidase, alpha-	N-acetylgalactosaminidase, alpha- [Source:HGNC Symbol;Acc:7631]	SCHINDLER DISEASE TYPE I	1	1	1	1	0	0	0	0	41.471	4.479	0.941176	0.941176	1	1	2	1	3	3
ID14_1	chr22	42816484	42816486	40816484	44816486	1	chr22	42350054	42910056	chr22	42454358	42466846	NAGA	0.0564551	60.79%	ENSG00000198951	22	42454358	42466846	7631	NAGA	protein_coding	N-acetylgalactosaminidase, alpha-	N-acetylgalactosaminidase, alpha- [Source:HGNC Symbol;Acc:7631]	SCHINDLER DISEASE TYPE I	1	1	1	1	0	0	0	0	37.741	3.316	0.875	0.875	1	1	2	1	3	3
ID61_1	chr22	42740931	42740933	40740931	44740933	1	chr22	42350054	42910056	chr22	42454358	42466846	NAGA	0.0564551	60.79%	ENSG00000198951	22	42454358	42466846	7631	NAGA	protein_coding	N-acetylgalactosaminidase, alpha-	N-acetylgalactosaminidase, alpha- [Source:HGNC Symbol;Acc:7631]	SCHINDLER DISEASE TYPE I	1	1	1	1	0	0	0	0	30.951	3.316	0.823529	0.823529	1	1	2	1	3	3
ID101_1	chr22	42739946	42739948	40739946	44739948	1	chr22	42350054	42910056	chr22	42454358	42466846	NAGA	0.0564551	60.79%	ENSG00000198951	22	42454358	42466846	7631	NAGA	protein_coding	N-acetylgalactosaminidase, alpha-	N-acetylgalactosaminidase, alpha- [Source:HGNC Symbol;Acc:7631]	SCHINDLER DISEASE TYPE I	1	1	1	1	0	0	0	0	48.897	4.479	0.882353	0.941176	1	1	2	1	3	3
ID56_1	chr22	42583875	42583877	40583875	44583877	1	chr22	42350054	42910056	chr22	42454358	42466846	NAGA	0.0564551	60.79%	ENSG00000198951	22	42454358	42466846	7631	NAGA	protein_coding	N-acetylgalactosaminidase, alpha-	N-acetylgalactosaminidase, alpha- [Source:HGNC Symbol;Acc:7631]	SCHINDLER DISEASE TYPE I	1	1	1	1	0	0	0	0	35.509	3.316	0.941176	0.823529	1	1	2	1	3	3
ID3_1	chr22	42418522	42418524	40418522	44418524	1	chr22	42350054	42910056	chr22	42454358	42466846	NAGA	0.0564551	60.79%	ENSG00000198951	22	42454358	42466846	7631	NAGA	protein_coding	N-acetylgalactosaminidase, alpha-	N-acetylgalactosaminidase, alpha- [Source:HGNC Symbol;Acc:7631]	SCHINDLER DISEASE TYPE I	1	1	1	1	0	0	0	0	41.345	3.316	0.931034	0.793103	1	1	2	1	3	3
ID37_1	chr22	42975357	42975359	40975357	44975359	0	0	0	0	chr22	43088127	43117304	A4GALT	0.0222067	73.08%	ENSG00000128274	22	43088127	43117304	18149	A4GALT	protein_coding	alpha 1,4-galactosyltransferase	alpha 1,4-galactosyltransferase [Source:HGNC Symbol;Acc:18149]	BLOOD GROUP P1PK SYSTEM	1	1	0	1	30	1	0	0	0.003	0.003	0.0625	0.125	0	0	0	0	2	3
ID8_1	chr22	43565412	43565414	41565412	45565414	0	0	0	0	chr22	43088127	43117304	A4GALT	0.0222067	73.08%	ENSG00000128274	22	43088127	43117304	18149	A4GALT	protein_coding	alpha 1,4-galactosyltransferase	alpha 1,4-galactosyltransferase [Source:HGNC Symbol;Acc:18149]	BLOOD GROUP P1PK SYSTEM	1	1	0	1	30	1	0	0	0.003	0.003	0.0666667	0.0666667	0	0	0	0	2	3
ID22_1	chr22	42951586	42951588	40951586	44951588	0	0	0	0	chr22	43088127	43117304	A4GALT	0.0222067	73.08%	ENSG00000128274	22	43088127	43117304	18149	A4GALT	protein_coding	alpha 1,4-galactosyltransferase	alpha 1,4-galactosyltransferase [Source:HGNC Symbol;Acc:18149]	BLOOD GROUP P1PK SYSTEM	1	1	0	1	30	1	0	0	0	0	0	0	0	0	0	0	2	3
ID83_1	chr22	42982284	42982286	40982284	44982286	0	0	0	0	chr22	43088127	43117304	A4GALT	0.0222067	73.08%	ENSG00000128274	22	43088127	43117304	18149	A4GALT	protein_coding	alpha 1,4-galactosyltransferase	alpha 1,4-galactosyltransferase [Source:HGNC Symbol;Acc:18149]	BLOOD GROUP P1PK SYSTEM	1	1	0	1	30	1	0	0	0.003	0.003	0.0625	0.1875	0	0	0	0	2	3
ID14_1	chr22	42816484	42816486	40816484	44816486	1	chr22	42350054	42910056	chr22	43088127	43117304	A4GALT	0.0222067	73.08%	ENSG00000128274	22	43088127	43117304	18149	A4GALT	protein_coding	alpha 1,4-galactosyltransferase	alpha 1,4-galactosyltransferase [Source:HGNC Symbol;Acc:18149]	BLOOD GROUP P1PK SYSTEM	1	1	0	1	30	1	0	0	0.003	0.003	0.0625	0.125	0	0	0	0	2	3
ID61_1	chr22	42740931	42740933	40740931	44740933	1	chr22	42350054	42910056	chr22	43088127	43117304	A4GALT	0.0222067	73.08%	ENSG00000128274	22	43088127	43117304	18149	A4GALT	protein_coding	alpha 1,4-galactosyltransferase	alpha 1,4-galactosyltransferase [Source:HGNC Symbol;Acc:18149]	BLOOD GROUP P1PK SYSTEM	1	1	0	1	30	1	0	0	0.003	0.003	0.0588235	0.0588235	0	0	0	0	2	3
ID101_1	chr22	42739946	42739948	40739946	44739948	1	chr22	42350054	42910056	chr22	43088127	43117304	A4GALT	0.0222067	73.08%	ENSG00000128274	22	43088127	43117304	18149	A4GALT	protein_coding	alpha 1,4-galactosyltransferase	alpha 1,4-galactosyltransferase [Source:HGNC Symbol;Acc:18149]	BLOOD GROUP P1PK SYSTEM	1	1	0	1	30	1	0	0	0.003	0.003	0.0588235	0.0588235	0	0	0	0	2	3
ID102_2	chr22	51244564	51244566	49244564	53244566	0	0	0	0	chr22	51061182	51066607	ARSA	0.0469951	63.58%	ENSG00000100299	22	51061182	51066607	713	ARSA	protein_coding	arylsulfatase A	arylsulfatase A [Source:HGNC Symbol;Acc:713]	MULTIPLE SULFATASE DEFICIENCY	1	1	0	0	30	1	0	0	16.46	2.487	0.75	0.583333	1	0	1	1	2	3
ID77_2	chr22	51244564	51244566	49244564	53244566	0	0	0	0	chr22	51061182	51066607	ARSA	0.0469951	63.58%	ENSG00000100299	22	51061182	51066607	713	ARSA	protein_coding	arylsulfatase A	arylsulfatase A [Source:HGNC Symbol;Acc:713]	MULTIPLE SULFATASE DEFICIENCY	1	1	0	0	30	1	0	0	23.793	2.487	0.75	0.5	1	0	1	1	2	3
ID52_2	chr22	51244564	51244566	49244564	53244566	0	0	0	0	chr22	51061182	51066607	ARSA	0.0469951	63.58%	ENSG00000100299	22	51061182	51066607	713	ARSA	protein_coding	arylsulfatase A	arylsulfatase A [Source:HGNC Symbol;Acc:713]	MULTIPLE SULFATASE DEFICIENCY	1	1	0	0	30	1	0	0	18.267	2.487	0.916667	0.75	1	1	2	1	2	3
ID27_2	chr22	51244564	51244566	49244564	53244566	0	0	0	0	chr22	51061182	51066607	ARSA	0.0469951	63.58%	ENSG00000100299	22	51061182	51066607	713	ARSA	protein_coding	arylsulfatase A	arylsulfatase A [Source:HGNC Symbol;Acc:713]	MULTIPLE SULFATASE DEFICIENCY	1	1	0	1	30	1	0	0	21.528	2.487	0.555556	0.444444	0	0	0	0	2	3
ID32_2	chr22	51244564	51244566	49244564	53244566	0	0	0	0	chr22	51061182	51066607	ARSA	0.0469951	63.58%	ENSG00000100299	22	51061182	51066607	713	ARSA	protein_coding	arylsulfatase A	arylsulfatase A [Source:HGNC Symbol;Acc:713]	MULTIPLE SULFATASE DEFICIENCY	1	1	0	0	30	1	0	0	19.947	2.487	0.75	0.5	1	0	1	1	2	3
ID19_2	chr22	51244564	51244566	49244564	53244566	0	0	0	0	chr22	51061182	51066607	ARSA	0.0469951	63.58%	ENSG00000100299	22	51061182	51066607	713	ARSA	protein_coding	arylsulfatase A	arylsulfatase A [Source:HGNC Symbol;Acc:713]	MULTIPLE SULFATASE DEFICIENCY	1	1	0	0	30	1	0	0	19.734	2.487	0.75	0.5	1	0	1	1	2	3
ID27_1	chr22	50780000	50780002	48780000	52780002	0	0	0	0	chr22	51061182	51066607	ARSA	0.0469951	63.58%	ENSG00000100299	22	51061182	51066607	713	ARSA	protein_coding	arylsulfatase A	arylsulfatase A [Source:HGNC Symbol;Acc:713]	MULTIPLE SULFATASE DEFICIENCY	1	1	0	1	30	1	0	0	21.528	2.487	0.555556	0.444444	0	0	0	0	2	3
ID18_2	chr22	51244564	51244566	49244564	53244566	0	0	0	0	chr22	51061182	51066607	ARSA	0.0469951	63.58%	ENSG00000100299	22	51061182	51066607	713	ARSA	protein_coding	arylsulfatase A	arylsulfatase A [Source:HGNC Symbol;Acc:713]	MULTIPLE SULFATASE DEFICIENCY	1	1	0	0	30	1	0	0	24.709	2.487	0.75	0.583333	1	0	1	1	2	3
ID9_2	chr22	51244564	51244566	49244564	53244566	0	0	0	0	chr22	51061182	51066607	ARSA	0.0469951	63.58%	ENSG00000100299	22	51061182	51066607	713	ARSA	protein_coding	arylsulfatase A	arylsulfatase A [Source:HGNC Symbol;Acc:713]	MULTIPLE SULFATASE DEFICIENCY	1	1	0	0	30	1	0	0	19.308	2.487	0.75	0.5	1	0	1	1	2	3
ID26_2	chr22	51244564	51244566	49244564	53244566	0	0	0	0	chr22	51061182	51066607	ARSA	0.0469951	63.58%	ENSG00000100299	22	51061182	51066607	713	ARSA	protein_coding	arylsulfatase A	arylsulfatase A [Source:HGNC Symbol;Acc:713]	MULTIPLE SULFATASE DEFICIENCY	1	1	0	0	30	1	0	0	23.984	2.487	0.75	0.666667	1	0	1	1	2	3
ID76_2	chr22	51244564	51244566	49244564	53244566	0	0	0	0	chr22	51061182	51066607	ARSA	0.0469951	63.58%	ENSG00000100299	22	51061182	51066607	713	ARSA	protein_coding	arylsulfatase A	arylsulfatase A [Source:HGNC Symbol;Acc:713]	MULTIPLE SULFATASE DEFICIENCY	1	1	0	0	30	1	0	0	19.112	2.487	0.833333	0.666667	1	0	1	1	2	3
ID110_2	chr22	51244564	51244566	49244564	53244566	0	0	0	0	chr22	51061182	51066607	ARSA	0.0469951	63.58%	ENSG00000100299	22	51061182	51066607	713	ARSA	protein_coding	arylsulfatase A	arylsulfatase A [Source:HGNC Symbol;Acc:713]	MULTIPLE SULFATASE DEFICIENCY	1	1	0	0	30	1	0	0	20.612	2.487	0.833333	0.75	1	1	2	1	2	3
ID74_2	chr22	51244564	51244566	49244564	53244566	0	0	0	0	chr22	51061182	51066607	ARSA	0.0469951	63.58%	ENSG00000100299	22	51061182	51066607	713	ARSA	protein_coding	arylsulfatase A	arylsulfatase A [Source:HGNC Symbol;Acc:713]	MULTIPLE SULFATASE DEFICIENCY	1	1	0	0	30	1	0	0	21.807	2.487	0.75	0.5	1	0	1	1	2	3
ID106_2	chr22	51244564	51244566	49244564	53244566	0	0	0	0	chr22	51061182	51066607	ARSA	0.0469951	63.58%	ENSG00000100299	22	51061182	51066607	713	ARSA	protein_coding	arylsulfatase A	arylsulfatase A [Source:HGNC Symbol;Acc:713]	MULTIPLE SULFATASE DEFICIENCY	1	1	0	0	30	1	0	0	17.535	2.09	0.916667	0.833333	1	1	2	1	2	3
ID30_2	chr22	51244564	51244566	49244564	53244566	0	0	0	0	chr22	51061182	51066607	ARSA	0.0469951	63.58%	ENSG00000100299	22	51061182	51066607	713	ARSA	protein_coding	arylsulfatase A	arylsulfatase A [Source:HGNC Symbol;Acc:713]	MULTIPLE SULFATASE DEFICIENCY	1	1	0	0	30	1	0	0	20.252	2.487	0.75	0.666667	1	0	1	1	2	3
ID37_2	chr22	51244564	51244566	49244564	53244566	0	0	0	0	chr22	51061182	51066607	ARSA	0.0469951	63.58%	ENSG00000100299	22	51061182	51066607	713	ARSA	protein_coding	arylsulfatase A	arylsulfatase A [Source:HGNC Symbol;Acc:713]	MULTIPLE SULFATASE DEFICIENCY	1	1	0	0	30	1	0	0	13.438	2.09	0.875	0.875	1	1	2	1	2	3
ID114_2	chr22	51244564	51244566	49244564	53244566	0	0	0	0	chr22	51061182	51066607	ARSA	0.0469951	63.58%	ENSG00000100299	22	51061182	51066607	713	ARSA	protein_coding	arylsulfatase A	arylsulfatase A [Source:HGNC Symbol;Acc:713]	MULTIPLE SULFATASE DEFICIENCY	1	1	0	0	30	1	0	0	22.292	2.487	0.928571	0.714286	1	0	1	1	2	3
ID113_2	chr22	51244547	51244549	49244547	53244549	0	0	0	0	chr22	51061182	51066607	ARSA	0.0469951	63.58%	ENSG00000100299	22	51061182	51066607	713	ARSA	protein_coding	arylsulfatase A	arylsulfatase A [Source:HGNC Symbol;Acc:713]	MULTIPLE SULFATASE DEFICIENCY	1	1	0	1	30	1	0	0	0	0	0	0	0	0	0	0	2	3
ID49_2	chr22	51244564	51244566	49244564	53244566	0	0	0	0	chr22	51061182	51066607	ARSA	0.0469951	63.58%	ENSG00000100299	22	51061182	51066607	713	ARSA	protein_coding	arylsulfatase A	arylsulfatase A [Source:HGNC Symbol;Acc:713]	MULTIPLE SULFATASE DEFICIENCY	1	1	0	0	30	1	0	0	21.774	2.487	0.909091	0.545454	1	0	1	1	2	3
ID35_2	chr22	51244564	51244566	49244564	53244566	0	0	0	0	chr22	51061182	51066607	ARSA	0.0469951	63.58%	ENSG00000100299	22	51061182	51066607	713	ARSA	protein_coding	arylsulfatase A	arylsulfatase A [Source:HGNC Symbol;Acc:713]	MULTIPLE SULFATASE DEFICIENCY	1	1	0	0	30	1	0	0	22.757	2.487	0.75	0.5	1	0	1	1	2	3
ID62_2	chr22	51244564	51244566	49244564	53244566	0	0	0	0	chr22	51061182	51066607	ARSA	0.0469951	63.58%	ENSG00000100299	22	51061182	51066607	713	ARSA	protein_coding	arylsulfatase A	arylsulfatase A [Source:HGNC Symbol;Acc:713]	MULTIPLE SULFATASE DEFICIENCY	1	1	0	0	30	1	0	0	16.619	2.09	0.875	0.8125	1	1	2	1	2	3
ID113_1	chr22	51078900	51078902	49078900	53078902	0	0	0	0	chr22	51061182	51066607	ARSA	0.0469951	63.58%	ENSG00000100299	22	51061182	51066607	713	ARSA	protein_coding	arylsulfatase A	arylsulfatase A [Source:HGNC Symbol;Acc:713]	MULTIPLE SULFATASE DEFICIENCY	1	1	0	1	30	1	0	0	0	0	0	0	0	0	0	0	2	3
ID72_2	chr22	51244564	51244566	49244564	53244566	0	0	0	0	chr22	51061182	51066607	ARSA	0.0469951	63.58%	ENSG00000100299	22	51061182	51066607	713	ARSA	protein_coding	arylsulfatase A	arylsulfatase A [Source:HGNC Symbol;Acc:713]	MULTIPLE SULFATASE DEFICIENCY	1	1	0	0	30	1	0	0	23.793	2.487	0.75	0.583333	1	0	1	1	2	3
ID40_2	chr22	51244564	51244566	49244564	53244566	0	0	0	0	chr22	51061182	51066607	ARSA	0.0469951	63.58%	ENSG00000100299	22	51061182	51066607	713	ARSA	protein_coding	arylsulfatase A	arylsulfatase A [Source:HGNC Symbol;Acc:713]	MULTIPLE SULFATASE DEFICIENCY	1	1	0	0	30	1	0	0	19.112	2.487	0.857143	0.642857	1	0	1	1	2	3
ID98_2	chr22	51244564	51244566	49244564	53244566	0	0	0	0	chr22	51061182	51066607	ARSA	0.0469951	63.58%	ENSG00000100299	22	51061182	51066607	713	ARSA	protein_coding	arylsulfatase A	arylsulfatase A [Source:HGNC Symbol;Acc:713]	MULTIPLE SULFATASE DEFICIENCY	1	1	0	0	30	1	0	0	19.112	2.487	0.818182	0.545454	1	0	1	1	2	3
ID8_2	chr22	51244564	51244566	49244564	53244566	0	0	0	0	chr22	51061182	51066607	ARSA	0.0469951	63.58%	ENSG00000100299	22	51061182	51066607	713	ARSA	protein_coding	arylsulfatase A	arylsulfatase A [Source:HGNC Symbol;Acc:713]	MULTIPLE SULFATASE DEFICIENCY	1	1	0	0	30	1	0	0	23.068	2.487	0.8	0.666667	1	0	1	1	2	3
ID15_2	chr22	51244564	51244566	49244564	53244566	0	0	0	0	chr22	51061182	51066607	ARSA	0.0469951	63.58%	ENSG00000100299	22	51061182	51066607	713	ARSA	protein_coding	arylsulfatase A	arylsulfatase A [Source:HGNC Symbol;Acc:713]	MULTIPLE SULFATASE DEFICIENCY	1	1	0	0	30	1	0	0	23.068	2.487	0.75	0.666667	1	0	1	1	2	3
ID23_2	chr22	51244564	51244566	49244564	53244566	0	0	0	0	chr22	51061182	51066607	ARSA	0.0469951	63.58%	ENSG00000100299	22	51061182	51066607	713	ARSA	protein_coding	arylsulfatase A	arylsulfatase A [Source:HGNC Symbol;Acc:713]	MULTIPLE SULFATASE DEFICIENCY	1	1	0	0	30	1	0	0	21.734	2.487	0.75	0.583333	1	0	1	1	2	3
ID91_2	chr22	51244564	51244566	49244564	53244566	0	0	0	0	chr22	51061182	51066607	ARSA	0.0469951	63.58%	ENSG00000100299	22	51061182	51066607	713	ARSA	protein_coding	arylsulfatase A	arylsulfatase A [Source:HGNC Symbol;Acc:713]	MULTIPLE SULFATASE DEFICIENCY	1	1	0	0	30	1	0	0	17.814	2.09	0.75	0.583333	1	0	1	1	2	3
ID21_2	chr22	51244564	51244566	49244564	53244566	0	0	0	0	chr22	51061182	51066607	ARSA	0.0469951	63.58%	ENSG00000100299	22	51061182	51066607	713	ARSA	protein_coding	arylsulfatase A	arylsulfatase A [Source:HGNC Symbol;Acc:713]	MULTIPLE SULFATASE DEFICIENCY	1	1	0	0	30	1	0	0	23.793	2.487	0.833333	0.666667	1	0	1	1	2	3
ID6_2	chr22	51244564	51244566	49244564	53244566	0	0	0	0	chr22	51061182	51066607	ARSA	0.0469951	63.58%	ENSG00000100299	22	51061182	51066607	713	ARSA	protein_coding	arylsulfatase A	arylsulfatase A [Source:HGNC Symbol;Acc:713]	MULTIPLE SULFATASE DEFICIENCY	1	1	0	0	30	1	0	0	18.119	2.09	0.714286	0.857143	0	1	1	1	2	3
ID107_2	chr22	51244564	51244566	49244564	53244566	0	0	0	0	chr22	51061182	51066607	ARSA	0.0469951	63.58%	ENSG00000100299	22	51061182	51066607	713	ARSA	protein_coding	arylsulfatase A	arylsulfatase A [Source:HGNC Symbol;Acc:713]	MULTIPLE SULFATASE DEFICIENCY	1	1	0	0	30	1	0	0	16.973	2.487	0.769231	0.615385	1	0	1	1	2	3
ID37_1	chr22	42975357	42975359	40975357	44975359	0	0	0	0	chr22	43013846	43045574	CYB5R3	0.0355313	67.3%	ENSG00000100243	22	43013846	43045574	2873	CYB5R3	protein_coding	cytochrome b5 reductase 3	cytochrome b5 reductase 3 [Source:HGNC Symbol;Acc:2873]	METHEMOGLOBINEMIA DUE TO DEFICIENCY OF METHEMOGLOBIN REDUCTASE	1	1	0	1	0	0	0	0	4.1	1.379	0.375	0.75	0	1	1	1	2	3
ID36_1	chr22	42139382	42139384	40139382	44139384	1	chr22	42070054	42310054	chr22	41487790	41576081	EP300	0.997013	0.67%	ENSG00000100393	22	41487790	41576081	3373	EP300	protein_coding	E1A binding protein p300	E1A binding protein p300 [Source:HGNC Symbol;Acc:3373]	RUBINSTEIN-TAYBI SYNDROME 2	1	1	0	0	3	1	0	0	24.471	4.406	0.764706	0.941176	1	1	2	1	2	3
ID89_1	chr22	42418522	42418524	40418522	44418524	1	chr22	42350054	42910056	chr22	41487790	41576081	EP300	0.997013	0.67%	ENSG00000100393	22	41487790	41576081	3373	EP300	protein_coding	E1A binding protein p300	E1A binding protein p300 [Source:HGNC Symbol;Acc:3373]	RUBINSTEIN-TAYBI SYNDROME 2	1	1	0	0	3	1	0	0	33.084	4.406	0.705882	1	0	1	1	1	2	3
ID48_1	chr22	42402863	42402865	40402863	44402865	1	chr22	42350054	42910056	chr22	41487790	41576081	EP300	0.997013	0.67%	ENSG00000100393	22	41487790	41576081	3373	EP300	protein_coding	E1A binding protein p300	E1A binding protein p300 [Source:HGNC Symbol;Acc:3373]	RUBINSTEIN-TAYBI SYNDROME 2	1	1	0	0	3	1	0	0	23.291	4.406	0.588235	0.882353	0	1	1	1	2	3
ID95_1	chr22	42448041	42448043	40448041	44448043	1	chr22	42350054	42910056	chr22	41487790	41576081	EP300	0.997013	0.67%	ENSG00000100393	22	41487790	41576081	3373	EP300	protein_coding	E1A binding protein p300	E1A binding protein p300 [Source:HGNC Symbol;Acc:3373]	RUBINSTEIN-TAYBI SYNDROME 2	1	1	0	0	3	1	0	0	32.985	4.406	0.647059	0.882353	0	1	1	1	2	3
ID3_1	chr22	42418522	42418524	40418522	44418524	1	chr22	42350054	42910056	chr22	41487790	41576081	EP300	0.997013	0.67%	ENSG00000100393	22	41487790	41576081	3373	EP300	protein_coding	E1A binding protein p300	E1A binding protein p300 [Source:HGNC Symbol;Acc:3373]	RUBINSTEIN-TAYBI SYNDROME 2	1	1	0	0	3	1	0	0	28.896	4.406	0.689655	0.931034	0	1	1	1	2	3
ID36_1	chr22	42139382	42139384	40139382	44139384	1	chr22	42070054	42310054	chr22	42454358	42466846	NAGA	0.0564551	60.79%	ENSG00000198951	22	42454358	42466846	7631	NAGA	protein_coding	N-acetylgalactosaminidase, alpha-	N-acetylgalactosaminidase, alpha- [Source:HGNC Symbol;Acc:7631]	SCHINDLER DISEASE TYPE I	1	1	0	1	0	0	0	0	34.116	3.316	0.941176	0.823529	1	1	2	1	2	3
ID31_1	chr22	42145078	42145080	40145078	44145080	1	chr22	42070054	42310054	chr22	42454358	42466846	NAGA	0.0564551	60.79%	ENSG00000198951	22	42454358	42466846	7631	NAGA	protein_coding	N-acetylgalactosaminidase, alpha-	N-acetylgalactosaminidase, alpha- [Source:HGNC Symbol;Acc:7631]	SCHINDLER DISEASE TYPE I	1	1	0	1	0	0	0	0	45.244	3.316	0.882353	0.823529	1	1	2	1	2	3
ID27_2	chr22	51244564	51244566	49244564	53244566	0	0	0	0	chr22	50883429	50913454	SBF1	0.0557343	61.01%	ENSG00000100241	22	50883429	50913454	10542	SBF1	protein_coding	SET binding factor 1	SET binding factor 1 [Source:HGNC Symbol;Acc:10542]	CHARCOT-MARIE-TOOTH DISEASE TYPE 4B3	1	1	0	1	0	0	0	0	7.325	3.316	0.222222	0.777778	0	1	1	1	2	3
ID27_1	chr22	50780000	50780002	48780000	52780002	0	0	0	0	chr22	50883429	50913454	SBF1	0.0557343	61.01%	ENSG00000100241	22	50883429	50913454	10542	SBF1	protein_coding	SET binding factor 1	SET binding factor 1 [Source:HGNC Symbol;Acc:10542]	CHARCOT-MARIE-TOOTH DISEASE TYPE 4B3	1	1	0	1	0	0	0	0	7.325	3.316	0.222222	0.777778	0	1	1	1	2	3
ID27_2	chr22	51244564	51244566	49244564	53244566	0	0	0	0	chr22	50961997	50964868	SCO2	0.0183037	75.1%	ENSG00000130489	22	50961997	50964868	10604	SCO2	protein_coding	SCO2 cytochrome c oxidase assembly protein	SCO2 cytochrome c oxidase assembly protein [Source:HGNC Symbol;Acc:10604]	Myopia 6	1	1	0	1	0	0	0	0	31.06	2.642	0.888889	0.555556	1	0	1	1	2	3
ID27_1	chr22	50780000	50780002	48780000	52780002	0	0	0	0	chr22	50961997	50964868	SCO2	0.0183037	75.1%	ENSG00000130489	22	50961997	50964868	10604	SCO2	protein_coding	SCO2 cytochrome c oxidase assembly protein	SCO2 cytochrome c oxidase assembly protein [Source:HGNC Symbol;Acc:10604]	Myopia 6	1	1	0	1	0	0	0	0	31.06	2.642	0.888889	0.555556	1	0	1	1	2	3
ID14_2	chr22	51244564	51244566	49244564	53244566	0	0	0	0	chr22	51112843	51171726	SHANK3	0.0592128	60.1%	ENSG00000251322	22	51112843	51171726	14294	SHANK3	protein_coding	SH3 and multiple ankyrin repeat domains 3	SH3 and multiple ankyrin repeat domains 3 [Source:HGNC Symbol;Acc:14294]	Phelan-McDermid syndrome	1	1	0	0	3	1	0	0	58.365	5.077	1	1	1	1	2	1	2	3
ID102_2	chr22	51244564	51244566	49244564	53244566	0	0	0	0	chr22	51112843	51171726	SHANK3	0.0592128	60.1%	ENSG00000251322	22	51112843	51171726	14294	SHANK3	protein_coding	SH3 and multiple ankyrin repeat domains 3	SH3 and multiple ankyrin repeat domains 3 [Source:HGNC Symbol;Acc:14294]	Phelan-McDermid syndrome	1	1	0	0	3	1	0	0	73.325	5.077	1	1	1	1	2	1	2	3
ID16_2	chr22	51244564	51244566	49244564	53244566	0	0	0	0	chr22	51112843	51171726	SHANK3	0.0592128	60.1%	ENSG00000251322	22	51112843	51171726	14294	SHANK3	protein_coding	SH3 and multiple ankyrin repeat domains 3	SH3 and multiple ankyrin repeat domains 3 [Source:HGNC Symbol;Acc:14294]	Phelan-McDermid syndrome	1	1	0	0	3	1	0	0	85.774	5.077	1	1	1	1	2	1	2	3
ID39_2	chr22	51244564	51244566	49244564	53244566	0	0	0	0	chr22	51112843	51171726	SHANK3	0.0592128	60.1%	ENSG00000251322	22	51112843	51171726	14294	SHANK3	protein_coding	SH3 and multiple ankyrin repeat domains 3	SH3 and multiple ankyrin repeat domains 3 [Source:HGNC Symbol;Acc:14294]	Phelan-McDermid syndrome	1	1	0	0	3	1	0	0	87.082	5.077	1	1	1	1	2	1	2	3
ID77_2	chr22	51244564	51244566	49244564	53244566	0	0	0	0	chr22	51112843	51171726	SHANK3	0.0592128	60.1%	ENSG00000251322	22	51112843	51171726	14294	SHANK3	protein_coding	SH3 and multiple ankyrin repeat domains 3	SH3 and multiple ankyrin repeat domains 3 [Source:HGNC Symbol;Acc:14294]	Phelan-McDermid syndrome	1	1	0	0	3	1	0	0	66.073	5.077	1	1	1	1	2	1	2	3
ID34_2	chr22	51244564	51244566	49244564	53244566	0	0	0	0	chr22	51112843	51171726	SHANK3	0.0592128	60.1%	ENSG00000251322	22	51112843	51171726	14294	SHANK3	protein_coding	SH3 and multiple ankyrin repeat domains 3	SH3 and multiple ankyrin repeat domains 3 [Source:HGNC Symbol;Acc:14294]	Phelan-McDermid syndrome	1	1	0	0	3	1	0	0	53.663	4.734	1	1	1	1	2	1	2	3
ID100_2	chr22	51244564	51244566	49244564	53244566	0	0	0	0	chr22	51112843	51171726	SHANK3	0.0592128	60.1%	ENSG00000251322	22	51112843	51171726	14294	SHANK3	protein_coding	SH3 and multiple ankyrin repeat domains 3	SH3 and multiple ankyrin repeat domains 3 [Source:HGNC Symbol;Acc:14294]	Phelan-McDermid syndrome	1	1	0	0	3	1	0	0	59.723	5.077	1	1	1	1	2	1	2	3
ID11_2	chr22	51244564	51244566	49244564	53244566	0	0	0	0	chr22	51112843	51171726	SHANK3	0.0592128	60.1%	ENSG00000251322	22	51112843	51171726	14294	SHANK3	protein_coding	SH3 and multiple ankyrin repeat domains 3	SH3 and multiple ankyrin repeat domains 3 [Source:HGNC Symbol;Acc:14294]	Phelan-McDermid syndrome	1	1	0	0	3	1	0	0	75.64	4.734	1	1	1	1	2	1	2	3
ID7_2	chr22	51244564	51244566	49244564	53244566	0	0	0	0	chr22	51112843	51171726	SHANK3	0.0592128	60.1%	ENSG00000251322	22	51112843	51171726	14294	SHANK3	protein_coding	SH3 and multiple ankyrin repeat domains 3	SH3 and multiple ankyrin repeat domains 3 [Source:HGNC Symbol;Acc:14294]	Phelan-McDermid syndrome	1	1	0	0	3	1	0	0	77.742	5.077	1	1	1	1	2	1	2	3
ID56_2	chr22	51244564	51244566	49244564	53244566	0	0	0	0	chr22	51112843	51171726	SHANK3	0.0592128	60.1%	ENSG00000251322	22	51112843	51171726	14294	SHANK3	protein_coding	SH3 and multiple ankyrin repeat domains 3	SH3 and multiple ankyrin repeat domains 3 [Source:HGNC Symbol;Acc:14294]	Phelan-McDermid syndrome	1	1	0	0	3	1	0	0	61.44	5.077	1	1	1	1	2	1	2	3
ID29_2	chr22	51244564	51244566	49244564	53244566	0	0	0	0	chr22	51112843	51171726	SHANK3	0.0592128	60.1%	ENSG00000251322	22	51112843	51171726	14294	SHANK3	protein_coding	SH3 and multiple ankyrin repeat domains 3	SH3 and multiple ankyrin repeat domains 3 [Source:HGNC Symbol;Acc:14294]	Phelan-McDermid syndrome	1	1	0	0	3	1	0	0	79.458	4.734	1	1	1	1	2	1	2	3
ID52_2	chr22	51244564	51244566	49244564	53244566	0	0	0	0	chr22	51112843	51171726	SHANK3	0.0592128	60.1%	ENSG00000251322	22	51112843	51171726	14294	SHANK3	protein_coding	SH3 and multiple ankyrin repeat domains 3	SH3 and multiple ankyrin repeat domains 3 [Source:HGNC Symbol;Acc:14294]	Phelan-McDermid syndrome	1	1	0	0	3	1	0	0	16.007	5.077	0.833333	1	1	1	2	1	2	3
ID27_2	chr22	51244564	51244566	49244564	53244566	0	0	0	0	chr22	51112843	51171726	SHANK3	0.0592128	60.1%	ENSG00000251322	22	51112843	51171726	14294	SHANK3	protein_coding	SH3 and multiple ankyrin repeat domains 3	SH3 and multiple ankyrin repeat domains 3 [Source:HGNC Symbol;Acc:14294]	Phelan-McDermid syndrome	1	1	0	0	3	1	0	0	70.211	5.077	1	1	1	1	2	1	2	3
ID53_2	chr22	51244564	51244566	49244564	53244566	0	0	0	0	chr22	51112843	51171726	SHANK3	0.0592128	60.1%	ENSG00000251322	22	51112843	51171726	14294	SHANK3	protein_coding	SH3 and multiple ankyrin repeat domains 3	SH3 and multiple ankyrin repeat domains 3 [Source:HGNC Symbol;Acc:14294]	Phelan-McDermid syndrome	1	1	0	0	3	1	0	0	24.577	3.219	0.916667	1	1	1	2	1	2	3
ID32_2	chr22	51244564	51244566	49244564	53244566	0	0	0	0	chr22	51112843	51171726	SHANK3	0.0592128	60.1%	ENSG00000251322	22	51112843	51171726	14294	SHANK3	protein_coding	SH3 and multiple ankyrin repeat domains 3	SH3 and multiple ankyrin repeat domains 3 [Source:HGNC Symbol;Acc:14294]	Phelan-McDermid syndrome	1	1	0	0	3	1	0	0	59.113	5.077	1	1	1	1	2	1	2	3
ID19_2	chr22	51244564	51244566	49244564	53244566	0	0	0	0	chr22	51112843	51171726	SHANK3	0.0592128	60.1%	ENSG00000251322	22	51112843	51171726	14294	SHANK3	protein_coding	SH3 and multiple ankyrin repeat domains 3	SH3 and multiple ankyrin repeat domains 3 [Source:HGNC Symbol;Acc:14294]	Phelan-McDermid syndrome	1	1	0	0	3	1	0	0	74.577	5.077	1	1	1	1	2	1	2	3
ID111_2	chr22	51244564	51244566	49244564	53244566	0	0	0	0	chr22	51112843	51171726	SHANK3	0.0592128	60.1%	ENSG00000251322	22	51112843	51171726	14294	SHANK3	protein_coding	SH3 and multiple ankyrin repeat domains 3	SH3 and multiple ankyrin repeat domains 3 [Source:HGNC Symbol;Acc:14294]	Phelan-McDermid syndrome	1	1	0	0	3	1	0	0	73.374	5.077	1	1	1	1	2	1	2	3
ID48_2	chr22	51244564	51244566	49244564	53244566	0	0	0	0	chr22	51112843	51171726	SHANK3	0.0592128	60.1%	ENSG00000251322	22	51112843	51171726	14294	SHANK3	protein_coding	SH3 and multiple ankyrin repeat domains 3	SH3 and multiple ankyrin repeat domains 3 [Source:HGNC Symbol;Acc:14294]	Phelan-McDermid syndrome	1	1	0	0	3	1	0	0	92.123	5.077	1	1	1	1	2	1	2	3
ID60_2	chr22	51244564	51244566	49244564	53244566	0	0	0	0	chr22	51112843	51171726	SHANK3	0.0592128	60.1%	ENSG00000251322	22	51112843	51171726	14294	SHANK3	protein_coding	SH3 and multiple ankyrin repeat domains 3	SH3 and multiple ankyrin repeat domains 3 [Source:HGNC Symbol;Acc:14294]	Phelan-McDermid syndrome	1	1	0	0	3	1	0	0	67.435	5.077	1	1	1	1	2	1	2	3
ID58_2	chr22	51244564	51244566	49244564	53244566	0	0	0	0	chr22	51112843	51171726	SHANK3	0.0592128	60.1%	ENSG00000251322	22	51112843	51171726	14294	SHANK3	protein_coding	SH3 and multiple ankyrin repeat domains 3	SH3 and multiple ankyrin repeat domains 3 [Source:HGNC Symbol;Acc:14294]	Phelan-McDermid syndrome	1	1	0	0	3	1	0	0	75.724	5.077	1	1	1	1	2	1	2	3
ID27_1	chr22	50780000	50780002	48780000	52780002	0	0	0	0	chr22	51112843	51171726	SHANK3	0.0592128	60.1%	ENSG00000251322	22	51112843	51171726	14294	SHANK3	protein_coding	SH3 and multiple ankyrin repeat domains 3	SH3 and multiple ankyrin repeat domains 3 [Source:HGNC Symbol;Acc:14294]	Phelan-McDermid syndrome	1	1	0	0	3	1	0	0	70.211	5.077	1	1	1	1	2	1	2	3
ID89_2	chr22	51244564	51244566	49244564	53244566	0	0	0	0	chr22	51112843	51171726	SHANK3	0.0592128	60.1%	ENSG00000251322	22	51112843	51171726	14294	SHANK3	protein_coding	SH3 and multiple ankyrin repeat domains 3	SH3 and multiple ankyrin repeat domains 3 [Source:HGNC Symbol;Acc:14294]	Phelan-McDermid syndrome	1	1	0	0	3	1	0	0	84.717	4.406	1	1	1	1	2	1	2	3
ID18_2	chr22	51244564	51244566	49244564	53244566	0	0	0	0	chr22	51112843	51171726	SHANK3	0.0592128	60.1%	ENSG00000251322	22	51112843	51171726	14294	SHANK3	protein_coding	SH3 and multiple ankyrin repeat domains 3	SH3 and multiple ankyrin repeat domains 3 [Source:HGNC Symbol;Acc:14294]	Phelan-McDermid syndrome	1	1	0	0	3	1	0	0	75.365	5.077	1	1	1	1	2	1	2	3
ID33_2	chr22	51244564	51244566	49244564	53244566	0	0	0	0	chr22	51112843	51171726	SHANK3	0.0592128	60.1%	ENSG00000251322	22	51112843	51171726	14294	SHANK3	protein_coding	SH3 and multiple ankyrin repeat domains 3	SH3 and multiple ankyrin repeat domains 3 [Source:HGNC Symbol;Acc:14294]	Phelan-McDermid syndrome	1	1	0	0	3	1	0	0	55.445	5.077	1	1	1	1	2	1	2	3
ID61_2	chr22	51244564	51244566	49244564	53244566	0	0	0	0	chr22	51112843	51171726	SHANK3	0.0592128	60.1%	ENSG00000251322	22	51112843	51171726	14294	SHANK3	protein_coding	SH3 and multiple ankyrin repeat domains 3	SH3 and multiple ankyrin repeat domains 3 [Source:HGNC Symbol;Acc:14294]	Phelan-McDermid syndrome	1	1	0	0	3	1	0	0	35.645	5.077	0.882353	1	1	1	2	1	2	3
ID9_2	chr22	51244564	51244566	49244564	53244566	0	0	0	0	chr22	51112843	51171726	SHANK3	0.0592128	60.1%	ENSG00000251322	22	51112843	51171726	14294	SHANK3	protein_coding	SH3 and multiple ankyrin repeat domains 3	SH3 and multiple ankyrin repeat domains 3 [Source:HGNC Symbol;Acc:14294]	Phelan-McDermid syndrome	1	1	0	0	3	1	0	0	72.136	5.077	1	1	1	1	2	1	2	3
ID90_2	chr22	51244564	51244566	49244564	53244566	0	0	0	0	chr22	51112843	51171726	SHANK3	0.0592128	60.1%	ENSG00000251322	22	51112843	51171726	14294	SHANK3	protein_coding	SH3 and multiple ankyrin repeat domains 3	SH3 and multiple ankyrin repeat domains 3 [Source:HGNC Symbol;Acc:14294]	Phelan-McDermid syndrome	1	1	0	0	3	1	0	0	80.066	5.077	1	1	1	1	2	1	2	3
ID92_2	chr22	51244564	51244566	49244564	53244566	0	0	0	0	chr22	51112843	51171726	SHANK3	0.0592128	60.1%	ENSG00000251322	22	51112843	51171726	14294	SHANK3	protein_coding	SH3 and multiple ankyrin repeat domains 3	SH3 and multiple ankyrin repeat domains 3 [Source:HGNC Symbol;Acc:14294]	Phelan-McDermid syndrome	1	1	0	0	3	1	0	0	52.727	4.734	1	1	1	1	2	1	2	3
ID26_2	chr22	51244564	51244566	49244564	53244566	0	0	0	0	chr22	51112843	51171726	SHANK3	0.0592128	60.1%	ENSG00000251322	22	51112843	51171726	14294	SHANK3	protein_coding	SH3 and multiple ankyrin repeat domains 3	SH3 and multiple ankyrin repeat domains 3 [Source:HGNC Symbol;Acc:14294]	Phelan-McDermid syndrome	1	1	0	0	3	1	0	0	35.079	5.077	1	1	1	1	2	1	2	3
ID76_2	chr22	51244564	51244566	49244564	53244566	0	0	0	0	chr22	51112843	51171726	SHANK3	0.0592128	60.1%	ENSG00000251322	22	51112843	51171726	14294	SHANK3	protein_coding	SH3 and multiple ankyrin repeat domains 3	SH3 and multiple ankyrin repeat domains 3 [Source:HGNC Symbol;Acc:14294]	Phelan-McDermid syndrome	1	1	0	0	3	1	0	0	57.563	5.077	1	1	1	1	2	1	2	3
ID110_2	chr22	51244564	51244566	49244564	53244566	0	0	0	0	chr22	51112843	51171726	SHANK3	0.0592128	60.1%	ENSG00000251322	22	51112843	51171726	14294	SHANK3	protein_coding	SH3 and multiple ankyrin repeat domains 3	SH3 and multiple ankyrin repeat domains 3 [Source:HGNC Symbol;Acc:14294]	Phelan-McDermid syndrome	1	1	0	0	3	1	0	0	25.664	5.077	1	1	1	1	2	1	2	3
ID74_2	chr22	51244564	51244566	49244564	53244566	0	0	0	0	chr22	51112843	51171726	SHANK3	0.0592128	60.1%	ENSG00000251322	22	51112843	51171726	14294	SHANK3	protein_coding	SH3 and multiple ankyrin repeat domains 3	SH3 and multiple ankyrin repeat domains 3 [Source:HGNC Symbol;Acc:14294]	Phelan-McDermid syndrome	1	1	0	0	3	1	0	0	61.124	5.077	1	1	1	1	2	1	2	3
ID106_2	chr22	51244564	51244566	49244564	53244566	0	0	0	0	chr22	51112843	51171726	SHANK3	0.0592128	60.1%	ENSG00000251322	22	51112843	51171726	14294	SHANK3	protein_coding	SH3 and multiple ankyrin repeat domains 3	SH3 and multiple ankyrin repeat domains 3 [Source:HGNC Symbol;Acc:14294]	Phelan-McDermid syndrome	1	1	0	0	3	1	0	0	27.367	3.219	1	1	1	1	2	1	2	3
ID30_2	chr22	51244564	51244566	49244564	53244566	0	0	0	0	chr22	51112843	51171726	SHANK3	0.0592128	60.1%	ENSG00000251322	22	51112843	51171726	14294	SHANK3	protein_coding	SH3 and multiple ankyrin repeat domains 3	SH3 and multiple ankyrin repeat domains 3 [Source:HGNC Symbol;Acc:14294]	Phelan-McDermid syndrome	1	1	0	0	3	1	0	0	21.737	5.077	0.833333	1	1	1	2	1	2	3
ID31_2	chr22	51244564	51244566	49244564	53244566	0	0	0	0	chr22	51112843	51171726	SHANK3	0.0592128	60.1%	ENSG00000251322	22	51112843	51171726	14294	SHANK3	protein_coding	SH3 and multiple ankyrin repeat domains 3	SH3 and multiple ankyrin repeat domains 3 [Source:HGNC Symbol;Acc:14294]	Phelan-McDermid syndrome	1	1	0	0	3	1	0	0	56.772	5.077	1	1	1	1	2	1	2	3
ID95_2	chr22	51244564	51244566	49244564	53244566	0	0	0	0	chr22	51112843	51171726	SHANK3	0.0592128	60.1%	ENSG00000251322	22	51112843	51171726	14294	SHANK3	protein_coding	SH3 and multiple ankyrin repeat domains 3	SH3 and multiple ankyrin repeat domains 3 [Source:HGNC Symbol;Acc:14294]	Phelan-McDermid syndrome	1	1	0	0	3	1	0	0	71.172	4.734	1	1	1	1	2	1	2	3
ID24_2	chr22	51244564	51244566	49244564	53244566	0	0	0	0	chr22	51112843	51171726	SHANK3	0.0592128	60.1%	ENSG00000251322	22	51112843	51171726	14294	SHANK3	protein_coding	SH3 and multiple ankyrin repeat domains 3	SH3 and multiple ankyrin repeat domains 3 [Source:HGNC Symbol;Acc:14294]	Phelan-McDermid syndrome	1	1	0	0	3	1	0	0	25.563	4.406	1	1	1	1	2	1	2	3
ID37_2	chr22	51244564	51244566	49244564	53244566	0	0	0	0	chr22	51112843	51171726	SHANK3	0.0592128	60.1%	ENSG00000251322	22	51112843	51171726	14294	SHANK3	protein_coding	SH3 and multiple ankyrin repeat domains 3	SH3 and multiple ankyrin repeat domains 3 [Source:HGNC Symbol;Acc:14294]	Phelan-McDermid syndrome	1	1	0	0	3	1	0	0	32.395	4.16	1	1	1	1	2	1	2	3
ID36_2	chr22	51244564	51244566	49244564	53244566	0	0	0	0	chr22	51112843	51171726	SHANK3	0.0592128	60.1%	ENSG00000251322	22	51112843	51171726	14294	SHANK3	protein_coding	SH3 and multiple ankyrin repeat domains 3	SH3 and multiple ankyrin repeat domains 3 [Source:HGNC Symbol;Acc:14294]	Phelan-McDermid syndrome	1	1	0	0	3	1	0	0	70.469	5.077	1	1	1	1	2	1	2	3
ID104_2	chr22	51244564	51244566	49244564	53244566	0	0	0	0	chr22	51112843	51171726	SHANK3	0.0592128	60.1%	ENSG00000251322	22	51112843	51171726	14294	SHANK3	protein_coding	SH3 and multiple ankyrin repeat domains 3	SH3 and multiple ankyrin repeat domains 3 [Source:HGNC Symbol;Acc:14294]	Phelan-McDermid syndrome	1	1	0	0	3	1	0	0	49.214	4.734	1	1	1	1	2	1	2	3
ID73_2	chr22	51244564	51244566	49244564	53244566	0	0	0	0	chr22	51112843	51171726	SHANK3	0.0592128	60.1%	ENSG00000251322	22	51112843	51171726	14294	SHANK3	protein_coding	SH3 and multiple ankyrin repeat domains 3	SH3 and multiple ankyrin repeat domains 3 [Source:HGNC Symbol;Acc:14294]	Phelan-McDermid syndrome	1	1	0	0	3	1	0	0	56.853	5.077	1	1	1	1	2	1	2	3
ID114_2	chr22	51244564	51244566	49244564	53244566	0	0	0	0	chr22	51112843	51171726	SHANK3	0.0592128	60.1%	ENSG00000251322	22	51112843	51171726	14294	SHANK3	protein_coding	SH3 and multiple ankyrin repeat domains 3	SH3 and multiple ankyrin repeat domains 3 [Source:HGNC Symbol;Acc:14294]	Phelan-McDermid syndrome	1	1	0	0	3	1	0	0	33.031	5.077	1	1	1	1	2	1	2	3
ID45_2	chr22	51244564	51244566	49244564	53244566	0	0	0	0	chr22	51112843	51171726	SHANK3	0.0592128	60.1%	ENSG00000251322	22	51112843	51171726	14294	SHANK3	protein_coding	SH3 and multiple ankyrin repeat domains 3	SH3 and multiple ankyrin repeat domains 3 [Source:HGNC Symbol;Acc:14294]	Phelan-McDermid syndrome	1	1	0	0	3	1	0	0	68.976	5.077	1	1	1	1	2	1	2	3
ID5_2	chr22	51244564	51244566	49244564	53244566	0	0	0	0	chr22	51112843	51171726	SHANK3	0.0592128	60.1%	ENSG00000251322	22	51112843	51171726	14294	SHANK3	protein_coding	SH3 and multiple ankyrin repeat domains 3	SH3 and multiple ankyrin repeat domains 3 [Source:HGNC Symbol;Acc:14294]	Phelan-McDermid syndrome	1	1	0	0	3	1	0	0	64.626	5.077	1	1	1	1	2	1	2	3
ID49_2	chr22	51244564	51244566	49244564	53244566	0	0	0	0	chr22	51112843	51171726	SHANK3	0.0592128	60.1%	ENSG00000251322	22	51112843	51171726	14294	SHANK3	protein_coding	SH3 and multiple ankyrin repeat domains 3	SH3 and multiple ankyrin repeat domains 3 [Source:HGNC Symbol;Acc:14294]	Phelan-McDermid syndrome	1	1	0	0	3	1	0	0	75.01	5.077	1	1	1	1	2	1	2	3
ID42_2	chr22	51244564	51244566	49244564	53244566	0	0	0	0	chr22	51112843	51171726	SHANK3	0.0592128	60.1%	ENSG00000251322	22	51112843	51171726	14294	SHANK3	protein_coding	SH3 and multiple ankyrin repeat domains 3	SH3 and multiple ankyrin repeat domains 3 [Source:HGNC Symbol;Acc:14294]	Phelan-McDermid syndrome	1	1	0	0	3	1	0	0	80.59	5.077	1	1	1	1	2	1	2	3
ID55_2	chr22	51244564	51244566	49244564	53244566	0	0	0	0	chr22	51112843	51171726	SHANK3	0.0592128	60.1%	ENSG00000251322	22	51112843	51171726	14294	SHANK3	protein_coding	SH3 and multiple ankyrin repeat domains 3	SH3 and multiple ankyrin repeat domains 3 [Source:HGNC Symbol;Acc:14294]	Phelan-McDermid syndrome	1	1	0	0	3	1	0	0	77.227	5.077	1	1	1	1	2	1	2	3
ID17_2	chr22	51244564	51244566	49244564	53244566	0	0	0	0	chr22	51112843	51171726	SHANK3	0.0592128	60.1%	ENSG00000251322	22	51112843	51171726	14294	SHANK3	protein_coding	SH3 and multiple ankyrin repeat domains 3	SH3 and multiple ankyrin repeat domains 3 [Source:HGNC Symbol;Acc:14294]	Phelan-McDermid syndrome	1	1	0	0	3	1	0	0	83.669	5.077	1	1	1	1	2	1	2	3
ID43_2	chr22	51244564	51244566	49244564	53244566	0	0	0	0	chr22	51112843	51171726	SHANK3	0.0592128	60.1%	ENSG00000251322	22	51112843	51171726	14294	SHANK3	protein_coding	SH3 and multiple ankyrin repeat domains 3	SH3 and multiple ankyrin repeat domains 3 [Source:HGNC Symbol;Acc:14294]	Phelan-McDermid syndrome	1	1	0	0	3	1	0	0	74.247	5.077	1	1	1	1	2	1	2	3
ID78_2	chr22	51244564	51244566	49244564	53244566	0	0	0	0	chr22	51112843	51171726	SHANK3	0.0592128	60.1%	ENSG00000251322	22	51112843	51171726	14294	SHANK3	protein_coding	SH3 and multiple ankyrin repeat domains 3	SH3 and multiple ankyrin repeat domains 3 [Source:HGNC Symbol;Acc:14294]	Phelan-McDermid syndrome	1	1	0	0	3	1	0	0	80.89	5.077	1	1	1	1	2	1	2	3
ID25_2	chr22	51244564	51244566	49244564	53244566	0	0	0	0	chr22	51112843	51171726	SHANK3	0.0592128	60.1%	ENSG00000251322	22	51112843	51171726	14294	SHANK3	protein_coding	SH3 and multiple ankyrin repeat domains 3	SH3 and multiple ankyrin repeat domains 3 [Source:HGNC Symbol;Acc:14294]	Phelan-McDermid syndrome	1	1	0	0	3	1	0	0	83.928	5.077	1	1	1	1	2	1	2	3
ID35_2	chr22	51244564	51244566	49244564	53244566	0	0	0	0	chr22	51112843	51171726	SHANK3	0.0592128	60.1%	ENSG00000251322	22	51112843	51171726	14294	SHANK3	protein_coding	SH3 and multiple ankyrin repeat domains 3	SH3 and multiple ankyrin repeat domains 3 [Source:HGNC Symbol;Acc:14294]	Phelan-McDermid syndrome	1	1	0	0	3	1	0	0	65.965	5.077	1	1	1	1	2	1	2	3
ID62_2	chr22	51244564	51244566	49244564	53244566	0	0	0	0	chr22	51112843	51171726	SHANK3	0.0592128	60.1%	ENSG00000251322	22	51112843	51171726	14294	SHANK3	protein_coding	SH3 and multiple ankyrin repeat domains 3	SH3 and multiple ankyrin repeat domains 3 [Source:HGNC Symbol;Acc:14294]	Phelan-McDermid syndrome	1	1	0	0	3	1	0	0	25.244	4.16	1	1	1	1	2	1	2	3
ID70_2	chr22	51244564	51244566	49244564	53244566	0	0	0	0	chr22	51112843	51171726	SHANK3	0.0592128	60.1%	ENSG00000251322	22	51112843	51171726	14294	SHANK3	protein_coding	SH3 and multiple ankyrin repeat domains 3	SH3 and multiple ankyrin repeat domains 3 [Source:HGNC Symbol;Acc:14294]	Phelan-McDermid syndrome	1	1	0	0	3	1	0	0	38.308	5.077	0.9375	1	1	1	2	1	2	3
ID10_2	chr22	51244564	51244566	49244564	53244566	0	0	0	0	chr22	51112843	51171726	SHANK3	0.0592128	60.1%	ENSG00000251322	22	51112843	51171726	14294	SHANK3	protein_coding	SH3 and multiple ankyrin repeat domains 3	SH3 and multiple ankyrin repeat domains 3 [Source:HGNC Symbol;Acc:14294]	Phelan-McDermid syndrome	1	1	0	0	3	1	0	0	92.89	4.734	1	1	1	1	2	1	2	3
ID72_2	chr22	51244564	51244566	49244564	53244566	0	0	0	0	chr22	51112843	51171726	SHANK3	0.0592128	60.1%	ENSG00000251322	22	51112843	51171726	14294	SHANK3	protein_coding	SH3 and multiple ankyrin repeat domains 3	SH3 and multiple ankyrin repeat domains 3 [Source:HGNC Symbol;Acc:14294]	Phelan-McDermid syndrome	1	1	0	0	3	1	0	0	71.79	5.077	1	1	1	1	2	1	2	3
ID85_2	chr22	51244564	51244566	49244564	53244566	0	0	0	0	chr22	51112843	51171726	SHANK3	0.0592128	60.1%	ENSG00000251322	22	51112843	51171726	14294	SHANK3	protein_coding	SH3 and multiple ankyrin repeat domains 3	SH3 and multiple ankyrin repeat domains 3 [Source:HGNC Symbol;Acc:14294]	Phelan-McDermid syndrome	1	1	0	0	3	1	0	0	74.313	5.077	1	1	1	1	2	1	2	3
ID50_2	chr22	51244564	51244566	49244564	53244566	0	0	0	0	chr22	51112843	51171726	SHANK3	0.0592128	60.1%	ENSG00000251322	22	51112843	51171726	14294	SHANK3	protein_coding	SH3 and multiple ankyrin repeat domains 3	SH3 and multiple ankyrin repeat domains 3 [Source:HGNC Symbol;Acc:14294]	Phelan-McDermid syndrome	1	1	0	0	3	1	0	0	58.981	4.734	1	1	1	1	2	1	2	3
ID40_2	chr22	51244564	51244566	49244564	53244566	0	0	0	0	chr22	51112843	51171726	SHANK3	0.0592128	60.1%	ENSG00000251322	22	51112843	51171726	14294	SHANK3	protein_coding	SH3 and multiple ankyrin repeat domains 3	SH3 and multiple ankyrin repeat domains 3 [Source:HGNC Symbol;Acc:14294]	Phelan-McDermid syndrome	1	1	0	0	3	1	0	0	53.799	5.077	1	1	1	1	2	1	2	3
ID98_2	chr22	51244564	51244566	49244564	53244566	0	0	0	0	chr22	51112843	51171726	SHANK3	0.0592128	60.1%	ENSG00000251322	22	51112843	51171726	14294	SHANK3	protein_coding	SH3 and multiple ankyrin repeat domains 3	SH3 and multiple ankyrin repeat domains 3 [Source:HGNC Symbol;Acc:14294]	Phelan-McDermid syndrome	1	1	0	0	3	1	0	0	72.689	5.077	1	1	1	1	2	1	2	3
ID12_2	chr22	51244564	51244566	49244564	53244566	0	0	0	0	chr22	51112843	51171726	SHANK3	0.0592128	60.1%	ENSG00000251322	22	51112843	51171726	14294	SHANK3	protein_coding	SH3 and multiple ankyrin repeat domains 3	SH3 and multiple ankyrin repeat domains 3 [Source:HGNC Symbol;Acc:14294]	Phelan-McDermid syndrome	1	1	0	0	3	1	0	0	51.28	5.077	1	1	1	1	2	1	2	3
ID44_2	chr22	51244564	51244566	49244564	53244566	0	0	0	0	chr22	51112843	51171726	SHANK3	0.0592128	60.1%	ENSG00000251322	22	51112843	51171726	14294	SHANK3	protein_coding	SH3 and multiple ankyrin repeat domains 3	SH3 and multiple ankyrin repeat domains 3 [Source:HGNC Symbol;Acc:14294]	Phelan-McDermid syndrome	1	1	0	0	3	1	0	0	30.319	4.406	1	1	1	1	2	1	2	3
ID65_2	chr22	51244564	51244566	49244564	53244566	0	0	0	0	chr22	51112843	51171726	SHANK3	0.0592128	60.1%	ENSG00000251322	22	51112843	51171726	14294	SHANK3	protein_coding	SH3 and multiple ankyrin repeat domains 3	SH3 and multiple ankyrin repeat domains 3 [Source:HGNC Symbol;Acc:14294]	Phelan-McDermid syndrome	1	1	0	0	3	1	0	0	72.765	5.077	1	1	1	1	2	1	2	3
ID8_2	chr22	51244564	51244566	49244564	53244566	0	0	0	0	chr22	51112843	51171726	SHANK3	0.0592128	60.1%	ENSG00000251322	22	51112843	51171726	14294	SHANK3	protein_coding	SH3 and multiple ankyrin repeat domains 3	SH3 and multiple ankyrin repeat domains 3 [Source:HGNC Symbol;Acc:14294]	Phelan-McDermid syndrome	1	1	0	0	3	1	0	0	32.032	5.077	1	1	1	1	2	1	2	3
ID15_2	chr22	51244564	51244566	49244564	53244566	0	0	0	0	chr22	51112843	51171726	SHANK3	0.0592128	60.1%	ENSG00000251322	22	51112843	51171726	14294	SHANK3	protein_coding	SH3 and multiple ankyrin repeat domains 3	SH3 and multiple ankyrin repeat domains 3 [Source:HGNC Symbol;Acc:14294]	Phelan-McDermid syndrome	1	1	0	0	3	1	0	0	38.818	5.077	1	1	1	1	2	1	2	3
ID54_2	chr22	51244564	51244566	49244564	53244566	0	0	0	0	chr22	51112843	51171726	SHANK3	0.0592128	60.1%	ENSG00000251322	22	51112843	51171726	14294	SHANK3	protein_coding	SH3 and multiple ankyrin repeat domains 3	SH3 and multiple ankyrin repeat domains 3 [Source:HGNC Symbol;Acc:14294]	Phelan-McDermid syndrome	1	1	0	0	3	1	0	0	84.268	5.077	1	1	1	1	2	1	2	3
ID38_2	chr22	51244564	51244566	49244564	53244566	0	0	0	0	chr22	51112843	51171726	SHANK3	0.0592128	60.1%	ENSG00000251322	22	51112843	51171726	14294	SHANK3	protein_coding	SH3 and multiple ankyrin repeat domains 3	SH3 and multiple ankyrin repeat domains 3 [Source:HGNC Symbol;Acc:14294]	Phelan-McDermid syndrome	1	1	0	0	3	1	0	0	64.05	5.077	1	1	1	1	2	1	2	3
ID69_2	chr22	51244564	51244566	49244564	53244566	0	0	0	0	chr22	51112843	51171726	SHANK3	0.0592128	60.1%	ENSG00000251322	22	51112843	51171726	14294	SHANK3	protein_coding	SH3 and multiple ankyrin repeat domains 3	SH3 and multiple ankyrin repeat domains 3 [Source:HGNC Symbol;Acc:14294]	Phelan-McDermid syndrome	1	1	0	0	3	1	0	0	44.232	4.734	1	1	1	1	2	1	2	3
ID23_2	chr22	51244564	51244566	49244564	53244566	0	0	0	0	chr22	51112843	51171726	SHANK3	0.0592128	60.1%	ENSG00000251322	22	51112843	51171726	14294	SHANK3	protein_coding	SH3 and multiple ankyrin repeat domains 3	SH3 and multiple ankyrin repeat domains 3 [Source:HGNC Symbol;Acc:14294]	Phelan-McDermid syndrome	1	1	0	0	3	1	0	0	65.563	5.077	1	1	1	1	2	1	2	3
ID91_2	chr22	51244564	51244566	49244564	53244566	0	0	0	0	chr22	51112843	51171726	SHANK3	0.0592128	60.1%	ENSG00000251322	22	51112843	51171726	14294	SHANK3	protein_coding	SH3 and multiple ankyrin repeat domains 3	SH3 and multiple ankyrin repeat domains 3 [Source:HGNC Symbol;Acc:14294]	Phelan-McDermid syndrome	1	1	0	0	3	1	0	0	66.509	4.734	1	1	1	1	2	1	2	3
ID20_2	chr22	51244564	51244566	49244564	53244566	0	0	0	0	chr22	51112843	51171726	SHANK3	0.0592128	60.1%	ENSG00000251322	22	51112843	51171726	14294	SHANK3	protein_coding	SH3 and multiple ankyrin repeat domains 3	SH3 and multiple ankyrin repeat domains 3 [Source:HGNC Symbol;Acc:14294]	Phelan-McDermid syndrome	1	1	0	0	3	1	0	0	90.554	5.077	1	1	1	1	2	1	2	3
ID83_2	chr22	51244564	51244566	49244564	53244566	0	0	0	0	chr22	51112843	51171726	SHANK3	0.0592128	60.1%	ENSG00000251322	22	51112843	51171726	14294	SHANK3	protein_coding	SH3 and multiple ankyrin repeat domains 3	SH3 and multiple ankyrin repeat domains 3 [Source:HGNC Symbol;Acc:14294]	Phelan-McDermid syndrome	1	1	0	0	3	1	0	0	51.706	4.734	1	1	1	1	2	1	2	3
ID103_2	chr22	51244564	51244566	49244564	53244566	0	0	0	0	chr22	51112843	51171726	SHANK3	0.0592128	60.1%	ENSG00000251322	22	51112843	51171726	14294	SHANK3	protein_coding	SH3 and multiple ankyrin repeat domains 3	SH3 and multiple ankyrin repeat domains 3 [Source:HGNC Symbol;Acc:14294]	Phelan-McDermid syndrome	1	1	0	0	3	1	0	0	90.247	4.734	1	1	1	1	2	1	2	3
ID21_2	chr22	51244564	51244566	49244564	53244566	0	0	0	0	chr22	51112843	51171726	SHANK3	0.0592128	60.1%	ENSG00000251322	22	51112843	51171726	14294	SHANK3	protein_coding	SH3 and multiple ankyrin repeat domains 3	SH3 and multiple ankyrin repeat domains 3 [Source:HGNC Symbol;Acc:14294]	Phelan-McDermid syndrome	1	1	0	0	3	1	0	0	38.818	5.077	1	1	1	1	2	1	2	3
ID105_2	chr22	51244564	51244566	49244564	53244566	0	0	0	0	chr22	51112843	51171726	SHANK3	0.0592128	60.1%	ENSG00000251322	22	51112843	51171726	14294	SHANK3	protein_coding	SH3 and multiple ankyrin repeat domains 3	SH3 and multiple ankyrin repeat domains 3 [Source:HGNC Symbol;Acc:14294]	Phelan-McDermid syndrome	1	1	0	0	3	1	0	0	38.818	5.077	0.928571	1	1	1	2	1	2	3
ID6_2	chr22	51244564	51244566	49244564	53244566	0	0	0	0	chr22	51112843	51171726	SHANK3	0.0592128	60.1%	ENSG00000251322	22	51112843	51171726	14294	SHANK3	protein_coding	SH3 and multiple ankyrin repeat domains 3	SH3 and multiple ankyrin repeat domains 3 [Source:HGNC Symbol;Acc:14294]	Phelan-McDermid syndrome	1	1	0	0	3	1	0	0	36.304	3.219	1	1	1	1	2	1	2	3
ID79_2	chr22	51244547	51244549	49244547	53244549	0	0	0	0	chr22	51112843	51171726	SHANK3	0.0592128	60.1%	ENSG00000251322	22	51112843	51171726	14294	SHANK3	protein_coding	SH3 and multiple ankyrin repeat domains 3	SH3 and multiple ankyrin repeat domains 3 [Source:HGNC Symbol;Acc:14294]	Phelan-McDermid syndrome	1	1	0	0	3	1	0	0	58.424	5.077	1	1	1	1	2	1	2	3
ID101_2	chr22	51244564	51244566	49244564	53244566	0	0	0	0	chr22	51112843	51171726	SHANK3	0.0592128	60.1%	ENSG00000251322	22	51112843	51171726	14294	SHANK3	protein_coding	SH3 and multiple ankyrin repeat domains 3	SH3 and multiple ankyrin repeat domains 3 [Source:HGNC Symbol;Acc:14294]	Phelan-McDermid syndrome	1	1	0	0	3	1	0	0	74.071	5.077	1	1	1	1	2	1	2	3
ID107_2	chr22	51244564	51244566	49244564	53244566	0	0	0	0	chr22	51112843	51171726	SHANK3	0.0592128	60.1%	ENSG00000251322	22	51112843	51171726	14294	SHANK3	protein_coding	SH3 and multiple ankyrin repeat domains 3	SH3 and multiple ankyrin repeat domains 3 [Source:HGNC Symbol;Acc:14294]	Phelan-McDermid syndrome	1	1	0	0	3	1	0	0	73.842	5.077	1	1	1	1	2	1	2	3
ID84_2	chr22	51244564	51244566	49244564	53244566	0	0	0	0	chr22	51112843	51171726	SHANK3	0.0592128	60.1%	ENSG00000251322	22	51112843	51171726	14294	SHANK3	protein_coding	SH3 and multiple ankyrin repeat domains 3	SH3 and multiple ankyrin repeat domains 3 [Source:HGNC Symbol;Acc:14294]	Phelan-McDermid syndrome	1	1	0	0	3	1	0	0	78.931	5.077	1	1	1	1	2	1	2	3
ID46_2	chr22	51244564	51244566	49244564	53244566	0	0	0	0	chr22	51112843	51171726	SHANK3	0.0592128	60.1%	ENSG00000251322	22	51112843	51171726	14294	SHANK3	protein_coding	SH3 and multiple ankyrin repeat domains 3	SH3 and multiple ankyrin repeat domains 3 [Source:HGNC Symbol;Acc:14294]	Phelan-McDermid syndrome	1	1	0	0	3	1	0	0	84.724	5.077	1	1	1	1	2	1	2	3
ID3_2	chr22	51244547	51244549	49244547	53244549	0	0	0	0	chr22	51112843	51171726	SHANK3	0.0592128	60.1%	ENSG00000251322	22	51112843	51171726	14294	SHANK3	protein_coding	SH3 and multiple ankyrin repeat domains 3	SH3 and multiple ankyrin repeat domains 3 [Source:HGNC Symbol;Acc:14294]	Phelan-McDermid syndrome	1	1	0	0	3	1	0	0	75.472	5.077	1	1	1	1	2	1	2	3
ID73_1	chr22	42625824	42625826	40625824	44625826	1	chr22	42350054	42910056	chr22	42321045	42322822	TNFRSF13C	0.00535583	85.35%	LRG_184	LRG_184	5001	6786	17755	TNFRSF13C	LRG_gene	tumor necrosis factor receptor superfamily, member 13C	tumor necrosis factor receptor superfamily, member 13C [Source:HGNC Symbol;Acc:17755]	IMMUNODEFICIENCY COMMON VARIABLE 4	1	1	0	1	0	0	0	0	39.855	2.679	0.941176	0.647059	1	0	1	1	2	3
ID14_1	chr22	42816484	42816486	40816484	44816486	1	chr22	42350054	42910056	chr22	42321045	42322822	TNFRSF13C	0.00535583	85.35%	LRG_184	LRG_184	5001	6786	17755	TNFRSF13C	LRG_gene	tumor necrosis factor receptor superfamily, member 13C	tumor necrosis factor receptor superfamily, member 13C [Source:HGNC Symbol;Acc:17755]	IMMUNODEFICIENCY COMMON VARIABLE 4	1	1	0	1	0	0	0	0	48.211	2.679	0.9375	0.5625	1	0	1	1	2	3
ID61_1	chr22	42740931	42740933	40740931	44740933	1	chr22	42350054	42910056	chr22	42321045	42322822	TNFRSF13C	0.00535583	85.35%	LRG_184	LRG_184	5001	6786	17755	TNFRSF13C	LRG_gene	tumor necrosis factor receptor superfamily, member 13C	tumor necrosis factor receptor superfamily, member 13C [Source:HGNC Symbol;Acc:17755]	IMMUNODEFICIENCY COMMON VARIABLE 4	1	1	0	1	0	0	0	0	52.038	4.383	1	0.941176	1	1	2	1	2	3
ID101_1	chr22	42739946	42739948	40739946	44739948	1	chr22	42350054	42910056	chr22	42321045	42322822	TNFRSF13C	0.00535583	85.35%	LRG_184	LRG_184	5001	6786	17755	TNFRSF13C	LRG_gene	tumor necrosis factor receptor superfamily, member 13C	tumor necrosis factor receptor superfamily, member 13C [Source:HGNC Symbol;Acc:17755]	IMMUNODEFICIENCY COMMON VARIABLE 4	1	1	0	1	0	0	0	0	53.658	4.383	0.941176	0.823529	1	1	2	1	2	3
ID31_1	chr22	42145078	42145080	40145078	44145080	1	chr22	42070054	42310054	chr22	42321045	42322822	TNFRSF13C	0.00535583	85.35%	LRG_184	LRG_184	5001	6786	17755	TNFRSF13C	LRG_gene	tumor necrosis factor receptor superfamily, member 13C	tumor necrosis factor receptor superfamily, member 13C [Source:HGNC Symbol;Acc:17755]	IMMUNODEFICIENCY COMMON VARIABLE 4	1	1	0	1	0	0	0	0	54.336	4.383	0.941176	0.941176	1	1	2	1	2	3
ID3_1	chr22	42418522	42418524	40418522	44418524	1	chr22	42350054	42910056	chr22	42321045	42322822	TNFRSF13C	0.00535583	85.35%	LRG_184	LRG_184	5001	6786	17755	TNFRSF13C	LRG_gene	tumor necrosis factor receptor superfamily, member 13C	tumor necrosis factor receptor superfamily, member 13C [Source:HGNC Symbol;Acc:17755]	IMMUNODEFICIENCY COMMON VARIABLE 4	1	1	0	1	0	0	0	0	40.742	2.679	0.896552	0.551724	1	0	1	1	2	3
ID60_1	chr22	47040534	47040536	45040534	49040536	1	chr22	46781336	47141336	chr22	46726772	46753237	TRMU	0.0469927	63.58%	ENSG00000100416	22	46726772	46753237	25481	TRMU	protein_coding	tRNA 5-methylaminomethyl-2-thiouridylate methyltransferase	tRNA 5-methylaminomethyl-2-thiouridylate methyltransferase [Source:HGNC Symbol;Acc:25481]	LIVER FAILURE INFANTILE TRANSIENT	1	1	0	1	0	0	0	0	31.046	2.052	0.833333	0.5	1	0	1	1	2	3
ID21_1	chr22	46464060	46464062	44464060	48464062	1	chr22	45221336	46701336	chr22	46726772	46753237	TRMU	0.0469927	63.58%	ENSG00000100416	22	46726772	46753237	25481	TRMU	protein_coding	tRNA 5-methylaminomethyl-2-thiouridylate methyltransferase	tRNA 5-methylaminomethyl-2-thiouridylate methyltransferase [Source:HGNC Symbol;Acc:25481]	LIVER FAILURE INFANTILE TRANSIENT	1	1	0	1	0	0	0	0	23.607	2.052	0.75	0.416667	1	0	1	1	2	3
ID77_1	chr22	46819115	46819117	44819115	48819117	1	chr22	46781336	47141336	chr22	46726772	46753237	TRMU	0.0469927	63.58%	ENSG00000100416	22	46726772	46753237	25481	TRMU	protein_coding	tRNA 5-methylaminomethyl-2-thiouridylate methyltransferase	tRNA 5-methylaminomethyl-2-thiouridylate methyltransferase [Source:HGNC Symbol;Acc:25481]	LIVER FAILURE INFANTILE TRANSIENT	1	1	0	1	0	0	0	0	24.521	2.052	0.833333	0.333333	1	0	1	1	2	3
ID27_2	chr22	51244564	51244566	49244564	53244566	0	0	0	0	chr22	50656118	50683421	TUBGCP6	0.0146518	77.41%	ENSG00000128159	22	50656118	50683421	18127	TUBGCP6	protein_coding	tubulin, gamma complex associated protein 6	tubulin, gamma complex associated protein 6 [Source:HGNC Symbol;Acc:18127]	MICROCEPHALY AND CHORIORETINOPATHY WITH OR WITHOUT MENTAL RETARDATION	1	1	0	1	0	0	0	0	22.552	3.948	0.666667	0.888889	0	1	1	1	2	3
ID27_1	chr22	50780000	50780002	48780000	52780002	0	0	0	0	chr22	50656118	50683421	TUBGCP6	0.0146518	77.41%	ENSG00000128159	22	50656118	50683421	18127	TUBGCP6	protein_coding	tubulin, gamma complex associated protein 6	tubulin, gamma complex associated protein 6 [Source:HGNC Symbol;Acc:18127]	MICROCEPHALY AND CHORIORETINOPATHY WITH OR WITHOUT MENTAL RETARDATION	1	1	0	1	0	0	0	0	22.552	3.948	0.666667	0.888889	0	1	1	1	2	3
ID27_2	chr22	51244564	51244566	49244564	53244566	0	0	0	0	chr22	50964181	50968485	TYMP	0.0356868	67.24%	ENSG00000025708	22	50964181	50968485	3148	TYMP	protein_coding	thymidine phosphorylase	thymidine phosphorylase [Source:HGNC Symbol;Acc:3148]	MITOCHONDRIAL DNA DEPLETION SYNDROME 1 (MNGIE TYPE)	1	1	0	1	0	0	0	0	25.917	3.316	0.777778	0.777778	1	1	2	1	2	3
ID27_1	chr22	50780000	50780002	48780000	52780002	0	0	0	0	chr22	50964181	50968485	TYMP	0.0356868	67.24%	ENSG00000025708	22	50964181	50968485	3148	TYMP	protein_coding	thymidine phosphorylase	thymidine phosphorylase [Source:HGNC Symbol;Acc:3148]	MITOCHONDRIAL DNA DEPLETION SYNDROME 1 (MNGIE TYPE)	1	1	0	1	0	0	0	0	25.917	3.316	0.777778	0.777778	1	1	2	1	2	3
ID73_1	chr22	42625824	42625826	40625824	44625826	1	chr22	42350054	42910056	chr22	40742507	40786467	ADSL	0.847572	4.7%	ENSG00000239900	22	40742507	40786467	291	ADSL	protein_coding	adenylosuccinate lyase	adenylosuccinate lyase [Source:HGNC Symbol;Acc:291]	ADENYLOSUCCINASE DEFICIENCY	1	0	0	0	30	1	30	1	22.149	1.735	0.647059	0.411765	0	0	0	0	2	2
ID56_1	chr22	42583875	42583877	40583875	44583877	1	chr22	42350054	42910056	chr22	40742507	40786467	ADSL	0.847572	4.7%	ENSG00000239900	22	40742507	40786467	291	ADSL	protein_coding	adenylosuccinate lyase	adenylosuccinate lyase [Source:HGNC Symbol;Acc:291]	ADENYLOSUCCINASE DEFICIENCY	1	0	0	0	30	1	30	1	26.037	2.85	0.705882	0.647059	0	0	0	0	2	2
ID70_1	chr22	43157960	43157962	41157960	45157962	1	chr22	43030056	43510056	chr22	43192508	43254112	ARFGAP3	0.0237475	72.32%	ENSG00000242247	22	43192508	43254112	661	ARFGAP3	protein_coding	ADP-ribosylation factor GTPase activating protein 3	ADP-ribosylation factor GTPase activating protein 3 [Source:HGNC Symbol;Acc:661]		1	1	1	1	0	0	0	0	0	0	0	0	0	0	0	0	2	2
ID84_1	chr22	43161995	43161997	41161995	45161997	1	chr22	43030056	43510056	chr22	43192508	43254112	ARFGAP3	0.0237475	72.32%	ENSG00000242247	22	43192508	43254112	661	ARFGAP3	protein_coding	ADP-ribosylation factor GTPase activating protein 3	ADP-ribosylation factor GTPase activating protein 3 [Source:HGNC Symbol;Acc:661]		1	1	1	1	0	0	0	0	0	0	0	0	0	0	0	0	2	2
ID108_1	chr22	43227489	43227491	41227489	45227491	1	chr22	43030056	43510056	chr22	43192508	43254112	ARFGAP3	0.0237475	72.32%	ENSG00000242247	22	43192508	43254112	661	ARFGAP3	protein_coding	ADP-ribosylation factor GTPase activating protein 3	ADP-ribosylation factor GTPase activating protein 3 [Source:HGNC Symbol;Acc:661]		1	1	1	1	0	0	0	0	0	0	0	0	0	0	0	0	2	2
ID111_1	chr22	43291258	43291260	41291258	45291260	1	chr22	43030056	43510056	chr22	43192508	43254112	ARFGAP3	0.0237475	72.32%	ENSG00000242247	22	43192508	43254112	661	ARFGAP3	protein_coding	ADP-ribosylation factor GTPase activating protein 3	ADP-ribosylation factor GTPase activating protein 3 [Source:HGNC Symbol;Acc:661]		1	1	1	1	0	0	0	0	0	0	0	0	0	0	0	0	2	2
ID62_1	chr22	43343941	43343943	41343941	45343943	1	chr22	43030056	43510056	chr22	43192508	43254112	ARFGAP3	0.0237475	72.32%	ENSG00000242247	22	43192508	43254112	661	ARFGAP3	protein_coding	ADP-ribosylation factor GTPase activating protein 3	ADP-ribosylation factor GTPase activating protein 3 [Source:HGNC Symbol;Acc:661]		1	1	1	1	0	0	0	0	0	0	0	0	0	0	0	0	2	2
ID50_1	chr22	43505044	43505046	41505044	45505046	1	chr22	43030056	43510056	chr22	43192508	43254112	ARFGAP3	0.0237475	72.32%	ENSG00000242247	22	43192508	43254112	661	ARFGAP3	protein_coding	ADP-ribosylation factor GTPase activating protein 3	ADP-ribosylation factor GTPase activating protein 3 [Source:HGNC Symbol;Acc:661]		1	1	1	1	0	0	0	0	0	0	0	0	0	0	0	0	2	2
ID12_1	chr22	43297482	43297484	41297482	45297484	1	chr22	43030056	43510056	chr22	43192508	43254112	ARFGAP3	0.0237475	72.32%	ENSG00000242247	22	43192508	43254112	661	ARFGAP3	protein_coding	ADP-ribosylation factor GTPase activating protein 3	ADP-ribosylation factor GTPase activating protein 3 [Source:HGNC Symbol;Acc:661]		1	1	1	1	0	0	0	0	0	0	0	0	0	0	0	0	2	2
ID20_1	chr22	43326627	43326629	41326627	45326629	1	chr22	43030056	43510056	chr22	43192508	43254112	ARFGAP3	0.0237475	72.32%	ENSG00000242247	22	43192508	43254112	661	ARFGAP3	protein_coding	ADP-ribosylation factor GTPase activating protein 3	ADP-ribosylation factor GTPase activating protein 3 [Source:HGNC Symbol;Acc:661]		1	1	1	1	0	0	0	0	0	0	0	0	0	0	0	0	2	2
ID100_1	chr22	45565073	45565075	43565073	47565075	1	chr22	45221336	46701336	chr22	45098355	45258665	ARHGAP8	0.0113394	79.74%	ENSG00000241484	22	45098355	45258665	677	ARHGAP8	protein_coding	Rho GTPase activating protein 8	Rho GTPase activating protein 8 [Source:HGNC Symbol;Acc:677]		1	1	1	1	0	0	0	0	0	0	0	0	0	0	0	0	2	2
ID72_1	chr22	45281716	45281718	43281716	47281718	1	chr22	45221336	46701336	chr22	45098355	45258665	ARHGAP8	0.0113394	79.74%	ENSG00000241484	22	45098355	45258665	677	ARHGAP8	protein_coding	Rho GTPase activating protein 8	Rho GTPase activating protein 8 [Source:HGNC Symbol;Acc:677]		1	1	1	1	0	0	0	0	0	0	0	0	0	0	0	0	2	2
ID25_1	chr22	45532174	45532176	43532174	47532176	1	chr22	45221336	46701336	chr22	45098355	45258665	ARHGAP8	0.0113394	79.74%	ENSG00000241484	22	45098355	45258665	677	ARHGAP8	protein_coding	Rho GTPase activating protein 8	Rho GTPase activating protein 8 [Source:HGNC Symbol;Acc:677]		1	1	1	1	0	0	0	0	0	0	0	0	0	0	0	0	2	2
ID103_1	chr22	45287254	45287256	43287254	47287256	1	chr22	45221336	46701336	chr22	45098355	45258665	ARHGAP8	0.0113394	79.74%	ENSG00000241484	22	45098355	45258665	677	ARHGAP8	protein_coding	Rho GTPase activating protein 8	Rho GTPase activating protein 8 [Source:HGNC Symbol;Acc:677]		1	1	1	1	0	0	0	0	0	0	0	0	0	0	0	0	2	2
ID53_1	chr22	45543671	45543673	43543671	47543673	1	chr22	45221336	46701336	chr22	45098355	45258665	ARHGAP8	0.0113394	79.74%	ENSG00000241484	22	45098355	45258665	677	ARHGAP8	protein_coding	Rho GTPase activating protein 8	Rho GTPase activating protein 8 [Source:HGNC Symbol;Acc:677]		1	1	1	1	0	0	0	0	0	0	0	0	0	0	0	0	2	2
ID26_1	chr22	45352396	45352398	43352396	47352398	1	chr22	45221336	46701336	chr22	45098355	45258665	ARHGAP8	0.0113394	79.74%	ENSG00000241484	22	45098355	45258665	677	ARHGAP8	protein_coding	Rho GTPase activating protein 8	Rho GTPase activating protein 8 [Source:HGNC Symbol;Acc:677]		1	1	1	1	0	0	0	0	0	0	0	0	0	0	0	0	2	2
ID70_1	chr22	43157960	43157962	41157960	45157962	1	chr22	43030056	43510056	chr22	43035809	43036607	ATP5L2	0.00401184	87.02%	ENSG00000249222	22	43035809	43036607	13213	ATP5L2	protein_coding	ATP synthase, H+ transporting, mitochondrial Fo complex, subunit G2	ATP synthase, H+ transporting, mitochondrial Fo complex, subunit G2 [Source:HGNC Symbol;Acc:13213]		1	1	1	1	0	0	0	0	0	0	0	0	0	0	0	0	2	2
ID84_1	chr22	43161995	43161997	41161995	45161997	1	chr22	43030056	43510056	chr22	43035809	43036607	ATP5L2	0.00401184	87.02%	ENSG00000249222	22	43035809	43036607	13213	ATP5L2	protein_coding	ATP synthase, H+ transporting, mitochondrial Fo complex, subunit G2	ATP synthase, H+ transporting, mitochondrial Fo complex, subunit G2 [Source:HGNC Symbol;Acc:13213]		1	1	1	1	0	0	0	0	0	0	0	0	0	0	0	0	2	2
ID108_1	chr22	43227489	43227491	41227489	45227491	1	chr22	43030056	43510056	chr22	43035809	43036607	ATP5L2	0.00401184	87.02%	ENSG00000249222	22	43035809	43036607	13213	ATP5L2	protein_coding	ATP synthase, H+ transporting, mitochondrial Fo complex, subunit G2	ATP synthase, H+ transporting, mitochondrial Fo complex, subunit G2 [Source:HGNC Symbol;Acc:13213]		1	1	1	1	0	0	0	0	0	0	0	0	0	0	0	0	2	2
ID111_1	chr22	43291258	43291260	41291258	45291260	1	chr22	43030056	43510056	chr22	43035809	43036607	ATP5L2	0.00401184	87.02%	ENSG00000249222	22	43035809	43036607	13213	ATP5L2	protein_coding	ATP synthase, H+ transporting, mitochondrial Fo complex, subunit G2	ATP synthase, H+ transporting, mitochondrial Fo complex, subunit G2 [Source:HGNC Symbol;Acc:13213]		1	1	1	1	0	0	0	0	0	0	0	0	0	0	0	0	2	2
ID62_1	chr22	43343941	43343943	41343941	45343943	1	chr22	43030056	43510056	chr22	43035809	43036607	ATP5L2	0.00401184	87.02%	ENSG00000249222	22	43035809	43036607	13213	ATP5L2	protein_coding	ATP synthase, H+ transporting, mitochondrial Fo complex, subunit G2	ATP synthase, H+ transporting, mitochondrial Fo complex, subunit G2 [Source:HGNC Symbol;Acc:13213]		1	1	1	1	0	0	0	0	0	0	0	0	0	0	0	0	2	2
ID50_1	chr22	43505044	43505046	41505044	45505046	1	chr22	43030056	43510056	chr22	43035809	43036607	ATP5L2	0.00401184	87.02%	ENSG00000249222	22	43035809	43036607	13213	ATP5L2	protein_coding	ATP synthase, H+ transporting, mitochondrial Fo complex, subunit G2	ATP synthase, H+ transporting, mitochondrial Fo complex, subunit G2 [Source:HGNC Symbol;Acc:13213]		1	1	1	1	0	0	0	0	0	0	0	0	0	0	0	0	2	2
ID12_1	chr22	43297482	43297484	41297482	45297484	1	chr22	43030056	43510056	chr22	43035809	43036607	ATP5L2	0.00401184	87.02%	ENSG00000249222	22	43035809	43036607	13213	ATP5L2	protein_coding	ATP synthase, H+ transporting, mitochondrial Fo complex, subunit G2	ATP synthase, H+ transporting, mitochondrial Fo complex, subunit G2 [Source:HGNC Symbol;Acc:13213]		1	1	1	1	0	0	0	0	0	0	0	0	0	0	0	0	2	2
ID20_1	chr22	43326627	43326629	41326627	45326629	1	chr22	43030056	43510056	chr22	43035809	43036607	ATP5L2	0.00401184	87.02%	ENSG00000249222	22	43035809	43036607	13213	ATP5L2	protein_coding	ATP synthase, H+ transporting, mitochondrial Fo complex, subunit G2	ATP synthase, H+ transporting, mitochondrial Fo complex, subunit G2 [Source:HGNC Symbol;Acc:13213]		1	1	1	1	0	0	0	0	0	0	0	0	0	0	0	0	2	2
ID46_1	chr22	46080253	46080255	44080253	48080255	1	chr22	45221336	46701336	chr22	46067678	46241187	ATXN10	0.0131845	78.38%	ENSG00000130638	22	46067678	46241187	10549	ATXN10	protein_coding	ataxin 10	ataxin 10 [Source:HGNC Symbol;Acc:10549]	SPINOCEREBELLAR ATAXIA 10	1	1	1	1	0	0	0	0	12.996	2.09	0.416667	0.416667	0	0	0	0	2	2
ID11_1	chr22	46221591	46221593	44221591	48221593	1	chr22	45221336	46701336	chr22	46067678	46241187	ATXN10	0.0131845	78.38%	ENSG00000130638	22	46067678	46241187	10549	ATXN10	protein_coding	ataxin 10	ataxin 10 [Source:HGNC Symbol;Acc:10549]	SPINOCEREBELLAR ATAXIA 10	1	1	1	1	0	0	0	0	11.07	2.09	0.25	0.5	0	0	0	0	2	2
ID45_1	chr22	46080136	46080138	44080136	48080138	1	chr22	45221336	46701336	chr22	46067678	46241187	ATXN10	0.0131845	78.38%	ENSG00000130638	22	46067678	46241187	10549	ATXN10	protein_coding	ataxin 10	ataxin 10 [Source:HGNC Symbol;Acc:10549]	SPINOCEREBELLAR ATAXIA 10	1	1	1	1	0	0	0	0	13.133	1.849	0.416667	0.333333	0	0	0	0	2	2
ID85_1	chr22	45644474	45644476	43644474	47644476	1	chr22	45221336	46701336	chr22	46067678	46241187	ATXN10	0.0131845	78.38%	ENSG00000130638	22	46067678	46241187	10549	ATXN10	protein_coding	ataxin 10	ataxin 10 [Source:HGNC Symbol;Acc:10549]	SPINOCEREBELLAR ATAXIA 10	1	1	1	1	0	0	0	0	12.406	2.09	0.416667	0.416667	0	0	0	0	2	2
ID21_1	chr22	46464060	46464062	44464060	48464062	1	chr22	45221336	46701336	chr22	46067678	46241187	ATXN10	0.0131845	78.38%	ENSG00000130638	22	46067678	46241187	10549	ATXN10	protein_coding	ataxin 10	ataxin 10 [Source:HGNC Symbol;Acc:10549]	SPINOCEREBELLAR ATAXIA 10	1	1	1	1	0	0	0	0	11.183	2.09	0.5	0.583333	0	0	0	0	2	2
ID39_1	chr22	46505605	46505607	44505605	48505607	1	chr22	45221336	46701336	chr22	46067678	46241187	ATXN10	0.0131845	78.38%	ENSG00000130638	22	46067678	46241187	10549	ATXN10	protein_coding	ataxin 10	ataxin 10 [Source:HGNC Symbol;Acc:10549]	SPINOCEREBELLAR ATAXIA 10	1	1	1	1	0	0	0	0	12.08	2.09	0.416667	0.416667	0	0	0	0	2	2
ID18_1	chr22	46229263	46229265	44229263	48229265	1	chr22	45221336	46701336	chr22	46067678	46241187	ATXN10	0.0131845	78.38%	ENSG00000130638	22	46067678	46241187	10549	ATXN10	protein_coding	ataxin 10	ataxin 10 [Source:HGNC Symbol;Acc:10549]	SPINOCEREBELLAR ATAXIA 10	1	1	1	1	0	0	0	0	12.099	2.09	0.333333	0.5	0	0	0	0	2	2
ID43_1	chr22	46057796	46057798	44057796	48057798	1	chr22	45221336	46701336	chr22	46067678	46241187	ATXN10	0.0131845	78.38%	ENSG00000130638	22	46067678	46241187	10549	ATXN10	protein_coding	ataxin 10	ataxin 10 [Source:HGNC Symbol;Acc:10549]	SPINOCEREBELLAR ATAXIA 10	1	1	1	1	0	0	0	0	12.721	2.09	0.416667	0.5	0	0	0	0	2	2
ID64_1	chr22	46577697	46577699	44577697	48577699	1	chr22	45221336	46701336	chr22	46067678	46241187	ATXN10	0.0131845	78.38%	ENSG00000130638	22	46067678	46241187	10549	ATXN10	protein_coding	ataxin 10	ataxin 10 [Source:HGNC Symbol;Acc:10549]	SPINOCEREBELLAR ATAXIA 10	1	1	1	1	0	0	0	0	0	0	0	0	0	0	0	0	2	2
ID79_1	chr22	46233972	46233974	44233972	48233974	1	chr22	45221336	46701336	chr22	46067678	46241187	ATXN10	0.0131845	78.38%	ENSG00000130638	22	46067678	46241187	10549	ATXN10	protein_coding	ataxin 10	ataxin 10 [Source:HGNC Symbol;Acc:10549]	SPINOCEREBELLAR ATAXIA 10	1	1	1	1	0	0	0	0	10.642	1.849	0.333333	0.25	0	0	0	0	2	2
ID70_1	chr22	43157960	43157962	41157960	45157962	1	chr22	43030056	43510056	chr22	43506754	43525718	BIK	0.00129086	93.96%	ENSG00000100290	22	43506754	43525718	1051	BIK	protein_coding	BCL2-interacting killer (apoptosis-inducing)	BCL2-interacting killer (apoptosis-inducing) [Source:HGNC Symbol;Acc:1051]		1	1	1	1	0	0	0	0	0	0	0	0	0	0	0	0	2	2
ID84_1	chr22	43161995	43161997	41161995	45161997	1	chr22	43030056	43510056	chr22	43506754	43525718	BIK	0.00129086	93.96%	ENSG00000100290	22	43506754	43525718	1051	BIK	protein_coding	BCL2-interacting killer (apoptosis-inducing)	BCL2-interacting killer (apoptosis-inducing) [Source:HGNC Symbol;Acc:1051]		1	1	1	1	0	0	0	0	0	0	0	0	0	0	0	0	2	2
ID108_1	chr22	43227489	43227491	41227489	45227491	1	chr22	43030056	43510056	chr22	43506754	43525718	BIK	0.00129086	93.96%	ENSG00000100290	22	43506754	43525718	1051	BIK	protein_coding	BCL2-interacting killer (apoptosis-inducing)	BCL2-interacting killer (apoptosis-inducing) [Source:HGNC Symbol;Acc:1051]		1	1	1	1	0	0	0	0	0	0	0	0	0	0	0	0	2	2
ID111_1	chr22	43291258	43291260	41291258	45291260	1	chr22	43030056	43510056	chr22	43506754	43525718	BIK	0.00129086	93.96%	ENSG00000100290	22	43506754	43525718	1051	BIK	protein_coding	BCL2-interacting killer (apoptosis-inducing)	BCL2-interacting killer (apoptosis-inducing) [Source:HGNC Symbol;Acc:1051]		1	1	1	1	0	0	0	0	0	0	0	0	0	0	0	0	2	2
ID62_1	chr22	43343941	43343943	41343941	45343943	1	chr22	43030056	43510056	chr22	43506754	43525718	BIK	0.00129086	93.96%	ENSG00000100290	22	43506754	43525718	1051	BIK	protein_coding	BCL2-interacting killer (apoptosis-inducing)	BCL2-interacting killer (apoptosis-inducing) [Source:HGNC Symbol;Acc:1051]		1	1	1	1	0	0	0	0	0	0	0	0	0	0	0	0	2	2
ID50_1	chr22	43505044	43505046	41505044	45505046	1	chr22	43030056	43510056	chr22	43506754	43525718	BIK	0.00129086	93.96%	ENSG00000100290	22	43506754	43525718	1051	BIK	protein_coding	BCL2-interacting killer (apoptosis-inducing)	BCL2-interacting killer (apoptosis-inducing) [Source:HGNC Symbol;Acc:1051]		1	1	1	1	0	0	0	0	0	0	0	0	0	0	0	0	2	2
ID12_1	chr22	43297482	43297484	41297482	45297484	1	chr22	43030056	43510056	chr22	43506754	43525718	BIK	0.00129086	93.96%	ENSG00000100290	22	43506754	43525718	1051	BIK	protein_coding	BCL2-interacting killer (apoptosis-inducing)	BCL2-interacting killer (apoptosis-inducing) [Source:HGNC Symbol;Acc:1051]		1	1	1	1	0	0	0	0	0	0	0	0	0	0	0	0	2	2
ID20_1	chr22	43326627	43326629	41326627	45326629	1	chr22	43030056	43510056	chr22	43506754	43525718	BIK	0.00129086	93.96%	ENSG00000100290	22	43506754	43525718	1051	BIK	protein_coding	BCL2-interacting killer (apoptosis-inducing)	BCL2-interacting killer (apoptosis-inducing) [Source:HGNC Symbol;Acc:1051]		1	1	1	1	0	0	0	0	0	0	0	0	0	0	0	0	2	2
ID36_1	chr22	42139382	42139384	40139382	44139384	1	chr22	42070054	42310054	chr22	42084943	42094140	C22orf46	0.00386922	87.2%	ENSG00000184208	22	42084943	42094140	26294	C22orf46	protein_coding	chromosome 22 open reading frame 46	chromosome 22 open reading frame 46 [Source:HGNC Symbol;Acc:26294]		1	1	1	1	0	0	0	0	0	0	0	0	0	0	0	0	2	2
ID31_1	chr22	42145078	42145080	40145078	44145080	1	chr22	42070054	42310054	chr22	42084943	42094140	C22orf46	0.00386922	87.2%	ENSG00000184208	22	42084943	42094140	26294	C22orf46	protein_coding	chromosome 22 open reading frame 46	chromosome 22 open reading frame 46 [Source:HGNC Symbol;Acc:26294]		1	1	1	1	0	0	0	0	0	0	0	0	0	0	0	0	2	2
ID36_1	chr22	42139382	42139384	40139382	44139384	1	chr22	42070054	42310054	chr22	42196683	42222303	CCDC134	0.0949777	52.14%	ENSG00000100147	22	42196683	42222303	26185	CCDC134	protein_coding	coiled-coil domain containing 134	coiled-coil domain containing 134 [Source:HGNC Symbol;Acc:26185]		1	1	1	1	0	0	0	0	0	0	0	0	0	0	0	0	2	2
ID31_1	chr22	42145078	42145080	40145078	44145080	1	chr22	42070054	42310054	chr22	42196683	42222303	CCDC134	0.0949777	52.14%	ENSG00000100147	22	42196683	42222303	26185	CCDC134	protein_coding	coiled-coil domain containing 134	coiled-coil domain containing 134 [Source:HGNC Symbol;Acc:26185]		1	1	1	1	0	0	0	0	0	0	0	0	0	0	0	0	2	2
ID35_1	chr22	47127511	47127513	45127511	49127513	1	chr22	46781336	47141336	chr22	46756731	46933067	CELSR1	0.0338784	67.81%	ENSG00000075275	22	46756731	46933067	1850	CELSR1	protein_coding	cadherin, EGF LAG seven-pass G-type receptor 1	cadherin, EGF LAG seven-pass G-type receptor 1 [Source:HGNC Symbol;Acc:1850]	NEURAL TUBE DEFECTS	1	1	1	1	0	0	0	0	0	0	0	0	0	0	0	0	2	2
ID60_1	chr22	47040534	47040536	45040534	49040536	1	chr22	46781336	47141336	chr22	46756731	46933067	CELSR1	0.0338784	67.81%	ENSG00000075275	22	46756731	46933067	1850	CELSR1	protein_coding	cadherin, EGF LAG seven-pass G-type receptor 1	cadherin, EGF LAG seven-pass G-type receptor 1 [Source:HGNC Symbol;Acc:1850]	NEURAL TUBE DEFECTS	1	1	1	1	0	0	0	0	0	0	0	0	0	0	0	0	2	2
ID76_1	chr22	46786208	46786210	44786208	48786210	1	chr22	46781336	47141336	chr22	46756731	46933067	CELSR1	0.0338784	67.81%	ENSG00000075275	22	46756731	46933067	1850	CELSR1	protein_coding	cadherin, EGF LAG seven-pass G-type receptor 1	cadherin, EGF LAG seven-pass G-type receptor 1 [Source:HGNC Symbol;Acc:1850]	NEURAL TUBE DEFECTS	1	1	1	1	0	0	0	0	0	0	0	0	0	0	0	0	2	2
ID106_1	chr22	47092277	47092279	45092277	49092279	1	chr22	46781336	47141336	chr22	46756731	46933067	CELSR1	0.0338784	67.81%	ENSG00000075275	22	46756731	46933067	1850	CELSR1	protein_coding	cadherin, EGF LAG seven-pass G-type receptor 1	cadherin, EGF LAG seven-pass G-type receptor 1 [Source:HGNC Symbol;Acc:1850]	NEURAL TUBE DEFECTS	1	1	1	1	0	0	0	0	0	0	0	0	0	0	0	0	2	2
ID32_1	chr22	46788013	46788015	44788013	48788015	1	chr22	46781336	47141336	chr22	46756731	46933067	CELSR1	0.0338784	67.81%	ENSG00000075275	22	46756731	46933067	1850	CELSR1	protein_coding	cadherin, EGF LAG seven-pass G-type receptor 1	cadherin, EGF LAG seven-pass G-type receptor 1 [Source:HGNC Symbol;Acc:1850]	NEURAL TUBE DEFECTS	1	1	1	1	0	0	0	0	0	0	0	0	0	0	0	0	2	2
ID77_1	chr22	46819115	46819117	44819115	48819117	1	chr22	46781336	47141336	chr22	46756731	46933067	CELSR1	0.0338784	67.81%	ENSG00000075275	22	46756731	46933067	1850	CELSR1	protein_coding	cadherin, EGF LAG seven-pass G-type receptor 1	cadherin, EGF LAG seven-pass G-type receptor 1 [Source:HGNC Symbol;Acc:1850]	NEURAL TUBE DEFECTS	1	1	1	1	0	0	0	0	0	0	0	0	0	0	0	0	2	2
ID52_1	chr22	46885541	46885543	44885541	48885543	1	chr22	46781336	47141336	chr22	46756731	46933067	CELSR1	0.0338784	67.81%	ENSG00000075275	22	46756731	46933067	1850	CELSR1	protein_coding	cadherin, EGF LAG seven-pass G-type receptor 1	cadherin, EGF LAG seven-pass G-type receptor 1 [Source:HGNC Symbol;Acc:1850]	NEURAL TUBE DEFECTS	1	1	1	1	0	0	0	0	0	0	0	0	0	0	0	0	2	2
ID35_1	chr22	47127511	47127513	45127511	49127513	1	chr22	46781336	47141336	chr22	47080308	47134158	CERK	0.0155116	76.79%	ENSG00000100422	22	47080308	47134158	19256	CERK	protein_coding	ceramide kinase	ceramide kinase [Source:HGNC Symbol;Acc:19256]		1	1	1	1	0	0	0	0	0	0	0	0	0	0	0	0	2	2
ID60_1	chr22	47040534	47040536	45040534	49040536	1	chr22	46781336	47141336	chr22	47080308	47134158	CERK	0.0155116	76.79%	ENSG00000100422	22	47080308	47134158	19256	CERK	protein_coding	ceramide kinase	ceramide kinase [Source:HGNC Symbol;Acc:19256]		1	1	1	1	0	0	0	0	0	0	0	0	0	0	0	0	2	2
ID76_1	chr22	46786208	46786210	44786208	48786210	1	chr22	46781336	47141336	chr22	47080308	47134158	CERK	0.0155116	76.79%	ENSG00000100422	22	47080308	47134158	19256	CERK	protein_coding	ceramide kinase	ceramide kinase [Source:HGNC Symbol;Acc:19256]		1	1	1	1	0	0	0	0	0	0	0	0	0	0	0	0	2	2
ID106_1	chr22	47092277	47092279	45092277	49092279	1	chr22	46781336	47141336	chr22	47080308	47134158	CERK	0.0155116	76.79%	ENSG00000100422	22	47080308	47134158	19256	CERK	protein_coding	ceramide kinase	ceramide kinase [Source:HGNC Symbol;Acc:19256]		1	1	1	1	0	0	0	0	0	0	0	0	0	0	0	0	2	2
ID32_1	chr22	46788013	46788015	44788013	48788015	1	chr22	46781336	47141336	chr22	47080308	47134158	CERK	0.0155116	76.79%	ENSG00000100422	22	47080308	47134158	19256	CERK	protein_coding	ceramide kinase	ceramide kinase [Source:HGNC Symbol;Acc:19256]		1	1	1	1	0	0	0	0	0	0	0	0	0	0	0	0	2	2
ID77_1	chr22	46819115	46819117	44819115	48819117	1	chr22	46781336	47141336	chr22	47080308	47134158	CERK	0.0155116	76.79%	ENSG00000100422	22	47080308	47134158	19256	CERK	protein_coding	ceramide kinase	ceramide kinase [Source:HGNC Symbol;Acc:19256]		1	1	1	1	0	0	0	0	0	0	0	0	0	0	0	0	2	2
ID52_1	chr22	46885541	46885543	44885541	48885543	1	chr22	46781336	47141336	chr22	47080308	47134158	CERK	0.0155116	76.79%	ENSG00000100422	22	47080308	47134158	19256	CERK	protein_coding	ceramide kinase	ceramide kinase [Source:HGNC Symbol;Acc:19256]		1	1	1	1	0	0	0	0	0	0	0	0	0	0	0	0	2	2
ID70_1	chr22	43157960	43157962	41157960	45157962	1	chr22	43030056	43510056	chr22	43013846	43045574	CYB5R3	0.0355313	67.3%	ENSG00000100243	22	43013846	43045574	2873	CYB5R3	protein_coding	cytochrome b5 reductase 3	cytochrome b5 reductase 3 [Source:HGNC Symbol;Acc:2873]	METHEMOGLOBINEMIA DUE TO DEFICIENCY OF METHEMOGLOBIN REDUCTASE	1	1	1	1	0	0	0	0	8.076	1.604	0.375	0.4375	0	0	0	0	2	2
ID84_1	chr22	43161995	43161997	41161995	45161997	1	chr22	43030056	43510056	chr22	43013846	43045574	CYB5R3	0.0355313	67.3%	ENSG00000100243	22	43013846	43045574	2873	CYB5R3	protein_coding	cytochrome b5 reductase 3	cytochrome b5 reductase 3 [Source:HGNC Symbol;Acc:2873]	METHEMOGLOBINEMIA DUE TO DEFICIENCY OF METHEMOGLOBIN REDUCTASE	1	1	1	1	0	0	0	0	6.168	1.663	0.25	0.3125	0	0	0	0	2	2
ID108_1	chr22	43227489	43227491	41227489	45227491	1	chr22	43030056	43510056	chr22	43013846	43045574	CYB5R3	0.0355313	67.3%	ENSG00000100243	22	43013846	43045574	2873	CYB5R3	protein_coding	cytochrome b5 reductase 3	cytochrome b5 reductase 3 [Source:HGNC Symbol;Acc:2873]	METHEMOGLOBINEMIA DUE TO DEFICIENCY OF METHEMOGLOBIN REDUCTASE	1	1	1	1	0	0	0	0	0	0	0	0	0	0	0	0	2	2
ID111_1	chr22	43291258	43291260	41291258	45291260	1	chr22	43030056	43510056	chr22	43013846	43045574	CYB5R3	0.0355313	67.3%	ENSG00000100243	22	43013846	43045574	2873	CYB5R3	protein_coding	cytochrome b5 reductase 3	cytochrome b5 reductase 3 [Source:HGNC Symbol;Acc:2873]	METHEMOGLOBINEMIA DUE TO DEFICIENCY OF METHEMOGLOBIN REDUCTASE	1	1	1	1	0	0	0	0	7.465	1.663	0.25	0.3125	0	0	0	0	2	2
ID62_1	chr22	43343941	43343943	41343941	45343943	1	chr22	43030056	43510056	chr22	43013846	43045574	CYB5R3	0.0355313	67.3%	ENSG00000100243	22	43013846	43045574	2873	CYB5R3	protein_coding	cytochrome b5 reductase 3	cytochrome b5 reductase 3 [Source:HGNC Symbol;Acc:2873]	METHEMOGLOBINEMIA DUE TO DEFICIENCY OF METHEMOGLOBIN REDUCTASE	1	1	1	1	0	0	0	0	5.164	1.379	0.4375	0.6875	0	0	0	0	2	2
ID50_1	chr22	43505044	43505046	41505044	45505046	1	chr22	43030056	43510056	chr22	43013846	43045574	CYB5R3	0.0355313	67.3%	ENSG00000100243	22	43013846	43045574	2873	CYB5R3	protein_coding	cytochrome b5 reductase 3	cytochrome b5 reductase 3 [Source:HGNC Symbol;Acc:2873]	METHEMOGLOBINEMIA DUE TO DEFICIENCY OF METHEMOGLOBIN REDUCTASE	1	1	1	1	0	0	0	0	6.734	1.379	0.266667	0.4	0	0	0	0	2	2
ID12_1	chr22	43297482	43297484	41297482	45297484	1	chr22	43030056	43510056	chr22	43013846	43045574	CYB5R3	0.0355313	67.3%	ENSG00000100243	22	43013846	43045574	2873	CYB5R3	protein_coding	cytochrome b5 reductase 3	cytochrome b5 reductase 3 [Source:HGNC Symbol;Acc:2873]	METHEMOGLOBINEMIA DUE TO DEFICIENCY OF METHEMOGLOBIN REDUCTASE	1	1	1	1	0	0	0	0	9.782	1.604	0.375	0.4375	0	0	0	0	2	2
ID20_1	chr22	43326627	43326629	41326627	45326629	1	chr22	43030056	43510056	chr22	43013846	43045574	CYB5R3	0.0355313	67.3%	ENSG00000100243	22	43013846	43045574	2873	CYB5R3	protein_coding	cytochrome b5 reductase 3	cytochrome b5 reductase 3 [Source:HGNC Symbol;Acc:2873]	METHEMOGLOBINEMIA DUE TO DEFICIENCY OF METHEMOGLOBIN REDUCTASE	1	1	1	1	0	0	0	0	7.788	1.379	0.1875	0.25	0	0	0	0	2	2
ID44_1	chr22	42706148	42706150	40706148	44706150	1	chr22	42350054	42910056	chr22	42522501	42526908	CYP2D6	0.0403193	65.66%	ENSG00000272000	HSCHR22_2_CTG1	42534642	42539049	2625	CYP2D6	protein_coding	cytochrome P450, family 2, subfamily D, polypeptide 6	cytochrome P450, family 2, subfamily D, polypeptide 6 [Source:HGNC Symbol;Acc:2625]	DRUG METABOLISM POOR CYP2D6-RELATED	1	1	1	1	0	0	0	0	0	0	0	0	0	0	0	0	2	2
ID73_1	chr22	42625824	42625826	40625824	44625826	1	chr22	42350054	42910056	chr22	42522501	42526908	CYP2D6	0.0403193	65.66%	ENSG00000272000	HSCHR22_2_CTG1	42534642	42539049	2625	CYP2D6	protein_coding	cytochrome P450, family 2, subfamily D, polypeptide 6	cytochrome P450, family 2, subfamily D, polypeptide 6 [Source:HGNC Symbol;Acc:2625]	DRUG METABOLISM POOR CYP2D6-RELATED	1	1	1	1	0	0	0	0	0	0	0	0	0	0	0	0	2	2
ID14_1	chr22	42816484	42816486	40816484	44816486	1	chr22	42350054	42910056	chr22	42522501	42526908	CYP2D6	0.0403193	65.66%	ENSG00000272000	HSCHR22_2_CTG1	42534642	42539049	2625	CYP2D6	protein_coding	cytochrome P450, family 2, subfamily D, polypeptide 6	cytochrome P450, family 2, subfamily D, polypeptide 6 [Source:HGNC Symbol;Acc:2625]	DRUG METABOLISM POOR CYP2D6-RELATED	1	1	1	1	0	0	0	0	0	0	0	0	0	0	0	0	2	2
ID61_1	chr22	42740931	42740933	40740931	44740933	1	chr22	42350054	42910056	chr22	42522501	42526908	CYP2D6	0.0403193	65.66%	ENSG00000272000	HSCHR22_2_CTG1	42534642	42539049	2625	CYP2D6	protein_coding	cytochrome P450, family 2, subfamily D, polypeptide 6	cytochrome P450, family 2, subfamily D, polypeptide 6 [Source:HGNC Symbol;Acc:2625]	DRUG METABOLISM POOR CYP2D6-RELATED	1	1	1	1	0	0	0	0	0	0	0	0	0	0	0	0	2	2
ID101_1	chr22	42739946	42739948	40739946	44739948	1	chr22	42350054	42910056	chr22	42522501	42526908	CYP2D6	0.0403193	65.66%	ENSG00000272000	HSCHR22_2_CTG1	42534642	42539049	2625	CYP2D6	protein_coding	cytochrome P450, family 2, subfamily D, polypeptide 6	cytochrome P450, family 2, subfamily D, polypeptide 6 [Source:HGNC Symbol;Acc:2625]	DRUG METABOLISM POOR CYP2D6-RELATED	1	1	1	1	0	0	0	0	0	0	0	0	0	0	0	0	2	2
ID56_1	chr22	42583875	42583877	40583875	44583877	1	chr22	42350054	42910056	chr22	42522501	42526908	CYP2D6	0.0403193	65.66%	ENSG00000272000	HSCHR22_2_CTG1	42534642	42539049	2625	CYP2D6	protein_coding	cytochrome P450, family 2, subfamily D, polypeptide 6	cytochrome P450, family 2, subfamily D, polypeptide 6 [Source:HGNC Symbol;Acc:2625]	DRUG METABOLISM POOR CYP2D6-RELATED	1	1	1	1	0	0	0	0	0	0	0	0	0	0	0	0	2	2
ID104_1	chr22	43677406	43677408	41677406	45677408	1	chr22	43590056	44268667	chr22	43924624	44208217	EFCAB6	0.00487818	85.96%	ENSG00000186976	22	43924624	44208217	24204	EFCAB6	protein_coding	EF-hand calcium binding domain 6	EF-hand calcium binding domain 6 [Source:HGNC Symbol;Acc:24204]		1	1	1	1	0	0	0	0	0	0	0	0	0	0	0	0	2	2
ID67_1	chr22	43896404	43896406	41896404	45896406	1	chr22	43590056	44268667	chr22	43924624	44208217	EFCAB6	0.00487818	85.96%	ENSG00000186976	22	43924624	44208217	24204	EFCAB6	protein_coding	EF-hand calcium binding domain 6	EF-hand calcium binding domain 6 [Source:HGNC Symbol;Acc:24204]		1	1	1	1	0	0	0	0	0	0	0	0	0	0	0	0	2	2
ID10_1	chr22	44136881	44136883	42136881	46136883	1	chr22	43590056	44268667	chr22	43924624	44208217	EFCAB6	0.00487818	85.96%	ENSG00000186976	22	43924624	44208217	24204	EFCAB6	protein_coding	EF-hand calcium binding domain 6	EF-hand calcium binding domain 6 [Source:HGNC Symbol;Acc:24204]		1	1	1	1	0	0	0	0	0	0	0	0	0	0	0	0	2	2
ID29_1	chr22	43909083	43909085	41909083	45909085	1	chr22	43590056	44268667	chr22	43924624	44208217	EFCAB6	0.00487818	85.96%	ENSG00000186976	22	43924624	44208217	24204	EFCAB6	protein_coding	EF-hand calcium binding domain 6	EF-hand calcium binding domain 6 [Source:HGNC Symbol;Acc:24204]		1	1	1	1	0	0	0	0	0	0	0	0	0	0	0	0	2	2
ID58_1	chr22	44168343	44168345	42168343	46168345	1	chr22	43590056	44268667	chr22	43924624	44208217	EFCAB6	0.00487818	85.96%	ENSG00000186976	22	43924624	44208217	24204	EFCAB6	protein_coding	EF-hand calcium binding domain 6	EF-hand calcium binding domain 6 [Source:HGNC Symbol;Acc:24204]		1	1	1	1	0	0	0	0	0	0	0	0	0	0	0	0	2	2
ID105_1	chr22	44020904	44020906	42020904	46020906	1	chr22	43590056	44268667	chr22	43924624	44208217	EFCAB6	0.00487818	85.96%	ENSG00000186976	22	43924624	44208217	24204	EFCAB6	protein_coding	EF-hand calcium binding domain 6	EF-hand calcium binding domain 6 [Source:HGNC Symbol;Acc:24204]		1	1	1	1	0	0	0	0	0	0	0	0	0	0	0	0	2	2
ID6_1	chr22	44044851	44044853	42044851	46044853	1	chr22	43590056	44268667	chr22	43924624	44208217	EFCAB6	0.00487818	85.96%	ENSG00000186976	22	43924624	44208217	24204	EFCAB6	protein_coding	EF-hand calcium binding domain 6	EF-hand calcium binding domain 6 [Source:HGNC Symbol;Acc:24204]		1	1	1	1	0	0	0	0	0	0	0	0	0	0	0	0	2	2
ID63_1	chr22	43800990	43800992	41800990	45800992	1	chr22	43590056	44268667	chr22	43924624	44208217	EFCAB6	0.00487818	85.96%	ENSG00000186976	22	43924624	44208217	24204	EFCAB6	protein_coding	EF-hand calcium binding domain 6	EF-hand calcium binding domain 6 [Source:HGNC Symbol;Acc:24204]		1	1	1	1	0	0	0	0	0	0	0	0	0	0	0	0	2	2
ID34_1	chr22	44173316	44173318	42173316	46173318	1	chr22	43590056	44268667	chr22	43924624	44208217	EFCAB6	0.00487818	85.96%	ENSG00000186976	22	43924624	44208217	24204	EFCAB6	protein_coding	EF-hand calcium binding domain 6	EF-hand calcium binding domain 6 [Source:HGNC Symbol;Acc:24204]		1	1	1	1	0	0	0	0	0	0	0	0	0	0	0	0	2	2
ID2_1	chr22	44197997	44197999	42197997	46197999	1	chr22	43590056	44268667	chr22	43924624	44208217	EFCAB6	0.00487818	85.96%	ENSG00000186976	22	43924624	44208217	24204	EFCAB6	protein_coding	EF-hand calcium binding domain 6	EF-hand calcium binding domain 6 [Source:HGNC Symbol;Acc:24204]		1	1	1	1	0	0	0	0	0	0	0	0	0	0	0	0	2	2
ID37_1	chr22	42975357	42975359	40975357	44975359	0	0	0	0	chr22	41487790	41576081	EP300	0.997013	0.67%	ENSG00000100393	22	41487790	41576081	3373	EP300	protein_coding	E1A binding protein p300	E1A binding protein p300 [Source:HGNC Symbol;Acc:3373]	RUBINSTEIN-TAYBI SYNDROME 2	1	0	0	0	3	1	0	0	11.328	1.379	0.75	0.75	1	1	2	1	2	2
ID44_1	chr22	42706148	42706150	40706148	44706150	1	chr22	42350054	42910056	chr22	41487790	41576081	EP300	0.997013	0.67%	ENSG00000100393	22	41487790	41576081	3373	EP300	protein_coding	E1A binding protein p300	E1A binding protein p300 [Source:HGNC Symbol;Acc:3373]	RUBINSTEIN-TAYBI SYNDROME 2	1	0	0	0	3	1	0	0	19.089	4.406	0.941176	1	1	1	2	1	2	2
ID73_1	chr22	42625824	42625826	40625824	44625826	1	chr22	42350054	42910056	chr22	41487790	41576081	EP300	0.997013	0.67%	ENSG00000100393	22	41487790	41576081	3373	EP300	protein_coding	E1A binding protein p300	E1A binding protein p300 [Source:HGNC Symbol;Acc:3373]	RUBINSTEIN-TAYBI SYNDROME 2	1	0	0	0	3	1	0	0	24.084	4.406	0.705882	0.941176	0	1	1	1	2	2
ID83_1	chr22	42982284	42982286	40982284	44982286	0	0	0	0	chr22	41487790	41576081	EP300	0.997013	0.67%	ENSG00000100393	22	41487790	41576081	3373	EP300	protein_coding	E1A binding protein p300	E1A binding protein p300 [Source:HGNC Symbol;Acc:3373]	RUBINSTEIN-TAYBI SYNDROME 2	1	0	0	0	3	1	0	0	23.503	4.406	0.875	0.9375	1	1	2	1	2	2
ID84_1	chr22	43161995	43161997	41161995	45161997	1	chr22	43030056	43510056	chr22	41487790	41576081	EP300	0.997013	0.67%	ENSG00000100393	22	41487790	41576081	3373	EP300	protein_coding	E1A binding protein p300	E1A binding protein p300 [Source:HGNC Symbol;Acc:3373]	RUBINSTEIN-TAYBI SYNDROME 2	1	0	0	0	3	1	0	0	33.084	4.406	0.6875	0.875	0	1	1	1	2	2
ID14_1	chr22	42816484	42816486	40816484	44816486	1	chr22	42350054	42910056	chr22	41487790	41576081	EP300	0.997013	0.67%	ENSG00000100393	22	41487790	41576081	3373	EP300	protein_coding	E1A binding protein p300	E1A binding protein p300 [Source:HGNC Symbol;Acc:3373]	RUBINSTEIN-TAYBI SYNDROME 2	1	0	0	0	3	1	0	0	20.203	4.406	0.5625	0.9375	0	1	1	1	2	2
ID111_1	chr22	43291258	43291260	41291258	45291260	1	chr22	43030056	43510056	chr22	41487790	41576081	EP300	0.997013	0.67%	ENSG00000100393	22	41487790	41576081	3373	EP300	protein_coding	E1A binding protein p300	E1A binding protein p300 [Source:HGNC Symbol;Acc:3373]	RUBINSTEIN-TAYBI SYNDROME 2	1	0	0	0	3	1	0	0	19.236	4.406	0.5	0.9375	0	1	1	1	2	2
ID101_1	chr22	42739946	42739948	40739946	44739948	1	chr22	42350054	42910056	chr22	41487790	41576081	EP300	0.997013	0.67%	ENSG00000100393	22	41487790	41576081	3373	EP300	protein_coding	E1A binding protein p300	E1A binding protein p300 [Source:HGNC Symbol;Acc:3373]	RUBINSTEIN-TAYBI SYNDROME 2	1	0	0	0	3	1	0	0	32.489	4.406	0.647059	0.882353	0	1	1	1	2	2
ID50_1	chr22	43505044	43505046	41505044	45505046	1	chr22	43030056	43510056	chr22	41487790	41576081	EP300	0.997013	0.67%	ENSG00000100393	22	41487790	41576081	3373	EP300	protein_coding	E1A binding protein p300	E1A binding protein p300 [Source:HGNC Symbol;Acc:3373]	RUBINSTEIN-TAYBI SYNDROME 2	1	0	0	0	3	1	0	0	18.617	4.406	0.866667	0.933333	1	1	2	1	2	2
ID20_1	chr22	43326627	43326629	41326627	45326629	1	chr22	43030056	43510056	chr22	41487790	41576081	EP300	0.997013	0.67%	ENSG00000100393	22	41487790	41576081	3373	EP300	protein_coding	E1A binding protein p300	E1A binding protein p300 [Source:HGNC Symbol;Acc:3373]	RUBINSTEIN-TAYBI SYNDROME 2	1	0	0	0	3	1	0	0	34.506	4.406	0.625	0.875	0	1	1	1	2	2
ID56_1	chr22	42583875	42583877	40583875	44583877	1	chr22	42350054	42910056	chr22	41487790	41576081	EP300	0.997013	0.67%	ENSG00000100393	22	41487790	41576081	3373	EP300	protein_coding	E1A binding protein p300	E1A binding protein p300 [Source:HGNC Symbol;Acc:3373]	RUBINSTEIN-TAYBI SYNDROME 2	1	0	0	0	3	1	0	0	30.05	4.406	0.764706	0.941176	1	1	2	1	2	2
ID44_1	chr22	42706148	42706150	40706148	44706150	1	chr22	42350054	42910056	chr22	42470255	42475445	FAM109B	0.0286971	70.09%	ENSG00000273121	HSCHR22_1_CTG1	42470255	42475445	27161	FAM109B	protein_coding	family with sequence similarity 109, member B	family with sequence similarity 109, member B [Source:HGNC Symbol;Acc:27161]		1	1	1	1	0	0	0	0	0	0	0	0	0	0	0	0	2	2
ID73_1	chr22	42625824	42625826	40625824	44625826	1	chr22	42350054	42910056	chr22	42470255	42475445	FAM109B	0.0286971	70.09%	ENSG00000273121	HSCHR22_1_CTG1	42470255	42475445	27161	FAM109B	protein_coding	family with sequence similarity 109, member B	family with sequence similarity 109, member B [Source:HGNC Symbol;Acc:27161]		1	1	1	1	0	0	0	0	0	0	0	0	0	0	0	0	2	2
ID14_1	chr22	42816484	42816486	40816484	44816486	1	chr22	42350054	42910056	chr22	42470255	42475445	FAM109B	0.0286971	70.09%	ENSG00000273121	HSCHR22_1_CTG1	42470255	42475445	27161	FAM109B	protein_coding	family with sequence similarity 109, member B	family with sequence similarity 109, member B [Source:HGNC Symbol;Acc:27161]		1	1	1	1	0	0	0	0	0	0	0	0	0	0	0	0	2	2
ID61_1	chr22	42740931	42740933	40740931	44740933	1	chr22	42350054	42910056	chr22	42470255	42475445	FAM109B	0.0286971	70.09%	ENSG00000273121	HSCHR22_1_CTG1	42470255	42475445	27161	FAM109B	protein_coding	family with sequence similarity 109, member B	family with sequence similarity 109, member B [Source:HGNC Symbol;Acc:27161]		1	1	1	1	0	0	0	0	0	0	0	0	0	0	0	0	2	2
ID101_1	chr22	42739946	42739948	40739946	44739948	1	chr22	42350054	42910056	chr22	42470255	42475445	FAM109B	0.0286971	70.09%	ENSG00000273121	HSCHR22_1_CTG1	42470255	42475445	27161	FAM109B	protein_coding	family with sequence similarity 109, member B	family with sequence similarity 109, member B [Source:HGNC Symbol;Acc:27161]		1	1	1	1	0	0	0	0	0	0	0	0	0	0	0	0	2	2
ID56_1	chr22	42583875	42583877	40583875	44583877	1	chr22	42350054	42910056	chr22	42470255	42475445	FAM109B	0.0286971	70.09%	ENSG00000273121	HSCHR22_1_CTG1	42470255	42475445	27161	FAM109B	protein_coding	family with sequence similarity 109, member B	family with sequence similarity 109, member B [Source:HGNC Symbol;Acc:27161]		1	1	1	1	0	0	0	0	0	0	0	0	0	0	0	0	2	2
ID46_1	chr22	46080253	46080255	44080253	48080255	1	chr22	45221336	46701336	chr22	45704849	45737836	FAM118A	0.0476653	63.43%	ENSG00000100376	22	45704849	45737836	1313	FAM118A	protein_coding	family with sequence similarity 118, member A	family with sequence similarity 118, member A [Source:HGNC Symbol;Acc:1313]		1	1	1	1	0	0	0	0	0	0	0	0	0	0	0	0	2	2
ID11_1	chr22	46221591	46221593	44221591	48221593	1	chr22	45221336	46701336	chr22	45704849	45737836	FAM118A	0.0476653	63.43%	ENSG00000100376	22	45704849	45737836	1313	FAM118A	protein_coding	family with sequence similarity 118, member A	family with sequence similarity 118, member A [Source:HGNC Symbol;Acc:1313]		1	1	1	1	0	0	0	0	0	0	0	0	0	0	0	0	2	2
ID45_1	chr22	46080136	46080138	44080136	48080138	1	chr22	45221336	46701336	chr22	45704849	45737836	FAM118A	0.0476653	63.43%	ENSG00000100376	22	45704849	45737836	1313	FAM118A	protein_coding	family with sequence similarity 118, member A	family with sequence similarity 118, member A [Source:HGNC Symbol;Acc:1313]		1	1	1	1	0	0	0	0	0	0	0	0	0	0	0	0	2	2
ID100_1	chr22	45565073	45565075	43565073	47565075	1	chr22	45221336	46701336	chr22	45704849	45737836	FAM118A	0.0476653	63.43%	ENSG00000100376	22	45704849	45737836	1313	FAM118A	protein_coding	family with sequence similarity 118, member A	family with sequence similarity 118, member A [Source:HGNC Symbol;Acc:1313]		1	1	1	1	0	0	0	0	0	0	0	0	0	0	0	0	2	2
ID85_1	chr22	45644474	45644476	43644474	47644476	1	chr22	45221336	46701336	chr22	45704849	45737836	FAM118A	0.0476653	63.43%	ENSG00000100376	22	45704849	45737836	1313	FAM118A	protein_coding	family with sequence similarity 118, member A	family with sequence similarity 118, member A [Source:HGNC Symbol;Acc:1313]		1	1	1	1	0	0	0	0	0	0	0	0	0	0	0	0	2	2
ID72_1	chr22	45281716	45281718	43281716	47281718	1	chr22	45221336	46701336	chr22	45704849	45737836	FAM118A	0.0476653	63.43%	ENSG00000100376	22	45704849	45737836	1313	FAM118A	protein_coding	family with sequence similarity 118, member A	family with sequence similarity 118, member A [Source:HGNC Symbol;Acc:1313]		1	1	1	1	0	0	0	0	0	0	0	0	0	0	0	0	2	2
ID25_1	chr22	45532174	45532176	43532174	47532176	1	chr22	45221336	46701336	chr22	45704849	45737836	FAM118A	0.0476653	63.43%	ENSG00000100376	22	45704849	45737836	1313	FAM118A	protein_coding	family with sequence similarity 118, member A	family with sequence similarity 118, member A [Source:HGNC Symbol;Acc:1313]		1	1	1	1	0	0	0	0	0	0	0	0	0	0	0	0	2	2
ID103_1	chr22	45287254	45287256	43287254	47287256	1	chr22	45221336	46701336	chr22	45704849	45737836	FAM118A	0.0476653	63.43%	ENSG00000100376	22	45704849	45737836	1313	FAM118A	protein_coding	family with sequence similarity 118, member A	family with sequence similarity 118, member A [Source:HGNC Symbol;Acc:1313]		1	1	1	1	0	0	0	0	0	0	0	0	0	0	0	0	2	2
ID53_1	chr22	45543671	45543673	43543671	47543673	1	chr22	45221336	46701336	chr22	45704849	45737836	FAM118A	0.0476653	63.43%	ENSG00000100376	22	45704849	45737836	1313	FAM118A	protein_coding	family with sequence similarity 118, member A	family with sequence similarity 118, member A [Source:HGNC Symbol;Acc:1313]		1	1	1	1	0	0	0	0	0	0	0	0	0	0	0	0	2	2
ID18_1	chr22	46229263	46229265	44229263	48229265	1	chr22	45221336	46701336	chr22	45704849	45737836	FAM118A	0.0476653	63.43%	ENSG00000100376	22	45704849	45737836	1313	FAM118A	protein_coding	family with sequence similarity 118, member A	family with sequence similarity 118, member A [Source:HGNC Symbol;Acc:1313]		1	1	1	1	0	0	0	0	0	0	0	0	0	0	0	0	2	2
ID43_1	chr22	46057796	46057798	44057796	48057798	1	chr22	45221336	46701336	chr22	45704849	45737836	FAM118A	0.0476653	63.43%	ENSG00000100376	22	45704849	45737836	1313	FAM118A	protein_coding	family with sequence similarity 118, member A	family with sequence similarity 118, member A [Source:HGNC Symbol;Acc:1313]		1	1	1	1	0	0	0	0	0	0	0	0	0	0	0	0	2	2
ID26_1	chr22	45352396	45352398	43352396	47352398	1	chr22	45221336	46701336	chr22	45704849	45737836	FAM118A	0.0476653	63.43%	ENSG00000100376	22	45704849	45737836	1313	FAM118A	protein_coding	family with sequence similarity 118, member A	family with sequence similarity 118, member A [Source:HGNC Symbol;Acc:1313]		1	1	1	1	0	0	0	0	0	0	0	0	0	0	0	0	2	2
ID46_1	chr22	46080253	46080255	44080253	48080255	1	chr22	45221336	46701336	chr22	45898118	45997015	FBLN1	0.107064	49.78%	ENSG00000077942	22	45898118	45997015	3600	FBLN1	protein_coding	fibulin 1	fibulin 1 [Source:HGNC Symbol;Acc:3600]	SYNPOLYDACTYLY 2	1	1	1	1	0	0	0	0	8.685	1.657	0.166667	0.25	0	0	0	0	2	2
ID45_1	chr22	46080136	46080138	44080136	48080138	1	chr22	45221336	46701336	chr22	45898118	45997015	FBLN1	0.107064	49.78%	ENSG00000077942	22	45898118	45997015	3600	FBLN1	protein_coding	fibulin 1	fibulin 1 [Source:HGNC Symbol;Acc:3600]	SYNPOLYDACTYLY 2	1	1	1	1	0	0	0	0	8.685	1.657	0.166667	0.25	0	0	0	0	2	2
ID100_1	chr22	45565073	45565075	43565073	47565075	1	chr22	45221336	46701336	chr22	45898118	45997015	FBLN1	0.107064	49.78%	ENSG00000077942	22	45898118	45997015	3600	FBLN1	protein_coding	fibulin 1	fibulin 1 [Source:HGNC Symbol;Acc:3600]	SYNPOLYDACTYLY 2	1	1	1	1	0	0	0	0	0.02	0.003	0.0833333	0.0833333	0	0	0	0	2	2
ID85_1	chr22	45644474	45644476	43644474	47644476	1	chr22	45221336	46701336	chr22	45898118	45997015	FBLN1	0.107064	49.78%	ENSG00000077942	22	45898118	45997015	3600	FBLN1	protein_coding	fibulin 1	fibulin 1 [Source:HGNC Symbol;Acc:3600]	SYNPOLYDACTYLY 2	1	1	1	1	0	0	0	0	8.355	1.478	0.166667	0.25	0	0	0	0	2	2
ID21_1	chr22	46464060	46464062	44464060	48464062	1	chr22	45221336	46701336	chr22	45898118	45997015	FBLN1	0.107064	49.78%	ENSG00000077942	22	45898118	45997015	3600	FBLN1	protein_coding	fibulin 1	fibulin 1 [Source:HGNC Symbol;Acc:3600]	SYNPOLYDACTYLY 2	1	1	1	1	0	0	0	0	0.02	0.003	0.0833333	0.0833333	0	0	0	0	2	2
ID25_1	chr22	45532174	45532176	43532174	47532176	1	chr22	45221336	46701336	chr22	45898118	45997015	FBLN1	0.107064	49.78%	ENSG00000077942	22	45898118	45997015	3600	FBLN1	protein_coding	fibulin 1	fibulin 1 [Source:HGNC Symbol;Acc:3600]	SYNPOLYDACTYLY 2	1	1	1	1	0	0	0	0	8.685	1.657	0.166667	0.25	0	0	0	0	2	2
ID103_1	chr22	45287254	45287256	43287254	47287256	1	chr22	45221336	46701336	chr22	45898118	45997015	FBLN1	0.107064	49.78%	ENSG00000077942	22	45898118	45997015	3600	FBLN1	protein_coding	fibulin 1	fibulin 1 [Source:HGNC Symbol;Acc:3600]	SYNPOLYDACTYLY 2	1	1	1	0	0	0	0	0	11.743	3.635	0.416667	0.833333	0	1	1	1	2	2
ID53_1	chr22	45543671	45543673	43543671	47543673	1	chr22	45221336	46701336	chr22	45898118	45997015	FBLN1	0.107064	49.78%	ENSG00000077942	22	45898118	45997015	3600	FBLN1	protein_coding	fibulin 1	fibulin 1 [Source:HGNC Symbol;Acc:3600]	SYNPOLYDACTYLY 2	1	1	1	1	0	0	0	0	0.02	0.003	0.0833333	0.0833333	0	0	0	0	2	2
ID18_1	chr22	46229263	46229265	44229263	48229265	1	chr22	45221336	46701336	chr22	45898118	45997015	FBLN1	0.107064	49.78%	ENSG00000077942	22	45898118	45997015	3600	FBLN1	protein_coding	fibulin 1	fibulin 1 [Source:HGNC Symbol;Acc:3600]	SYNPOLYDACTYLY 2	1	1	1	1	0	0	0	0	8.685	1.657	0.166667	0.25	0	0	0	0	2	2
ID43_1	chr22	46057796	46057798	44057796	48057798	1	chr22	45221336	46701336	chr22	45898118	45997015	FBLN1	0.107064	49.78%	ENSG00000077942	22	45898118	45997015	3600	FBLN1	protein_coding	fibulin 1	fibulin 1 [Source:HGNC Symbol;Acc:3600]	SYNPOLYDACTYLY 2	1	1	1	1	0	0	0	0	8.685	1.657	0.25	0.25	0	0	0	0	2	2
ID35_1	chr22	47127511	47127513	45127511	49127513	1	chr22	46781336	47141336	chr22	46971909	47075688	GRAMD4	0.0477905	63.4%	ENSG00000075240	22	46971909	47075688	29113	GRAMD4	protein_coding	GRAM domain containing 4	GRAM domain containing 4 [Source:HGNC Symbol;Acc:29113]		1	1	1	1	0	0	0	0	0	0	0	0	0	0	0	0	2	2
ID60_1	chr22	47040534	47040536	45040534	49040536	1	chr22	46781336	47141336	chr22	46971909	47075688	GRAMD4	0.0477905	63.4%	ENSG00000075240	22	46971909	47075688	29113	GRAMD4	protein_coding	GRAM domain containing 4	GRAM domain containing 4 [Source:HGNC Symbol;Acc:29113]		1	1	1	1	0	0	0	0	0	0	0	0	0	0	0	0	2	2
ID76_1	chr22	46786208	46786210	44786208	48786210	1	chr22	46781336	47141336	chr22	46971909	47075688	GRAMD4	0.0477905	63.4%	ENSG00000075240	22	46971909	47075688	29113	GRAMD4	protein_coding	GRAM domain containing 4	GRAM domain containing 4 [Source:HGNC Symbol;Acc:29113]		1	1	1	1	0	0	0	0	0	0	0	0	0	0	0	0	2	2
ID106_1	chr22	47092277	47092279	45092277	49092279	1	chr22	46781336	47141336	chr22	46971909	47075688	GRAMD4	0.0477905	63.4%	ENSG00000075240	22	46971909	47075688	29113	GRAMD4	protein_coding	GRAM domain containing 4	GRAM domain containing 4 [Source:HGNC Symbol;Acc:29113]		1	1	1	1	0	0	0	0	0	0	0	0	0	0	0	0	2	2
ID32_1	chr22	46788013	46788015	44788013	48788015	1	chr22	46781336	47141336	chr22	46971909	47075688	GRAMD4	0.0477905	63.4%	ENSG00000075240	22	46971909	47075688	29113	GRAMD4	protein_coding	GRAM domain containing 4	GRAM domain containing 4 [Source:HGNC Symbol;Acc:29113]		1	1	1	1	0	0	0	0	0	0	0	0	0	0	0	0	2	2
ID77_1	chr22	46819115	46819117	44819115	48819117	1	chr22	46781336	47141336	chr22	46971909	47075688	GRAMD4	0.0477905	63.4%	ENSG00000075240	22	46971909	47075688	29113	GRAMD4	protein_coding	GRAM domain containing 4	GRAM domain containing 4 [Source:HGNC Symbol;Acc:29113]		1	1	1	1	0	0	0	0	0	0	0	0	0	0	0	0	2	2
ID52_1	chr22	46885541	46885543	44885541	48885543	1	chr22	46781336	47141336	chr22	46971909	47075688	GRAMD4	0.0477905	63.4%	ENSG00000075240	22	46971909	47075688	29113	GRAMD4	protein_coding	GRAM domain containing 4	GRAM domain containing 4 [Source:HGNC Symbol;Acc:29113]		1	1	1	1	0	0	0	0	0	0	0	0	0	0	0	0	2	2
ID11_1	chr22	46221591	46221593	44221591	48221593	1	chr22	45221336	46701336	chr22	46692638	46726707	GTSE1	0.000567801	98.08%	ENSG00000075218	22	46692638	46726707	13698	GTSE1	protein_coding	G-2 and S-phase expressed 1	G-2 and S-phase expressed 1 [Source:HGNC Symbol;Acc:13698]		1	1	1	1	0	0	0	0	0	0	0	0	0	0	0	0	2	2
ID39_1	chr22	46505605	46505607	44505605	48505607	1	chr22	45221336	46701336	chr22	46692638	46726707	GTSE1	0.000567801	98.08%	ENSG00000075218	22	46692638	46726707	13698	GTSE1	protein_coding	G-2 and S-phase expressed 1	G-2 and S-phase expressed 1 [Source:HGNC Symbol;Acc:13698]		1	1	1	1	0	0	0	0	0	0	0	0	0	0	0	0	2	2
ID21_1	chr22	46464060	46464062	44464060	48464062	1	chr22	45221336	46701336	chr22	46692638	46726707	GTSE1	0.000567801	98.08%	ENSG00000075218	22	46692638	46726707	13698	GTSE1	protein_coding	G-2 and S-phase expressed 1	G-2 and S-phase expressed 1 [Source:HGNC Symbol;Acc:13698]		1	1	1	1	0	0	0	0	0	0	0	0	0	0	0	0	2	2
ID18_1	chr22	46229263	46229265	44229263	48229265	1	chr22	45221336	46701336	chr22	46692638	46726707	GTSE1	0.000567801	98.08%	ENSG00000075218	22	46692638	46726707	13698	GTSE1	protein_coding	G-2 and S-phase expressed 1	G-2 and S-phase expressed 1 [Source:HGNC Symbol;Acc:13698]		1	1	1	1	0	0	0	0	0	0	0	0	0	0	0	0	2	2
ID64_1	chr22	46577697	46577699	44577697	48577699	1	chr22	45221336	46701336	chr22	46692638	46726707	GTSE1	0.000567801	98.08%	ENSG00000075218	22	46692638	46726707	13698	GTSE1	protein_coding	G-2 and S-phase expressed 1	G-2 and S-phase expressed 1 [Source:HGNC Symbol;Acc:13698]		1	1	1	1	0	0	0	0	0	0	0	0	0	0	0	0	2	2
ID79_1	chr22	46233972	46233974	44233972	48233974	1	chr22	45221336	46701336	chr22	46692638	46726707	GTSE1	0.000567801	98.08%	ENSG00000075218	22	46692638	46726707	13698	GTSE1	protein_coding	G-2 and S-phase expressed 1	G-2 and S-phase expressed 1 [Source:HGNC Symbol;Acc:13698]		1	1	1	1	0	0	0	0	0	0	0	0	0	0	0	0	2	2
ID46_1	chr22	46080253	46080255	44080253	48080255	1	chr22	45221336	46701336	chr22	45586219	45636650	KIAA0930	0.1072	49.75%	ENSG00000100364	22	45586219	45636650	1314	KIAA0930	protein_coding	KIAA0930	KIAA0930 [Source:HGNC Symbol;Acc:1314]		1	1	1	1	0	0	0	0	0	0	0	0	0	0	0	0	2	2
ID45_1	chr22	46080136	46080138	44080136	48080138	1	chr22	45221336	46701336	chr22	45586219	45636650	KIAA0930	0.1072	49.75%	ENSG00000100364	22	45586219	45636650	1314	KIAA0930	protein_coding	KIAA0930	KIAA0930 [Source:HGNC Symbol;Acc:1314]		1	1	1	1	0	0	0	0	0	0	0	0	0	0	0	0	2	2
ID100_1	chr22	45565073	45565075	43565073	47565075	1	chr22	45221336	46701336	chr22	45586219	45636650	KIAA0930	0.1072	49.75%	ENSG00000100364	22	45586219	45636650	1314	KIAA0930	protein_coding	KIAA0930	KIAA0930 [Source:HGNC Symbol;Acc:1314]		1	1	1	1	0	0	0	0	0	0	0	0	0	0	0	0	2	2
ID85_1	chr22	45644474	45644476	43644474	47644476	1	chr22	45221336	46701336	chr22	45586219	45636650	KIAA0930	0.1072	49.75%	ENSG00000100364	22	45586219	45636650	1314	KIAA0930	protein_coding	KIAA0930	KIAA0930 [Source:HGNC Symbol;Acc:1314]		1	1	1	1	0	0	0	0	0	0	0	0	0	0	0	0	2	2
ID72_1	chr22	45281716	45281718	43281716	47281718	1	chr22	45221336	46701336	chr22	45586219	45636650	KIAA0930	0.1072	49.75%	ENSG00000100364	22	45586219	45636650	1314	KIAA0930	protein_coding	KIAA0930	KIAA0930 [Source:HGNC Symbol;Acc:1314]		1	1	1	1	0	0	0	0	0	0	0	0	0	0	0	0	2	2
ID25_1	chr22	45532174	45532176	43532174	47532176	1	chr22	45221336	46701336	chr22	45586219	45636650	KIAA0930	0.1072	49.75%	ENSG00000100364	22	45586219	45636650	1314	KIAA0930	protein_coding	KIAA0930	KIAA0930 [Source:HGNC Symbol;Acc:1314]		1	1	1	1	0	0	0	0	0	0	0	0	0	0	0	0	2	2
ID103_1	chr22	45287254	45287256	43287254	47287256	1	chr22	45221336	46701336	chr22	45586219	45636650	KIAA0930	0.1072	49.75%	ENSG00000100364	22	45586219	45636650	1314	KIAA0930	protein_coding	KIAA0930	KIAA0930 [Source:HGNC Symbol;Acc:1314]		1	1	1	1	0	0	0	0	0	0	0	0	0	0	0	0	2	2
ID53_1	chr22	45543671	45543673	43543671	47543673	1	chr22	45221336	46701336	chr22	45586219	45636650	KIAA0930	0.1072	49.75%	ENSG00000100364	22	45586219	45636650	1314	KIAA0930	protein_coding	KIAA0930	KIAA0930 [Source:HGNC Symbol;Acc:1314]		1	1	1	1	0	0	0	0	0	0	0	0	0	0	0	0	2	2
ID43_1	chr22	46057796	46057798	44057796	48057798	1	chr22	45221336	46701336	chr22	45586219	45636650	KIAA0930	0.1072	49.75%	ENSG00000100364	22	45586219	45636650	1314	KIAA0930	protein_coding	KIAA0930	KIAA0930 [Source:HGNC Symbol;Acc:1314]		1	1	1	1	0	0	0	0	0	0	0	0	0	0	0	0	2	2
ID26_1	chr22	45352396	45352398	43352396	47352398	1	chr22	45221336	46701336	chr22	45586219	45636650	KIAA0930	0.1072	49.75%	ENSG00000100364	22	45586219	45636650	1314	KIAA0930	protein_coding	KIAA0930	KIAA0930 [Source:HGNC Symbol;Acc:1314]		1	1	1	1	0	0	0	0	0	0	0	0	0	0	0	0	2	2
ID36_1	chr22	42139382	42139384	40139382	44139384	1	chr22	42070054	42310054	chr22	42095503	42195460	MEI1	0.0604321	59.74%	ENSG00000167077	22	42095503	42195460	28613	MEI1	protein_coding	meiosis inhibitor 1	meiosis inhibitor 1 [Source:HGNC Symbol;Acc:28613]		1	1	1	1	0	0	0	0	0	0	0	0	0	0	0	0	2	2
ID31_1	chr22	42145078	42145080	40145078	44145080	1	chr22	42070054	42310054	chr22	42095503	42195460	MEI1	0.0604321	59.74%	ENSG00000167077	22	42095503	42195460	28613	MEI1	protein_coding	meiosis inhibitor 1	meiosis inhibitor 1 [Source:HGNC Symbol;Acc:28613]		1	1	1	1	0	0	0	0	0	0	0	0	0	0	0	0	2	2
ID104_1	chr22	43677406	43677408	41677406	45677408	1	chr22	43590056	44268667	chr22	43807202	43903728	MPPED1	0.126701	46.38%	ENSG00000186732	22	43807202	43903728	1306	MPPED1	protein_coding	metallophosphoesterase domain containing 1	metallophosphoesterase domain containing 1 [Source:HGNC Symbol;Acc:1306]		1	1	1	1	0	0	0	0	0	0	0	0	0	0	0	0	2	2
ID67_1	chr22	43896404	43896406	41896404	45896406	1	chr22	43590056	44268667	chr22	43807202	43903728	MPPED1	0.126701	46.38%	ENSG00000186732	22	43807202	43903728	1306	MPPED1	protein_coding	metallophosphoesterase domain containing 1	metallophosphoesterase domain containing 1 [Source:HGNC Symbol;Acc:1306]		1	1	1	1	0	0	0	0	0	0	0	0	0	0	0	0	2	2
ID10_1	chr22	44136881	44136883	42136881	46136883	1	chr22	43590056	44268667	chr22	43807202	43903728	MPPED1	0.126701	46.38%	ENSG00000186732	22	43807202	43903728	1306	MPPED1	protein_coding	metallophosphoesterase domain containing 1	metallophosphoesterase domain containing 1 [Source:HGNC Symbol;Acc:1306]		1	1	1	1	0	0	0	0	0	0	0	0	0	0	0	0	2	2
ID29_1	chr22	43909083	43909085	41909083	45909085	1	chr22	43590056	44268667	chr22	43807202	43903728	MPPED1	0.126701	46.38%	ENSG00000186732	22	43807202	43903728	1306	MPPED1	protein_coding	metallophosphoesterase domain containing 1	metallophosphoesterase domain containing 1 [Source:HGNC Symbol;Acc:1306]		1	1	1	1	0	0	0	0	0	0	0	0	0	0	0	0	2	2
ID58_1	chr22	44168343	44168345	42168343	46168345	1	chr22	43590056	44268667	chr22	43807202	43903728	MPPED1	0.126701	46.38%	ENSG00000186732	22	43807202	43903728	1306	MPPED1	protein_coding	metallophosphoesterase domain containing 1	metallophosphoesterase domain containing 1 [Source:HGNC Symbol;Acc:1306]		1	1	1	1	0	0	0	0	0	0	0	0	0	0	0	0	2	2
ID105_1	chr22	44020904	44020906	42020904	46020906	1	chr22	43590056	44268667	chr22	43807202	43903728	MPPED1	0.126701	46.38%	ENSG00000186732	22	43807202	43903728	1306	MPPED1	protein_coding	metallophosphoesterase domain containing 1	metallophosphoesterase domain containing 1 [Source:HGNC Symbol;Acc:1306]		1	1	1	1	0	0	0	0	0	0	0	0	0	0	0	0	2	2
ID6_1	chr22	44044851	44044853	42044851	46044853	1	chr22	43590056	44268667	chr22	43807202	43903728	MPPED1	0.126701	46.38%	ENSG00000186732	22	43807202	43903728	1306	MPPED1	protein_coding	metallophosphoesterase domain containing 1	metallophosphoesterase domain containing 1 [Source:HGNC Symbol;Acc:1306]		1	1	1	1	0	0	0	0	0	0	0	0	0	0	0	0	2	2
ID63_1	chr22	43800990	43800992	41800990	45800992	1	chr22	43590056	44268667	chr22	43807202	43903728	MPPED1	0.126701	46.38%	ENSG00000186732	22	43807202	43903728	1306	MPPED1	protein_coding	metallophosphoesterase domain containing 1	metallophosphoesterase domain containing 1 [Source:HGNC Symbol;Acc:1306]		1	1	1	1	0	0	0	0	0	0	0	0	0	0	0	0	2	2
ID34_1	chr22	44173316	44173318	42173316	46173318	1	chr22	43590056	44268667	chr22	43807202	43903728	MPPED1	0.126701	46.38%	ENSG00000186732	22	43807202	43903728	1306	MPPED1	protein_coding	metallophosphoesterase domain containing 1	metallophosphoesterase domain containing 1 [Source:HGNC Symbol;Acc:1306]		1	1	1	1	0	0	0	0	0	0	0	0	0	0	0	0	2	2
ID2_1	chr22	44197997	44197999	42197997	46197999	1	chr22	43590056	44268667	chr22	43807202	43903728	MPPED1	0.126701	46.38%	ENSG00000186732	22	43807202	43903728	1306	MPPED1	protein_coding	metallophosphoesterase domain containing 1	metallophosphoesterase domain containing 1 [Source:HGNC Symbol;Acc:1306]		1	1	1	1	0	0	0	0	0	0	0	0	0	0	0	0	2	2
ID89_1	chr22	42418522	42418524	40418522	44418524	1	chr22	42350054	42910056	chr22	42481529	42486959	NDUFA6	0.219175	34.47%	ENSG00000272765	HSCHR22_1_CTG1	42481529	42486959	7690	NDUFA6	protein_coding	NADH dehydrogenase (ubiquinone) 1 alpha subcomplex, 6, 14kDa	NADH dehydrogenase (ubiquinone) 1 alpha subcomplex, 6, 14kDa [Source:HGNC Symbol;Acc:7690]		1	1	1	1	0	0	0	0	0	0	0	0	0	0	0	0	2	2
ID44_1	chr22	42706148	42706150	40706148	44706150	1	chr22	42350054	42910056	chr22	42481529	42486959	NDUFA6	0.219175	34.47%	ENSG00000272765	HSCHR22_1_CTG1	42481529	42486959	7690	NDUFA6	protein_coding	NADH dehydrogenase (ubiquinone) 1 alpha subcomplex, 6, 14kDa	NADH dehydrogenase (ubiquinone) 1 alpha subcomplex, 6, 14kDa [Source:HGNC Symbol;Acc:7690]		1	1	1	1	0	0	0	0	0	0	0	0	0	0	0	0	2	2
ID48_1	chr22	42402863	42402865	40402863	44402865	1	chr22	42350054	42910056	chr22	42481529	42486959	NDUFA6	0.219175	34.47%	ENSG00000272765	HSCHR22_1_CTG1	42481529	42486959	7690	NDUFA6	protein_coding	NADH dehydrogenase (ubiquinone) 1 alpha subcomplex, 6, 14kDa	NADH dehydrogenase (ubiquinone) 1 alpha subcomplex, 6, 14kDa [Source:HGNC Symbol;Acc:7690]		1	1	1	1	0	0	0	0	0	0	0	0	0	0	0	0	2	2
ID73_1	chr22	42625824	42625826	40625824	44625826	1	chr22	42350054	42910056	chr22	42481529	42486959	NDUFA6	0.219175	34.47%	ENSG00000272765	HSCHR22_1_CTG1	42481529	42486959	7690	NDUFA6	protein_coding	NADH dehydrogenase (ubiquinone) 1 alpha subcomplex, 6, 14kDa	NADH dehydrogenase (ubiquinone) 1 alpha subcomplex, 6, 14kDa [Source:HGNC Symbol;Acc:7690]		1	1	1	1	0	0	0	0	0	0	0	0	0	0	0	0	2	2
ID95_1	chr22	42448041	42448043	40448041	44448043	1	chr22	42350054	42910056	chr22	42481529	42486959	NDUFA6	0.219175	34.47%	ENSG00000272765	HSCHR22_1_CTG1	42481529	42486959	7690	NDUFA6	protein_coding	NADH dehydrogenase (ubiquinone) 1 alpha subcomplex, 6, 14kDa	NADH dehydrogenase (ubiquinone) 1 alpha subcomplex, 6, 14kDa [Source:HGNC Symbol;Acc:7690]		1	1	1	1	0	0	0	0	0	0	0	0	0	0	0	0	2	2
ID14_1	chr22	42816484	42816486	40816484	44816486	1	chr22	42350054	42910056	chr22	42481529	42486959	NDUFA6	0.219175	34.47%	ENSG00000272765	HSCHR22_1_CTG1	42481529	42486959	7690	NDUFA6	protein_coding	NADH dehydrogenase (ubiquinone) 1 alpha subcomplex, 6, 14kDa	NADH dehydrogenase (ubiquinone) 1 alpha subcomplex, 6, 14kDa [Source:HGNC Symbol;Acc:7690]		1	1	1	1	0	0	0	0	0	0	0	0	0	0	0	0	2	2
ID61_1	chr22	42740931	42740933	40740931	44740933	1	chr22	42350054	42910056	chr22	42481529	42486959	NDUFA6	0.219175	34.47%	ENSG00000272765	HSCHR22_1_CTG1	42481529	42486959	7690	NDUFA6	protein_coding	NADH dehydrogenase (ubiquinone) 1 alpha subcomplex, 6, 14kDa	NADH dehydrogenase (ubiquinone) 1 alpha subcomplex, 6, 14kDa [Source:HGNC Symbol;Acc:7690]		1	1	1	1	0	0	0	0	0	0	0	0	0	0	0	0	2	2
ID101_1	chr22	42739946	42739948	40739946	44739948	1	chr22	42350054	42910056	chr22	42481529	42486959	NDUFA6	0.219175	34.47%	ENSG00000272765	HSCHR22_1_CTG1	42481529	42486959	7690	NDUFA6	protein_coding	NADH dehydrogenase (ubiquinone) 1 alpha subcomplex, 6, 14kDa	NADH dehydrogenase (ubiquinone) 1 alpha subcomplex, 6, 14kDa [Source:HGNC Symbol;Acc:7690]		1	1	1	1	0	0	0	0	0	0	0	0	0	0	0	0	2	2
ID56_1	chr22	42583875	42583877	40583875	44583877	1	chr22	42350054	42910056	chr22	42481529	42486959	NDUFA6	0.219175	34.47%	ENSG00000272765	HSCHR22_1_CTG1	42481529	42486959	7690	NDUFA6	protein_coding	NADH dehydrogenase (ubiquinone) 1 alpha subcomplex, 6, 14kDa	NADH dehydrogenase (ubiquinone) 1 alpha subcomplex, 6, 14kDa [Source:HGNC Symbol;Acc:7690]		1	1	1	1	0	0	0	0	0	0	0	0	0	0	0	0	2	2
ID3_1	chr22	42418522	42418524	40418522	44418524	1	chr22	42350054	42910056	chr22	42481529	42486959	NDUFA6	0.219175	34.47%	ENSG00000272765	HSCHR22_1_CTG1	42481529	42486959	7690	NDUFA6	protein_coding	NADH dehydrogenase (ubiquinone) 1 alpha subcomplex, 6, 14kDa	NADH dehydrogenase (ubiquinone) 1 alpha subcomplex, 6, 14kDa [Source:HGNC Symbol;Acc:7690]		1	1	1	1	0	0	0	0	0	0	0	0	0	0	0	0	2	2
ID89_1	chr22	42418522	42418524	40418522	44418524	1	chr22	42350054	42910056	chr22	42776416	42828401	NFAM1	0.0012719	94.04%	ENSG00000235568	22	42776416	42828401	29872	NFAM1	protein_coding	NFAT activating protein with ITAM motif 1	NFAT activating protein with ITAM motif 1 [Source:HGNC Symbol;Acc:29872]		1	1	1	1	0	0	0	0	0	0	0	0	0	0	0	0	2	2
ID44_1	chr22	42706148	42706150	40706148	44706150	1	chr22	42350054	42910056	chr22	42776416	42828401	NFAM1	0.0012719	94.04%	ENSG00000235568	22	42776416	42828401	29872	NFAM1	protein_coding	NFAT activating protein with ITAM motif 1	NFAT activating protein with ITAM motif 1 [Source:HGNC Symbol;Acc:29872]		1	1	1	1	0	0	0	0	0	0	0	0	0	0	0	0	2	2
ID48_1	chr22	42402863	42402865	40402863	44402865	1	chr22	42350054	42910056	chr22	42776416	42828401	NFAM1	0.0012719	94.04%	ENSG00000235568	22	42776416	42828401	29872	NFAM1	protein_coding	NFAT activating protein with ITAM motif 1	NFAT activating protein with ITAM motif 1 [Source:HGNC Symbol;Acc:29872]		1	1	1	1	0	0	0	0	0	0	0	0	0	0	0	0	2	2
ID73_1	chr22	42625824	42625826	40625824	44625826	1	chr22	42350054	42910056	chr22	42776416	42828401	NFAM1	0.0012719	94.04%	ENSG00000235568	22	42776416	42828401	29872	NFAM1	protein_coding	NFAT activating protein with ITAM motif 1	NFAT activating protein with ITAM motif 1 [Source:HGNC Symbol;Acc:29872]		1	1	1	1	0	0	0	0	0	0	0	0	0	0	0	0	2	2
ID95_1	chr22	42448041	42448043	40448041	44448043	1	chr22	42350054	42910056	chr22	42776416	42828401	NFAM1	0.0012719	94.04%	ENSG00000235568	22	42776416	42828401	29872	NFAM1	protein_coding	NFAT activating protein with ITAM motif 1	NFAT activating protein with ITAM motif 1 [Source:HGNC Symbol;Acc:29872]		1	1	1	1	0	0	0	0	0	0	0	0	0	0	0	0	2	2
ID14_1	chr22	42816484	42816486	40816484	44816486	1	chr22	42350054	42910056	chr22	42776416	42828401	NFAM1	0.0012719	94.04%	ENSG00000235568	22	42776416	42828401	29872	NFAM1	protein_coding	NFAT activating protein with ITAM motif 1	NFAT activating protein with ITAM motif 1 [Source:HGNC Symbol;Acc:29872]		1	1	1	1	0	0	0	0	0	0	0	0	0	0	0	0	2	2
ID61_1	chr22	42740931	42740933	40740931	44740933	1	chr22	42350054	42910056	chr22	42776416	42828401	NFAM1	0.0012719	94.04%	ENSG00000235568	22	42776416	42828401	29872	NFAM1	protein_coding	NFAT activating protein with ITAM motif 1	NFAT activating protein with ITAM motif 1 [Source:HGNC Symbol;Acc:29872]		1	1	1	1	0	0	0	0	0	0	0	0	0	0	0	0	2	2
ID101_1	chr22	42739946	42739948	40739946	44739948	1	chr22	42350054	42910056	chr22	42776416	42828401	NFAM1	0.0012719	94.04%	ENSG00000235568	22	42776416	42828401	29872	NFAM1	protein_coding	NFAT activating protein with ITAM motif 1	NFAT activating protein with ITAM motif 1 [Source:HGNC Symbol;Acc:29872]		1	1	1	1	0	0	0	0	0	0	0	0	0	0	0	0	2	2
ID56_1	chr22	42583875	42583877	40583875	44583877	1	chr22	42350054	42910056	chr22	42776416	42828401	NFAM1	0.0012719	94.04%	ENSG00000235568	22	42776416	42828401	29872	NFAM1	protein_coding	NFAT activating protein with ITAM motif 1	NFAT activating protein with ITAM motif 1 [Source:HGNC Symbol;Acc:29872]		1	1	1	1	0	0	0	0	0	0	0	0	0	0	0	0	2	2
ID3_1	chr22	42418522	42418524	40418522	44418524	1	chr22	42350054	42910056	chr22	42776416	42828401	NFAM1	0.0012719	94.04%	ENSG00000235568	22	42776416	42828401	29872	NFAM1	protein_coding	NFAT activating protein with ITAM motif 1	NFAT activating protein with ITAM motif 1 [Source:HGNC Symbol;Acc:29872]		1	1	1	1	0	0	0	0	0	0	0	0	0	0	0	0	2	2
ID36_1	chr22	42139382	42139384	40139382	44139384	1	chr22	42070054	42310054	chr22	42069934	42086508	NHP2L1	0.536178	14.38%	ENSG00000100138	22	42069934	42086508	7819	NHP2L1	protein_coding	NHP2 non-histone chromosome protein 2-like 1 (S. cerevisiae)	NHP2 non-histone chromosome protein 2-like 1 (S. cerevisiae) [Source:HGNC Symbol;Acc:7819]		1	1	1	1	0	0	0	0	0	0	0	0	0	0	0	0	2	2
ID31_1	chr22	42145078	42145080	40145078	44145080	1	chr22	42070054	42310054	chr22	42069934	42086508	NHP2L1	0.536178	14.38%	ENSG00000100138	22	42069934	42086508	7819	NHP2L1	protein_coding	NHP2 non-histone chromosome protein 2-like 1 (S. cerevisiae)	NHP2 non-histone chromosome protein 2-like 1 (S. cerevisiae) [Source:HGNC Symbol;Acc:7819]		1	1	1	1	0	0	0	0	0	0	0	0	0	0	0	0	2	2
ID100_1	chr22	45565073	45565075	43565073	47565075	1	chr22	45221336	46701336	chr22	45559722	45583896	NUP50	0.088425	53.55%	ENSG00000093000	22	45559722	45583896	8065	NUP50	protein_coding	nucleoporin 50kDa	nucleoporin 50kDa [Source:HGNC Symbol;Acc:8065]		1	1	1	1	0	0	0	0	0	0	0	0	0	0	0	0	2	2
ID85_1	chr22	45644474	45644476	43644474	47644476	1	chr22	45221336	46701336	chr22	45559722	45583896	NUP50	0.088425	53.55%	ENSG00000093000	22	45559722	45583896	8065	NUP50	protein_coding	nucleoporin 50kDa	nucleoporin 50kDa [Source:HGNC Symbol;Acc:8065]		1	1	1	1	0	0	0	0	0	0	0	0	0	0	0	0	2	2
ID72_1	chr22	45281716	45281718	43281716	47281718	1	chr22	45221336	46701336	chr22	45559722	45583896	NUP50	0.088425	53.55%	ENSG00000093000	22	45559722	45583896	8065	NUP50	protein_coding	nucleoporin 50kDa	nucleoporin 50kDa [Source:HGNC Symbol;Acc:8065]		1	1	1	1	0	0	0	0	0	0	0	0	0	0	0	0	2	2
ID25_1	chr22	45532174	45532176	43532174	47532176	1	chr22	45221336	46701336	chr22	45559722	45583896	NUP50	0.088425	53.55%	ENSG00000093000	22	45559722	45583896	8065	NUP50	protein_coding	nucleoporin 50kDa	nucleoporin 50kDa [Source:HGNC Symbol;Acc:8065]		1	1	1	1	0	0	0	0	0	0	0	0	0	0	0	0	2	2
ID103_1	chr22	45287254	45287256	43287254	47287256	1	chr22	45221336	46701336	chr22	45559722	45583896	NUP50	0.088425	53.55%	ENSG00000093000	22	45559722	45583896	8065	NUP50	protein_coding	nucleoporin 50kDa	nucleoporin 50kDa [Source:HGNC Symbol;Acc:8065]		1	1	1	1	0	0	0	0	0	0	0	0	0	0	0	0	2	2
ID53_1	chr22	45543671	45543673	43543671	47543673	1	chr22	45221336	46701336	chr22	45559722	45583896	NUP50	0.088425	53.55%	ENSG00000093000	22	45559722	45583896	8065	NUP50	protein_coding	nucleoporin 50kDa	nucleoporin 50kDa [Source:HGNC Symbol;Acc:8065]		1	1	1	1	0	0	0	0	0	0	0	0	0	0	0	0	2	2
ID43_1	chr22	46057796	46057798	44057796	48057798	1	chr22	45221336	46701336	chr22	45559722	45583896	NUP50	0.088425	53.55%	ENSG00000093000	22	45559722	45583896	8065	NUP50	protein_coding	nucleoporin 50kDa	nucleoporin 50kDa [Source:HGNC Symbol;Acc:8065]		1	1	1	1	0	0	0	0	0	0	0	0	0	0	0	0	2	2
ID26_1	chr22	45352396	45352398	43352396	47352398	1	chr22	45221336	46701336	chr22	45559722	45583896	NUP50	0.088425	53.55%	ENSG00000093000	22	45559722	45583896	8065	NUP50	protein_coding	nucleoporin 50kDa	nucleoporin 50kDa [Source:HGNC Symbol;Acc:8065]		1	1	1	1	0	0	0	0	0	0	0	0	0	0	0	0	2	2
ID70_1	chr22	43157960	43157962	41157960	45157962	1	chr22	43030056	43510056	chr22	43231418	43411151	PACSIN2	0.21014	35.56%	ENSG00000100266	22	43231418	43411151	8571	PACSIN2	protein_coding	protein kinase C and casein kinase substrate in neurons 2	protein kinase C and casein kinase substrate in neurons 2 [Source:HGNC Symbol;Acc:8571]		1	1	1	1	0	0	0	0	0	0	0	0	0	0	0	0	2	2
ID84_1	chr22	43161995	43161997	41161995	45161997	1	chr22	43030056	43510056	chr22	43231418	43411151	PACSIN2	0.21014	35.56%	ENSG00000100266	22	43231418	43411151	8571	PACSIN2	protein_coding	protein kinase C and casein kinase substrate in neurons 2	protein kinase C and casein kinase substrate in neurons 2 [Source:HGNC Symbol;Acc:8571]		1	1	1	1	0	0	0	0	0	0	0	0	0	0	0	0	2	2
ID108_1	chr22	43227489	43227491	41227489	45227491	1	chr22	43030056	43510056	chr22	43231418	43411151	PACSIN2	0.21014	35.56%	ENSG00000100266	22	43231418	43411151	8571	PACSIN2	protein_coding	protein kinase C and casein kinase substrate in neurons 2	protein kinase C and casein kinase substrate in neurons 2 [Source:HGNC Symbol;Acc:8571]		1	1	1	1	0	0	0	0	0	0	0	0	0	0	0	0	2	2
ID111_1	chr22	43291258	43291260	41291258	45291260	1	chr22	43030056	43510056	chr22	43231418	43411151	PACSIN2	0.21014	35.56%	ENSG00000100266	22	43231418	43411151	8571	PACSIN2	protein_coding	protein kinase C and casein kinase substrate in neurons 2	protein kinase C and casein kinase substrate in neurons 2 [Source:HGNC Symbol;Acc:8571]		1	1	1	1	0	0	0	0	0	0	0	0	0	0	0	0	2	2
ID62_1	chr22	43343941	43343943	41343941	45343943	1	chr22	43030056	43510056	chr22	43231418	43411151	PACSIN2	0.21014	35.56%	ENSG00000100266	22	43231418	43411151	8571	PACSIN2	protein_coding	protein kinase C and casein kinase substrate in neurons 2	protein kinase C and casein kinase substrate in neurons 2 [Source:HGNC Symbol;Acc:8571]		1	1	1	1	0	0	0	0	0	0	0	0	0	0	0	0	2	2
ID50_1	chr22	43505044	43505046	41505044	45505046	1	chr22	43030056	43510056	chr22	43231418	43411151	PACSIN2	0.21014	35.56%	ENSG00000100266	22	43231418	43411151	8571	PACSIN2	protein_coding	protein kinase C and casein kinase substrate in neurons 2	protein kinase C and casein kinase substrate in neurons 2 [Source:HGNC Symbol;Acc:8571]		1	1	1	1	0	0	0	0	0	0	0	0	0	0	0	0	2	2
ID12_1	chr22	43297482	43297484	41297482	45297484	1	chr22	43030056	43510056	chr22	43231418	43411151	PACSIN2	0.21014	35.56%	ENSG00000100266	22	43231418	43411151	8571	PACSIN2	protein_coding	protein kinase C and casein kinase substrate in neurons 2	protein kinase C and casein kinase substrate in neurons 2 [Source:HGNC Symbol;Acc:8571]		1	1	1	1	0	0	0	0	0	0	0	0	0	0	0	0	2	2
ID20_1	chr22	43326627	43326629	41326627	45326629	1	chr22	43030056	43510056	chr22	43231418	43411151	PACSIN2	0.21014	35.56%	ENSG00000100266	22	43231418	43411151	8571	PACSIN2	protein_coding	protein kinase C and casein kinase substrate in neurons 2	protein kinase C and casein kinase substrate in neurons 2 [Source:HGNC Symbol;Acc:8571]		1	1	1	1	0	0	0	0	0	0	0	0	0	0	0	0	2	2
ID100_1	chr22	45565073	45565075	43565073	47565075	1	chr22	45221336	46701336	chr22	45277042	45405880	PHF21B	0.0732821	56.71%	ENSG00000056487	22	45277042	45405880	25161	PHF21B	protein_coding	PHD finger protein 21B	PHD finger protein 21B [Source:HGNC Symbol;Acc:25161]		1	1	1	1	0	0	0	0	0	0	0	0	0	0	0	0	2	2
ID85_1	chr22	45644474	45644476	43644474	47644476	1	chr22	45221336	46701336	chr22	45277042	45405880	PHF21B	0.0732821	56.71%	ENSG00000056487	22	45277042	45405880	25161	PHF21B	protein_coding	PHD finger protein 21B	PHD finger protein 21B [Source:HGNC Symbol;Acc:25161]		1	1	1	1	0	0	0	0	0	0	0	0	0	0	0	0	2	2
ID72_1	chr22	45281716	45281718	43281716	47281718	1	chr22	45221336	46701336	chr22	45277042	45405880	PHF21B	0.0732821	56.71%	ENSG00000056487	22	45277042	45405880	25161	PHF21B	protein_coding	PHD finger protein 21B	PHD finger protein 21B [Source:HGNC Symbol;Acc:25161]		1	1	1	1	0	0	0	0	0	0	0	0	0	0	0	0	2	2
ID25_1	chr22	45532174	45532176	43532174	47532176	1	chr22	45221336	46701336	chr22	45277042	45405880	PHF21B	0.0732821	56.71%	ENSG00000056487	22	45277042	45405880	25161	PHF21B	protein_coding	PHD finger protein 21B	PHD finger protein 21B [Source:HGNC Symbol;Acc:25161]		1	1	1	1	0	0	0	0	0	0	0	0	0	0	0	0	2	2
ID103_1	chr22	45287254	45287256	43287254	47287256	1	chr22	45221336	46701336	chr22	45277042	45405880	PHF21B	0.0732821	56.71%	ENSG00000056487	22	45277042	45405880	25161	PHF21B	protein_coding	PHD finger protein 21B	PHD finger protein 21B [Source:HGNC Symbol;Acc:25161]		1	1	1	1	0	0	0	0	0	0	0	0	0	0	0	0	2	2
ID53_1	chr22	45543671	45543673	43543671	47543673	1	chr22	45221336	46701336	chr22	45277042	45405880	PHF21B	0.0732821	56.71%	ENSG00000056487	22	45277042	45405880	25161	PHF21B	protein_coding	PHD finger protein 21B	PHD finger protein 21B [Source:HGNC Symbol;Acc:25161]		1	1	1	1	0	0	0	0	0	0	0	0	0	0	0	0	2	2
ID26_1	chr22	45352396	45352398	43352396	47352398	1	chr22	45221336	46701336	chr22	45277042	45405880	PHF21B	0.0732821	56.71%	ENSG00000056487	22	45277042	45405880	25161	PHF21B	protein_coding	PHD finger protein 21B	PHD finger protein 21B [Source:HGNC Symbol;Acc:25161]		1	1	1	1	0	0	0	0	0	0	0	0	0	0	0	0	2	2
ID21_1	chr22	46464060	46464062	44464060	48464062	1	chr22	45221336	46701336	chr22	46651560	46659219	PKDREJ	0.000907596	95.99%	ENSG00000130943	22	46651560	46659219	9015	PKDREJ	protein_coding	polycystin (PKD) family receptor for egg jelly	polycystin (PKD) family receptor for egg jelly [Source:HGNC Symbol;Acc:9015]		1	1	1	1	0	0	0	0	0	0	0	0	0	0	0	0	2	2
ID39_1	chr22	46505605	46505607	44505605	48505607	1	chr22	45221336	46701336	chr22	46651560	46659219	PKDREJ	0.000907596	95.99%	ENSG00000130943	22	46651560	46659219	9015	PKDREJ	protein_coding	polycystin (PKD) family receptor for egg jelly	polycystin (PKD) family receptor for egg jelly [Source:HGNC Symbol;Acc:9015]		1	1	1	1	0	0	0	0	0	0	0	0	0	0	0	0	2	2
ID64_1	chr22	46577697	46577699	44577697	48577699	1	chr22	45221336	46701336	chr22	46651560	46659219	PKDREJ	0.000907596	95.99%	ENSG00000130943	22	46651560	46659219	9015	PKDREJ	protein_coding	polycystin (PKD) family receptor for egg jelly	polycystin (PKD) family receptor for egg jelly [Source:HGNC Symbol;Acc:9015]		1	1	1	1	0	0	0	0	0	0	0	0	0	0	0	0	2	2
ID46_1	chr22	46080253	46080255	44080253	48080255	1	chr22	45221336	46701336	chr22	46546424	46639653	PPARA	0.74361	7.3%	ENSG00000186951	22	46546424	46639653	9232	PPARA	protein_coding	peroxisome proliferator-activated receptor alpha	peroxisome proliferator-activated receptor alpha [Source:HGNC Symbol;Acc:9232]	PEROXISOME PROLIFERATOR-ACTIVATED RECEPTOR-ALPHA	1	1	1	1	0	0	0	0	0	0	0	0	0	0	0	0	2	2
ID11_1	chr22	46221591	46221593	44221591	48221593	1	chr22	45221336	46701336	chr22	46546424	46639653	PPARA	0.74361	7.3%	ENSG00000186951	22	46546424	46639653	9232	PPARA	protein_coding	peroxisome proliferator-activated receptor alpha	peroxisome proliferator-activated receptor alpha [Source:HGNC Symbol;Acc:9232]	PEROXISOME PROLIFERATOR-ACTIVATED RECEPTOR-ALPHA	1	1	1	1	0	0	0	0	0	0	0	0	0	0	0	0	2	2
ID45_1	chr22	46080136	46080138	44080136	48080138	1	chr22	45221336	46701336	chr22	46546424	46639653	PPARA	0.74361	7.3%	ENSG00000186951	22	46546424	46639653	9232	PPARA	protein_coding	peroxisome proliferator-activated receptor alpha	peroxisome proliferator-activated receptor alpha [Source:HGNC Symbol;Acc:9232]	PEROXISOME PROLIFERATOR-ACTIVATED RECEPTOR-ALPHA	1	1	1	1	0	0	0	0	0	0	0	0	0	0	0	0	2	2
ID21_1	chr22	46464060	46464062	44464060	48464062	1	chr22	45221336	46701336	chr22	46546424	46639653	PPARA	0.74361	7.3%	ENSG00000186951	22	46546424	46639653	9232	PPARA	protein_coding	peroxisome proliferator-activated receptor alpha	peroxisome proliferator-activated receptor alpha [Source:HGNC Symbol;Acc:9232]	PEROXISOME PROLIFERATOR-ACTIVATED RECEPTOR-ALPHA	1	1	1	1	0	0	0	0	0	0	0	0	0	0	0	0	2	2
ID39_1	chr22	46505605	46505607	44505605	48505607	1	chr22	45221336	46701336	chr22	46546424	46639653	PPARA	0.74361	7.3%	ENSG00000186951	22	46546424	46639653	9232	PPARA	protein_coding	peroxisome proliferator-activated receptor alpha	peroxisome proliferator-activated receptor alpha [Source:HGNC Symbol;Acc:9232]	PEROXISOME PROLIFERATOR-ACTIVATED RECEPTOR-ALPHA	1	1	1	1	0	0	0	0	0	0	0	0	0	0	0	0	2	2
ID18_1	chr22	46229263	46229265	44229263	48229265	1	chr22	45221336	46701336	chr22	46546424	46639653	PPARA	0.74361	7.3%	ENSG00000186951	22	46546424	46639653	9232	PPARA	protein_coding	peroxisome proliferator-activated receptor alpha	peroxisome proliferator-activated receptor alpha [Source:HGNC Symbol;Acc:9232]	PEROXISOME PROLIFERATOR-ACTIVATED RECEPTOR-ALPHA	1	1	1	1	0	0	0	0	0	0	0	0	0	0	0	0	2	2
ID43_1	chr22	46057796	46057798	44057796	48057798	1	chr22	45221336	46701336	chr22	46546424	46639653	PPARA	0.74361	7.3%	ENSG00000186951	22	46546424	46639653	9232	PPARA	protein_coding	peroxisome proliferator-activated receptor alpha	peroxisome proliferator-activated receptor alpha [Source:HGNC Symbol;Acc:9232]	PEROXISOME PROLIFERATOR-ACTIVATED RECEPTOR-ALPHA	1	1	1	1	0	0	0	0	0	0	0	0	0	0	0	0	2	2
ID64_1	chr22	46577697	46577699	44577697	48577699	1	chr22	45221336	46701336	chr22	46546424	46639653	PPARA	0.74361	7.3%	ENSG00000186951	22	46546424	46639653	9232	PPARA	protein_coding	peroxisome proliferator-activated receptor alpha	peroxisome proliferator-activated receptor alpha [Source:HGNC Symbol;Acc:9232]	PEROXISOME PROLIFERATOR-ACTIVATED RECEPTOR-ALPHA	1	1	1	1	0	0	0	0	0	0	0	0	0	0	0	0	2	2
ID79_1	chr22	46233972	46233974	44233972	48233974	1	chr22	45221336	46701336	chr22	46546424	46639653	PPARA	0.74361	7.3%	ENSG00000186951	22	46546424	46639653	9232	PPARA	protein_coding	peroxisome proliferator-activated receptor alpha	peroxisome proliferator-activated receptor alpha [Source:HGNC Symbol;Acc:9232]	PEROXISOME PROLIFERATOR-ACTIVATED RECEPTOR-ALPHA	1	1	1	1	0	0	0	0	0	0	0	0	0	0	0	0	2	2
ID100_1	chr22	45565073	45565075	43565073	47565075	1	chr22	45221336	46701336	chr22	45098113	45258586	PRR5-ARHGAP8	0.0143985	77.56%	ENSG00000248405	22	45098113	45258586	34512	PRR5-ARHGAP8	protein_coding	Rho GTPase activating protein 8	PRR5-ARHGAP8 readthrough [Source:HGNC Symbol;Acc:34512]		1	1	1	1	0	0	0	0	0	0	0	0	0	0	0	0	2	2
ID72_1	chr22	45281716	45281718	43281716	47281718	1	chr22	45221336	46701336	chr22	45098113	45258586	PRR5-ARHGAP8	0.0143985	77.56%	ENSG00000248405	22	45098113	45258586	34512	PRR5-ARHGAP8	protein_coding	Rho GTPase activating protein 8	PRR5-ARHGAP8 readthrough [Source:HGNC Symbol;Acc:34512]		1	1	1	1	0	0	0	0	0	0	0	0	0	0	0	0	2	2
ID25_1	chr22	45532174	45532176	43532174	47532176	1	chr22	45221336	46701336	chr22	45098113	45258586	PRR5-ARHGAP8	0.0143985	77.56%	ENSG00000248405	22	45098113	45258586	34512	PRR5-ARHGAP8	protein_coding	Rho GTPase activating protein 8	PRR5-ARHGAP8 readthrough [Source:HGNC Symbol;Acc:34512]		1	1	1	1	0	0	0	0	0	0	0	0	0	0	0	0	2	2
ID103_1	chr22	45287254	45287256	43287254	47287256	1	chr22	45221336	46701336	chr22	45098113	45258586	PRR5-ARHGAP8	0.0143985	77.56%	ENSG00000248405	22	45098113	45258586	34512	PRR5-ARHGAP8	protein_coding	Rho GTPase activating protein 8	PRR5-ARHGAP8 readthrough [Source:HGNC Symbol;Acc:34512]		1	1	1	1	0	0	0	0	0	0	0	0	0	0	0	0	2	2
ID53_1	chr22	45543671	45543673	43543671	47543673	1	chr22	45221336	46701336	chr22	45098113	45258586	PRR5-ARHGAP8	0.0143985	77.56%	ENSG00000248405	22	45098113	45258586	34512	PRR5-ARHGAP8	protein_coding	Rho GTPase activating protein 8	PRR5-ARHGAP8 readthrough [Source:HGNC Symbol;Acc:34512]		1	1	1	1	0	0	0	0	0	0	0	0	0	0	0	0	2	2
ID26_1	chr22	45352396	45352398	43352396	47352398	1	chr22	45221336	46701336	chr22	45098113	45258586	PRR5-ARHGAP8	0.0143985	77.56%	ENSG00000248405	22	45098113	45258586	34512	PRR5-ARHGAP8	protein_coding	Rho GTPase activating protein 8	PRR5-ARHGAP8 readthrough [Source:HGNC Symbol;Acc:34512]		1	1	1	1	0	0	0	0	0	0	0	0	0	0	0	0	2	2
ID46_1	chr22	46080253	46080255	44080253	48080255	1	chr22	45221336	46701336	chr22	45809572	45828376	RIBC2	0.00951854	81.24%	ENSG00000128408	22	45809572	45828376	13241	RIBC2	protein_coding	RIB43A domain with coiled-coils 2	RIB43A domain with coiled-coils 2 [Source:HGNC Symbol;Acc:13241]		1	1	1	1	0	0	0	0	0	0	0	0	0	0	0	0	2	2
ID11_1	chr22	46221591	46221593	44221591	48221593	1	chr22	45221336	46701336	chr22	45809572	45828376	RIBC2	0.00951854	81.24%	ENSG00000128408	22	45809572	45828376	13241	RIBC2	protein_coding	RIB43A domain with coiled-coils 2	RIB43A domain with coiled-coils 2 [Source:HGNC Symbol;Acc:13241]		1	1	1	1	0	0	0	0	0	0	0	0	0	0	0	0	2	2
ID45_1	chr22	46080136	46080138	44080136	48080138	1	chr22	45221336	46701336	chr22	45809572	45828376	RIBC2	0.00951854	81.24%	ENSG00000128408	22	45809572	45828376	13241	RIBC2	protein_coding	RIB43A domain with coiled-coils 2	RIB43A domain with coiled-coils 2 [Source:HGNC Symbol;Acc:13241]		1	1	1	1	0	0	0	0	0	0	0	0	0	0	0	0	2	2
ID100_1	chr22	45565073	45565075	43565073	47565075	1	chr22	45221336	46701336	chr22	45809572	45828376	RIBC2	0.00951854	81.24%	ENSG00000128408	22	45809572	45828376	13241	RIBC2	protein_coding	RIB43A domain with coiled-coils 2	RIB43A domain with coiled-coils 2 [Source:HGNC Symbol;Acc:13241]		1	1	1	1	0	0	0	0	0	0	0	0	0	0	0	0	2	2
ID85_1	chr22	45644474	45644476	43644474	47644476	1	chr22	45221336	46701336	chr22	45809572	45828376	RIBC2	0.00951854	81.24%	ENSG00000128408	22	45809572	45828376	13241	RIBC2	protein_coding	RIB43A domain with coiled-coils 2	RIB43A domain with coiled-coils 2 [Source:HGNC Symbol;Acc:13241]		1	1	1	1	0	0	0	0	0	0	0	0	0	0	0	0	2	2
ID25_1	chr22	45532174	45532176	43532174	47532176	1	chr22	45221336	46701336	chr22	45809572	45828376	RIBC2	0.00951854	81.24%	ENSG00000128408	22	45809572	45828376	13241	RIBC2	protein_coding	RIB43A domain with coiled-coils 2	RIB43A domain with coiled-coils 2 [Source:HGNC Symbol;Acc:13241]		1	1	1	1	0	0	0	0	0	0	0	0	0	0	0	0	2	2
ID53_1	chr22	45543671	45543673	43543671	47543673	1	chr22	45221336	46701336	chr22	45809572	45828376	RIBC2	0.00951854	81.24%	ENSG00000128408	22	45809572	45828376	13241	RIBC2	protein_coding	RIB43A domain with coiled-coils 2	RIB43A domain with coiled-coils 2 [Source:HGNC Symbol;Acc:13241]		1	1	1	1	0	0	0	0	0	0	0	0	0	0	0	0	2	2
ID18_1	chr22	46229263	46229265	44229263	48229265	1	chr22	45221336	46701336	chr22	45809572	45828376	RIBC2	0.00951854	81.24%	ENSG00000128408	22	45809572	45828376	13241	RIBC2	protein_coding	RIB43A domain with coiled-coils 2	RIB43A domain with coiled-coils 2 [Source:HGNC Symbol;Acc:13241]		1	1	1	1	0	0	0	0	0	0	0	0	0	0	0	0	2	2
ID43_1	chr22	46057796	46057798	44057796	48057798	1	chr22	45221336	46701336	chr22	45809572	45828376	RIBC2	0.00951854	81.24%	ENSG00000128408	22	45809572	45828376	13241	RIBC2	protein_coding	RIB43A domain with coiled-coils 2	RIB43A domain with coiled-coils 2 [Source:HGNC Symbol;Acc:13241]		1	1	1	1	0	0	0	0	0	0	0	0	0	0	0	0	2	2
ID79_1	chr22	46233972	46233974	44233972	48233974	1	chr22	45221336	46701336	chr22	45809572	45828376	RIBC2	0.00951854	81.24%	ENSG00000128408	22	45809572	45828376	13241	RIBC2	protein_coding	RIB43A domain with coiled-coils 2	RIB43A domain with coiled-coils 2 [Source:HGNC Symbol;Acc:13241]		1	1	1	1	0	0	0	0	0	0	0	0	0	0	0	0	2	2
ID26_1	chr22	45352396	45352398	43352396	47352398	1	chr22	45221336	46701336	chr22	45809572	45828376	RIBC2	0.00951854	81.24%	ENSG00000128408	22	45809572	45828376	13241	RIBC2	protein_coding	RIB43A domain with coiled-coils 2	RIB43A domain with coiled-coils 2 [Source:HGNC Symbol;Acc:13241]		1	1	1	1	0	0	0	0	0	0	0	0	0	0	0	0	2	2
ID44_1	chr22	42706148	42706150	40706148	44706150	1	chr22	42350054	42910056	chr22	42905974	42915808	RRP7A	0.0134109	78.23%	ENSG00000189306	22	42905974	42915808	24286	RRP7A	protein_coding	ribosomal RNA processing 7 homolog A (S. cerevisiae)	ribosomal RNA processing 7 homolog A (S. cerevisiae) [Source:HGNC Symbol;Acc:24286]		1	1	1	1	0	0	0	0	0	0	0	0	0	0	0	0	2	2
ID73_1	chr22	42625824	42625826	40625824	44625826	1	chr22	42350054	42910056	chr22	42905974	42915808	RRP7A	0.0134109	78.23%	ENSG00000189306	22	42905974	42915808	24286	RRP7A	protein_coding	ribosomal RNA processing 7 homolog A (S. cerevisiae)	ribosomal RNA processing 7 homolog A (S. cerevisiae) [Source:HGNC Symbol;Acc:24286]		1	1	1	1	0	0	0	0	0	0	0	0	0	0	0	0	2	2
ID14_1	chr22	42816484	42816486	40816484	44816486	1	chr22	42350054	42910056	chr22	42905974	42915808	RRP7A	0.0134109	78.23%	ENSG00000189306	22	42905974	42915808	24286	RRP7A	protein_coding	ribosomal RNA processing 7 homolog A (S. cerevisiae)	ribosomal RNA processing 7 homolog A (S. cerevisiae) [Source:HGNC Symbol;Acc:24286]		1	1	1	1	0	0	0	0	0	0	0	0	0	0	0	0	2	2
ID61_1	chr22	42740931	42740933	40740931	44740933	1	chr22	42350054	42910056	chr22	42905974	42915808	RRP7A	0.0134109	78.23%	ENSG00000189306	22	42905974	42915808	24286	RRP7A	protein_coding	ribosomal RNA processing 7 homolog A (S. cerevisiae)	ribosomal RNA processing 7 homolog A (S. cerevisiae) [Source:HGNC Symbol;Acc:24286]		1	1	1	1	0	0	0	0	0	0	0	0	0	0	0	0	2	2
ID101_1	chr22	42739946	42739948	40739946	44739948	1	chr22	42350054	42910056	chr22	42905974	42915808	RRP7A	0.0134109	78.23%	ENSG00000189306	22	42905974	42915808	24286	RRP7A	protein_coding	ribosomal RNA processing 7 homolog A (S. cerevisiae)	ribosomal RNA processing 7 homolog A (S. cerevisiae) [Source:HGNC Symbol;Acc:24286]		1	1	1	1	0	0	0	0	0	0	0	0	0	0	0	0	2	2
ID56_1	chr22	42583875	42583877	40583875	44583877	1	chr22	42350054	42910056	chr22	42905974	42915808	RRP7A	0.0134109	78.23%	ENSG00000189306	22	42905974	42915808	24286	RRP7A	protein_coding	ribosomal RNA processing 7 homolog A (S. cerevisiae)	ribosomal RNA processing 7 homolog A (S. cerevisiae) [Source:HGNC Symbol;Acc:24286]		1	1	1	1	0	0	0	0	0	0	0	0	0	0	0	0	2	2
ID104_1	chr22	43677406	43677408	41677406	45677408	1	chr22	43590056	44268667	chr22	43593289	43739394	SCUBE1	0.0846995	54.28%	ENSG00000159307	22	43593289	43739394	13441	SCUBE1	protein_coding	signal peptide, CUB domain, EGF-like 1	signal peptide, CUB domain, EGF-like 1 [Source:HGNC Symbol;Acc:13441]		1	1	1	1	0	0	0	0	0	0	0	0	0	0	0	0	2	2
ID67_1	chr22	43896404	43896406	41896404	45896406	1	chr22	43590056	44268667	chr22	43593289	43739394	SCUBE1	0.0846995	54.28%	ENSG00000159307	22	43593289	43739394	13441	SCUBE1	protein_coding	signal peptide, CUB domain, EGF-like 1	signal peptide, CUB domain, EGF-like 1 [Source:HGNC Symbol;Acc:13441]		1	1	1	1	0	0	0	0	0	0	0	0	0	0	0	0	2	2
ID10_1	chr22	44136881	44136883	42136881	46136883	1	chr22	43590056	44268667	chr22	43593289	43739394	SCUBE1	0.0846995	54.28%	ENSG00000159307	22	43593289	43739394	13441	SCUBE1	protein_coding	signal peptide, CUB domain, EGF-like 1	signal peptide, CUB domain, EGF-like 1 [Source:HGNC Symbol;Acc:13441]		1	1	1	1	0	0	0	0	0	0	0	0	0	0	0	0	2	2
ID29_1	chr22	43909083	43909085	41909083	45909085	1	chr22	43590056	44268667	chr22	43593289	43739394	SCUBE1	0.0846995	54.28%	ENSG00000159307	22	43593289	43739394	13441	SCUBE1	protein_coding	signal peptide, CUB domain, EGF-like 1	signal peptide, CUB domain, EGF-like 1 [Source:HGNC Symbol;Acc:13441]		1	1	1	1	0	0	0	0	0	0	0	0	0	0	0	0	2	2
ID105_1	chr22	44020904	44020906	42020904	46020906	1	chr22	43590056	44268667	chr22	43593289	43739394	SCUBE1	0.0846995	54.28%	ENSG00000159307	22	43593289	43739394	13441	SCUBE1	protein_coding	signal peptide, CUB domain, EGF-like 1	signal peptide, CUB domain, EGF-like 1 [Source:HGNC Symbol;Acc:13441]		1	1	1	1	0	0	0	0	0	0	0	0	0	0	0	0	2	2
ID6_1	chr22	44044851	44044853	42044851	46044853	1	chr22	43590056	44268667	chr22	43593289	43739394	SCUBE1	0.0846995	54.28%	ENSG00000159307	22	43593289	43739394	13441	SCUBE1	protein_coding	signal peptide, CUB domain, EGF-like 1	signal peptide, CUB domain, EGF-like 1 [Source:HGNC Symbol;Acc:13441]		1	1	1	1	0	0	0	0	0	0	0	0	0	0	0	0	2	2
ID63_1	chr22	43800990	43800992	41800990	45800992	1	chr22	43590056	44268667	chr22	43593289	43739394	SCUBE1	0.0846995	54.28%	ENSG00000159307	22	43593289	43739394	13441	SCUBE1	protein_coding	signal peptide, CUB domain, EGF-like 1	signal peptide, CUB domain, EGF-like 1 [Source:HGNC Symbol;Acc:13441]		1	1	1	1	0	0	0	0	0	0	0	0	0	0	0	0	2	2
ID89_1	chr22	42418522	42418524	40418522	44418524	1	chr22	42350054	42910056	chr22	42372276	42394225	SEPT3	0.275526	29.47%	ENSG00000100167	22	42372276	42394225	10750	SEPT3	protein_coding	septin 3	septin 3 [Source:HGNC Symbol;Acc:10750]		1	1	1	1	0	0	0	0	0	0	0	0	0	0	0	0	2	2
ID44_1	chr22	42706148	42706150	40706148	44706150	1	chr22	42350054	42910056	chr22	42372276	42394225	SEPT3	0.275526	29.47%	ENSG00000100167	22	42372276	42394225	10750	SEPT3	protein_coding	septin 3	septin 3 [Source:HGNC Symbol;Acc:10750]		1	1	1	1	0	0	0	0	0	0	0	0	0	0	0	0	2	2
ID48_1	chr22	42402863	42402865	40402863	44402865	1	chr22	42350054	42910056	chr22	42372276	42394225	SEPT3	0.275526	29.47%	ENSG00000100167	22	42372276	42394225	10750	SEPT3	protein_coding	septin 3	septin 3 [Source:HGNC Symbol;Acc:10750]		1	1	1	1	0	0	0	0	0	0	0	0	0	0	0	0	2	2
ID73_1	chr22	42625824	42625826	40625824	44625826	1	chr22	42350054	42910056	chr22	42372276	42394225	SEPT3	0.275526	29.47%	ENSG00000100167	22	42372276	42394225	10750	SEPT3	protein_coding	septin 3	septin 3 [Source:HGNC Symbol;Acc:10750]		1	1	1	1	0	0	0	0	0	0	0	0	0	0	0	0	2	2
ID95_1	chr22	42448041	42448043	40448041	44448043	1	chr22	42350054	42910056	chr22	42372276	42394225	SEPT3	0.275526	29.47%	ENSG00000100167	22	42372276	42394225	10750	SEPT3	protein_coding	septin 3	septin 3 [Source:HGNC Symbol;Acc:10750]		1	1	1	1	0	0	0	0	0	0	0	0	0	0	0	0	2	2
ID14_1	chr22	42816484	42816486	40816484	44816486	1	chr22	42350054	42910056	chr22	42372276	42394225	SEPT3	0.275526	29.47%	ENSG00000100167	22	42372276	42394225	10750	SEPT3	protein_coding	septin 3	septin 3 [Source:HGNC Symbol;Acc:10750]		1	1	1	1	0	0	0	0	0	0	0	0	0	0	0	0	2	2
ID61_1	chr22	42740931	42740933	40740931	44740933	1	chr22	42350054	42910056	chr22	42372276	42394225	SEPT3	0.275526	29.47%	ENSG00000100167	22	42372276	42394225	10750	SEPT3	protein_coding	septin 3	septin 3 [Source:HGNC Symbol;Acc:10750]		1	1	1	1	0	0	0	0	0	0	0	0	0	0	0	0	2	2
ID101_1	chr22	42739946	42739948	40739946	44739948	1	chr22	42350054	42910056	chr22	42372276	42394225	SEPT3	0.275526	29.47%	ENSG00000100167	22	42372276	42394225	10750	SEPT3	protein_coding	septin 3	septin 3 [Source:HGNC Symbol;Acc:10750]		1	1	1	1	0	0	0	0	0	0	0	0	0	0	0	0	2	2
ID56_1	chr22	42583875	42583877	40583875	44583877	1	chr22	42350054	42910056	chr22	42372276	42394225	SEPT3	0.275526	29.47%	ENSG00000100167	22	42372276	42394225	10750	SEPT3	protein_coding	septin 3	septin 3 [Source:HGNC Symbol;Acc:10750]		1	1	1	1	0	0	0	0	0	0	0	0	0	0	0	0	2	2
ID3_1	chr22	42418522	42418524	40418522	44418524	1	chr22	42350054	42910056	chr22	42372276	42394225	SEPT3	0.275526	29.47%	ENSG00000100167	22	42372276	42394225	10750	SEPT3	protein_coding	septin 3	septin 3 [Source:HGNC Symbol;Acc:10750]		1	1	1	1	0	0	0	0	0	0	0	0	0	0	0	0	2	2
ID24_1	chr22	49321369	49321371	47321369	51321371	0	0	0	0	chr22	51112843	51171726	SHANK3	0.0592128	60.1%	ENSG00000251322	22	51112843	51171726	14294	SHANK3	protein_coding	SH3 and multiple ankyrin repeat domains 3	SH3 and multiple ankyrin repeat domains 3 [Source:HGNC Symbol;Acc:14294]	Phelan-McDermid syndrome	1	0	0	0	3	1	0	0	25.563	4.406	1	1	1	1	2	1	2	2
ID36_1	chr22	42139382	42139384	40139382	44139384	1	chr22	42070054	42310054	chr22	42307297	42310570	SHISA8	0.0333083	68.03%	ENSG00000234965	22	42307297	42310570	18351	SHISA8	protein_coding	shisa family member 8	shisa family member 8 [Source:HGNC Symbol;Acc:18351]		1	1	1	1	0	0	0	0	0	0	0	0	0	0	0	0	2	2
ID31_1	chr22	42145078	42145080	40145078	44145080	1	chr22	42070054	42310054	chr22	42307297	42310570	SHISA8	0.0333083	68.03%	ENSG00000234965	22	42307297	42310570	18351	SHISA8	protein_coding	shisa family member 8	shisa family member 8 [Source:HGNC Symbol;Acc:18351]		1	1	1	1	0	0	0	0	0	0	0	0	0	0	0	0	2	2
ID46_1	chr22	46080253	46080255	44080253	48080255	1	chr22	45221336	46701336	chr22	45739944	45809500	SMC1B	0.16775	40.59%	ENSG00000077935	22	45739944	45809500	11112	SMC1B	protein_coding	structural maintenance of chromosomes 1B	structural maintenance of chromosomes 1B [Source:HGNC Symbol;Acc:11112]		1	1	1	1	0	0	0	0	0	0	0	0	0	0	0	0	2	2
ID11_1	chr22	46221591	46221593	44221591	48221593	1	chr22	45221336	46701336	chr22	45739944	45809500	SMC1B	0.16775	40.59%	ENSG00000077935	22	45739944	45809500	11112	SMC1B	protein_coding	structural maintenance of chromosomes 1B	structural maintenance of chromosomes 1B [Source:HGNC Symbol;Acc:11112]		1	1	1	1	0	0	0	0	0	0	0	0	0	0	0	0	2	2
ID45_1	chr22	46080136	46080138	44080136	48080138	1	chr22	45221336	46701336	chr22	45739944	45809500	SMC1B	0.16775	40.59%	ENSG00000077935	22	45739944	45809500	11112	SMC1B	protein_coding	structural maintenance of chromosomes 1B	structural maintenance of chromosomes 1B [Source:HGNC Symbol;Acc:11112]		1	1	1	1	0	0	0	0	0	0	0	0	0	0	0	0	2	2
ID100_1	chr22	45565073	45565075	43565073	47565075	1	chr22	45221336	46701336	chr22	45739944	45809500	SMC1B	0.16775	40.59%	ENSG00000077935	22	45739944	45809500	11112	SMC1B	protein_coding	structural maintenance of chromosomes 1B	structural maintenance of chromosomes 1B [Source:HGNC Symbol;Acc:11112]		1	1	1	1	0	0	0	0	0	0	0	0	0	0	0	0	2	2
ID85_1	chr22	45644474	45644476	43644474	47644476	1	chr22	45221336	46701336	chr22	45739944	45809500	SMC1B	0.16775	40.59%	ENSG00000077935	22	45739944	45809500	11112	SMC1B	protein_coding	structural maintenance of chromosomes 1B	structural maintenance of chromosomes 1B [Source:HGNC Symbol;Acc:11112]		1	1	1	1	0	0	0	0	0	0	0	0	0	0	0	0	2	2
ID25_1	chr22	45532174	45532176	43532174	47532176	1	chr22	45221336	46701336	chr22	45739944	45809500	SMC1B	0.16775	40.59%	ENSG00000077935	22	45739944	45809500	11112	SMC1B	protein_coding	structural maintenance of chromosomes 1B	structural maintenance of chromosomes 1B [Source:HGNC Symbol;Acc:11112]		1	1	1	1	0	0	0	0	0	0	0	0	0	0	0	0	2	2
ID53_1	chr22	45543671	45543673	43543671	47543673	1	chr22	45221336	46701336	chr22	45739944	45809500	SMC1B	0.16775	40.59%	ENSG00000077935	22	45739944	45809500	11112	SMC1B	protein_coding	structural maintenance of chromosomes 1B	structural maintenance of chromosomes 1B [Source:HGNC Symbol;Acc:11112]		1	1	1	1	0	0	0	0	0	0	0	0	0	0	0	0	2	2
ID18_1	chr22	46229263	46229265	44229263	48229265	1	chr22	45221336	46701336	chr22	45739944	45809500	SMC1B	0.16775	40.59%	ENSG00000077935	22	45739944	45809500	11112	SMC1B	protein_coding	structural maintenance of chromosomes 1B	structural maintenance of chromosomes 1B [Source:HGNC Symbol;Acc:11112]		1	1	1	1	0	0	0	0	0	0	0	0	0	0	0	0	2	2
ID43_1	chr22	46057796	46057798	44057796	48057798	1	chr22	45221336	46701336	chr22	45739944	45809500	SMC1B	0.16775	40.59%	ENSG00000077935	22	45739944	45809500	11112	SMC1B	protein_coding	structural maintenance of chromosomes 1B	structural maintenance of chromosomes 1B [Source:HGNC Symbol;Acc:11112]		1	1	1	1	0	0	0	0	0	0	0	0	0	0	0	0	2	2
ID79_1	chr22	46233972	46233974	44233972	48233974	1	chr22	45221336	46701336	chr22	45739944	45809500	SMC1B	0.16775	40.59%	ENSG00000077935	22	45739944	45809500	11112	SMC1B	protein_coding	structural maintenance of chromosomes 1B	structural maintenance of chromosomes 1B [Source:HGNC Symbol;Acc:11112]		1	1	1	1	0	0	0	0	0	0	0	0	0	0	0	0	2	2
ID26_1	chr22	45352396	45352398	43352396	47352398	1	chr22	45221336	46701336	chr22	45739944	45809500	SMC1B	0.16775	40.59%	ENSG00000077935	22	45739944	45809500	11112	SMC1B	protein_coding	structural maintenance of chromosomes 1B	structural maintenance of chromosomes 1B [Source:HGNC Symbol;Acc:11112]		1	1	1	1	0	0	0	0	0	0	0	0	0	0	0	0	2	2
ID36_1	chr22	42139382	42139384	40139382	44139384	1	chr22	42070054	42310054	chr22	42229109	42303312	SREBF2	0.236175	32.79%	ENSG00000198911	22	42229109	42303312	11290	SREBF2	protein_coding	sterol regulatory element binding transcription factor 2	sterol regulatory element binding transcription factor 2 [Source:HGNC Symbol;Acc:11290]		1	1	1	1	0	0	0	0	0	0	0	0	0	0	0	0	2	2
ID31_1	chr22	42145078	42145080	40145078	44145080	1	chr22	42070054	42310054	chr22	42229109	42303312	SREBF2	0.236175	32.79%	ENSG00000198911	22	42229109	42303312	11290	SREBF2	protein_coding	sterol regulatory element binding transcription factor 2	sterol regulatory element binding transcription factor 2 [Source:HGNC Symbol;Acc:11290]		1	1	1	1	0	0	0	0	0	0	0	0	0	0	0	0	2	2
ID67_1	chr22	43896404	43896406	41896404	45896406	1	chr22	43590056	44268667	chr22	44220389	44258398	SULT4A1	0.651927	10.03%	ENSG00000130540	22	44220389	44258398	14903	SULT4A1	protein_coding	sulfotransferase family 4A, member 1	sulfotransferase family 4A, member 1 [Source:HGNC Symbol;Acc:14903]		1	1	1	1	0	0	0	0	0	0	0	0	0	0	0	0	2	2
ID10_1	chr22	44136881	44136883	42136881	46136883	1	chr22	43590056	44268667	chr22	44220389	44258398	SULT4A1	0.651927	10.03%	ENSG00000130540	22	44220389	44258398	14903	SULT4A1	protein_coding	sulfotransferase family 4A, member 1	sulfotransferase family 4A, member 1 [Source:HGNC Symbol;Acc:14903]		1	1	1	1	0	0	0	0	0	0	0	0	0	0	0	0	2	2
ID29_1	chr22	43909083	43909085	41909083	45909085	1	chr22	43590056	44268667	chr22	44220389	44258398	SULT4A1	0.651927	10.03%	ENSG00000130540	22	44220389	44258398	14903	SULT4A1	protein_coding	sulfotransferase family 4A, member 1	sulfotransferase family 4A, member 1 [Source:HGNC Symbol;Acc:14903]		1	1	1	1	0	0	0	0	0	0	0	0	0	0	0	0	2	2
ID58_1	chr22	44168343	44168345	42168343	46168345	1	chr22	43590056	44268667	chr22	44220389	44258398	SULT4A1	0.651927	10.03%	ENSG00000130540	22	44220389	44258398	14903	SULT4A1	protein_coding	sulfotransferase family 4A, member 1	sulfotransferase family 4A, member 1 [Source:HGNC Symbol;Acc:14903]		1	1	1	1	0	0	0	0	0	0	0	0	0	0	0	0	2	2
ID105_1	chr22	44020904	44020906	42020904	46020906	1	chr22	43590056	44268667	chr22	44220389	44258398	SULT4A1	0.651927	10.03%	ENSG00000130540	22	44220389	44258398	14903	SULT4A1	protein_coding	sulfotransferase family 4A, member 1	sulfotransferase family 4A, member 1 [Source:HGNC Symbol;Acc:14903]		1	1	1	1	0	0	0	0	0	0	0	0	0	0	0	0	2	2
ID6_1	chr22	44044851	44044853	42044851	46044853	1	chr22	43590056	44268667	chr22	44220389	44258398	SULT4A1	0.651927	10.03%	ENSG00000130540	22	44220389	44258398	14903	SULT4A1	protein_coding	sulfotransferase family 4A, member 1	sulfotransferase family 4A, member 1 [Source:HGNC Symbol;Acc:14903]		1	1	1	1	0	0	0	0	0	0	0	0	0	0	0	0	2	2
ID34_1	chr22	44173316	44173318	42173316	46173318	1	chr22	43590056	44268667	chr22	44220389	44258398	SULT4A1	0.651927	10.03%	ENSG00000130540	22	44220389	44258398	14903	SULT4A1	protein_coding	sulfotransferase family 4A, member 1	sulfotransferase family 4A, member 1 [Source:HGNC Symbol;Acc:14903]		1	1	1	1	0	0	0	0	0	0	0	0	0	0	0	0	2	2
ID2_1	chr22	44197997	44197999	42197997	46197999	1	chr22	43590056	44268667	chr22	44220389	44258398	SULT4A1	0.651927	10.03%	ENSG00000130540	22	44220389	44258398	14903	SULT4A1	protein_coding	sulfotransferase family 4A, member 1	sulfotransferase family 4A, member 1 [Source:HGNC Symbol;Acc:14903]		1	1	1	1	0	0	0	0	0	0	0	0	0	0	0	0	2	2
ID91_1	chr22	47397362	47397364	45397362	49397364	1	chr22	47141336	49173994	chr22	47158518	47571336	TBC1D22A	0.068042	57.91%	ENSG00000054611	22	47158518	47571336	1309	TBC1D22A	protein_coding	TBC1 domain family, member 22A	TBC1 domain family, member 22A [Source:HGNC Symbol;Acc:1309]		1	1	1	1	0	0	0	0	0	0	0	0	0	0	0	0	2	2
ID110_1	chr22	47239008	47239010	45239008	49239010	1	chr22	47141336	49173994	chr22	47158518	47571336	TBC1D22A	0.068042	57.91%	ENSG00000054611	22	47158518	47571336	1309	TBC1D22A	protein_coding	TBC1 domain family, member 22A	TBC1 domain family, member 22A [Source:HGNC Symbol;Acc:1309]		1	1	1	1	0	0	0	0	0	0	0	0	0	0	0	0	2	2
ID15_1	chr22	47353879	47353881	45353879	49353881	1	chr22	47141336	49173994	chr22	47158518	47571336	TBC1D22A	0.068042	57.91%	ENSG00000054611	22	47158518	47571336	1309	TBC1D22A	protein_coding	TBC1 domain family, member 22A	TBC1 domain family, member 22A [Source:HGNC Symbol;Acc:1309]		1	1	1	1	0	0	0	0	0	0	0	0	0	0	0	0	2	2
ID17_1	chr22	47451813	47451815	45451813	49451815	1	chr22	47141336	49173994	chr22	47158518	47571336	TBC1D22A	0.068042	57.91%	ENSG00000054611	22	47158518	47571336	1309	TBC1D22A	protein_coding	TBC1 domain family, member 22A	TBC1 domain family, member 22A [Source:HGNC Symbol;Acc:1309]		1	1	1	1	0	0	0	0	0	0	0	0	0	0	0	0	2	2
ID89_1	chr22	42418522	42418524	40418522	44418524	1	chr22	42350054	42910056	chr22	42556019	42739622	TCF20	0.359466	23.45%	ENSG00000262024	HSCHR22_1_CTG1	42543863	42727524	11631	TCF20	protein_coding	transcription factor 20 (AR1)	transcription factor 20 (AR1) [Source:HGNC Symbol;Acc:11631]		1	1	1	1	0	0	0	0	0	0	0	0	0	0	0	0	2	2
ID44_1	chr22	42706148	42706150	40706148	44706150	1	chr22	42350054	42910056	chr22	42556019	42739622	TCF20	0.359466	23.45%	ENSG00000262024	HSCHR22_1_CTG1	42543863	42727524	11631	TCF20	protein_coding	transcription factor 20 (AR1)	transcription factor 20 (AR1) [Source:HGNC Symbol;Acc:11631]		1	1	1	1	0	0	0	0	0	0	0	0	0	0	0	0	2	2
ID48_1	chr22	42402863	42402865	40402863	44402865	1	chr22	42350054	42910056	chr22	42556019	42739622	TCF20	0.359466	23.45%	ENSG00000262024	HSCHR22_1_CTG1	42543863	42727524	11631	TCF20	protein_coding	transcription factor 20 (AR1)	transcription factor 20 (AR1) [Source:HGNC Symbol;Acc:11631]		1	1	1	1	0	0	0	0	0	0	0	0	0	0	0	0	2	2
ID73_1	chr22	42625824	42625826	40625824	44625826	1	chr22	42350054	42910056	chr22	42556019	42739622	TCF20	0.359466	23.45%	ENSG00000262024	HSCHR22_1_CTG1	42543863	42727524	11631	TCF20	protein_coding	transcription factor 20 (AR1)	transcription factor 20 (AR1) [Source:HGNC Symbol;Acc:11631]		1	1	1	1	0	0	0	0	0	0	0	0	0	0	0	0	2	2
ID95_1	chr22	42448041	42448043	40448041	44448043	1	chr22	42350054	42910056	chr22	42556019	42739622	TCF20	0.359466	23.45%	ENSG00000262024	HSCHR22_1_CTG1	42543863	42727524	11631	TCF20	protein_coding	transcription factor 20 (AR1)	transcription factor 20 (AR1) [Source:HGNC Symbol;Acc:11631]		1	1	1	1	0	0	0	0	0	0	0	0	0	0	0	0	2	2
ID14_1	chr22	42816484	42816486	40816484	44816486	1	chr22	42350054	42910056	chr22	42556019	42739622	TCF20	0.359466	23.45%	ENSG00000262024	HSCHR22_1_CTG1	42543863	42727524	11631	TCF20	protein_coding	transcription factor 20 (AR1)	transcription factor 20 (AR1) [Source:HGNC Symbol;Acc:11631]		1	1	1	1	0	0	0	0	0	0	0	0	0	0	0	0	2	2
ID61_1	chr22	42740931	42740933	40740931	44740933	1	chr22	42350054	42910056	chr22	42556019	42739622	TCF20	0.359466	23.45%	ENSG00000262024	HSCHR22_1_CTG1	42543863	42727524	11631	TCF20	protein_coding	transcription factor 20 (AR1)	transcription factor 20 (AR1) [Source:HGNC Symbol;Acc:11631]		1	1	1	1	0	0	0	0	0	0	0	0	0	0	0	0	2	2
ID101_1	chr22	42739946	42739948	40739946	44739948	1	chr22	42350054	42910056	chr22	42556019	42739622	TCF20	0.359466	23.45%	ENSG00000262024	HSCHR22_1_CTG1	42543863	42727524	11631	TCF20	protein_coding	transcription factor 20 (AR1)	transcription factor 20 (AR1) [Source:HGNC Symbol;Acc:11631]		1	1	1	1	0	0	0	0	0	0	0	0	0	0	0	0	2	2
ID56_1	chr22	42583875	42583877	40583875	44583877	1	chr22	42350054	42910056	chr22	42556019	42739622	TCF20	0.359466	23.45%	ENSG00000262024	HSCHR22_1_CTG1	42543863	42727524	11631	TCF20	protein_coding	transcription factor 20 (AR1)	transcription factor 20 (AR1) [Source:HGNC Symbol;Acc:11631]		1	1	1	1	0	0	0	0	0	0	0	0	0	0	0	0	2	2
ID3_1	chr22	42418522	42418524	40418522	44418524	1	chr22	42350054	42910056	chr22	42556019	42739622	TCF20	0.359466	23.45%	ENSG00000262024	HSCHR22_1_CTG1	42543863	42727524	11631	TCF20	protein_coding	transcription factor 20 (AR1)	transcription factor 20 (AR1) [Source:HGNC Symbol;Acc:11631]		1	1	1	1	0	0	0	0	0	0	0	0	0	0	0	0	2	2
ID11_1	chr22	46221591	46221593	44221591	48221593	1	chr22	45221336	46701336	chr22	46663858	46689905	TTC38	0.0231118	72.62%	ENSG00000075234	22	46663858	46689905	26082	TTC38	protein_coding	tetratricopeptide repeat domain 38	tetratricopeptide repeat domain 38 [Source:HGNC Symbol;Acc:26082]		1	1	1	1	0	0	0	0	0	0	0	0	0	0	0	0	2	2
ID21_1	chr22	46464060	46464062	44464060	48464062	1	chr22	45221336	46701336	chr22	46663858	46689905	TTC38	0.0231118	72.62%	ENSG00000075234	22	46663858	46689905	26082	TTC38	protein_coding	tetratricopeptide repeat domain 38	tetratricopeptide repeat domain 38 [Source:HGNC Symbol;Acc:26082]		1	1	1	1	0	0	0	0	0	0	0	0	0	0	0	0	2	2
ID39_1	chr22	46505605	46505607	44505605	48505607	1	chr22	45221336	46701336	chr22	46663858	46689905	TTC38	0.0231118	72.62%	ENSG00000075234	22	46663858	46689905	26082	TTC38	protein_coding	tetratricopeptide repeat domain 38	tetratricopeptide repeat domain 38 [Source:HGNC Symbol;Acc:26082]		1	1	1	1	0	0	0	0	0	0	0	0	0	0	0	0	2	2
ID18_1	chr22	46229263	46229265	44229263	48229265	1	chr22	45221336	46701336	chr22	46663858	46689905	TTC38	0.0231118	72.62%	ENSG00000075234	22	46663858	46689905	26082	TTC38	protein_coding	tetratricopeptide repeat domain 38	tetratricopeptide repeat domain 38 [Source:HGNC Symbol;Acc:26082]		1	1	1	1	0	0	0	0	0	0	0	0	0	0	0	0	2	2
ID64_1	chr22	46577697	46577699	44577697	48577699	1	chr22	45221336	46701336	chr22	46663858	46689905	TTC38	0.0231118	72.62%	ENSG00000075234	22	46663858	46689905	26082	TTC38	protein_coding	tetratricopeptide repeat domain 38	tetratricopeptide repeat domain 38 [Source:HGNC Symbol;Acc:26082]		1	1	1	1	0	0	0	0	0	0	0	0	0	0	0	0	2	2
ID79_1	chr22	46233972	46233974	44233972	48233974	1	chr22	45221336	46701336	chr22	46663858	46689905	TTC38	0.0231118	72.62%	ENSG00000075234	22	46663858	46689905	26082	TTC38	protein_coding	tetratricopeptide repeat domain 38	tetratricopeptide repeat domain 38 [Source:HGNC Symbol;Acc:26082]		1	1	1	1	0	0	0	0	0	0	0	0	0	0	0	0	2	2
ID70_1	chr22	43157960	43157962	41157960	45157962	1	chr22	43030056	43510056	chr22	43435522	43485434	TTLL1	0.0814363	54.9%	ENSG00000100271	22	43435522	43485434	1312	TTLL1	protein_coding	tubulin tyrosine ligase-like family, member 1	tubulin tyrosine ligase-like family, member 1 [Source:HGNC Symbol;Acc:1312]		1	1	1	1	0	0	0	0	0	0	0	0	0	0	0	0	2	2
ID84_1	chr22	43161995	43161997	41161995	45161997	1	chr22	43030056	43510056	chr22	43435522	43485434	TTLL1	0.0814363	54.9%	ENSG00000100271	22	43435522	43485434	1312	TTLL1	protein_coding	tubulin tyrosine ligase-like family, member 1	tubulin tyrosine ligase-like family, member 1 [Source:HGNC Symbol;Acc:1312]		1	1	1	1	0	0	0	0	0	0	0	0	0	0	0	0	2	2
ID108_1	chr22	43227489	43227491	41227489	45227491	1	chr22	43030056	43510056	chr22	43435522	43485434	TTLL1	0.0814363	54.9%	ENSG00000100271	22	43435522	43485434	1312	TTLL1	protein_coding	tubulin tyrosine ligase-like family, member 1	tubulin tyrosine ligase-like family, member 1 [Source:HGNC Symbol;Acc:1312]		1	1	1	1	0	0	0	0	0	0	0	0	0	0	0	0	2	2
ID111_1	chr22	43291258	43291260	41291258	45291260	1	chr22	43030056	43510056	chr22	43435522	43485434	TTLL1	0.0814363	54.9%	ENSG00000100271	22	43435522	43485434	1312	TTLL1	protein_coding	tubulin tyrosine ligase-like family, member 1	tubulin tyrosine ligase-like family, member 1 [Source:HGNC Symbol;Acc:1312]		1	1	1	1	0	0	0	0	0	0	0	0	0	0	0	0	2	2
ID62_1	chr22	43343941	43343943	41343941	45343943	1	chr22	43030056	43510056	chr22	43435522	43485434	TTLL1	0.0814363	54.9%	ENSG00000100271	22	43435522	43485434	1312	TTLL1	protein_coding	tubulin tyrosine ligase-like family, member 1	tubulin tyrosine ligase-like family, member 1 [Source:HGNC Symbol;Acc:1312]		1	1	1	1	0	0	0	0	0	0	0	0	0	0	0	0	2	2
ID50_1	chr22	43505044	43505046	41505044	45505046	1	chr22	43030056	43510056	chr22	43435522	43485434	TTLL1	0.0814363	54.9%	ENSG00000100271	22	43435522	43485434	1312	TTLL1	protein_coding	tubulin tyrosine ligase-like family, member 1	tubulin tyrosine ligase-like family, member 1 [Source:HGNC Symbol;Acc:1312]		1	1	1	1	0	0	0	0	0	0	0	0	0	0	0	0	2	2
ID12_1	chr22	43297482	43297484	41297482	45297484	1	chr22	43030056	43510056	chr22	43435522	43485434	TTLL1	0.0814363	54.9%	ENSG00000100271	22	43435522	43485434	1312	TTLL1	protein_coding	tubulin tyrosine ligase-like family, member 1	tubulin tyrosine ligase-like family, member 1 [Source:HGNC Symbol;Acc:1312]		1	1	1	1	0	0	0	0	0	0	0	0	0	0	0	0	2	2
ID20_1	chr22	43326627	43326629	41326627	45326629	1	chr22	43030056	43510056	chr22	43435522	43485434	TTLL1	0.0814363	54.9%	ENSG00000100271	22	43435522	43485434	1312	TTLL1	protein_coding	tubulin tyrosine ligase-like family, member 1	tubulin tyrosine ligase-like family, member 1 [Source:HGNC Symbol;Acc:1312]		1	1	1	1	0	0	0	0	0	0	0	0	0	0	0	0	2	2
ID46_1	chr22	46080253	46080255	44080253	48080255	1	chr22	45221336	46701336	chr22	45680863	45691755	UPK3A	0.0523523	61.97%	ENSG00000100373	22	45680863	45691755	12580	UPK3A	protein_coding	uroplakin 3A	uroplakin 3A [Source:HGNC Symbol;Acc:12580]	RENAL ADYSPLASIA	1	1	1	1	0	0	0	0	0	0	0	0	0	0	0	0	2	2
ID45_1	chr22	46080136	46080138	44080136	48080138	1	chr22	45221336	46701336	chr22	45680863	45691755	UPK3A	0.0523523	61.97%	ENSG00000100373	22	45680863	45691755	12580	UPK3A	protein_coding	uroplakin 3A	uroplakin 3A [Source:HGNC Symbol;Acc:12580]	RENAL ADYSPLASIA	1	1	1	1	0	0	0	0	0	0	0	0	0	0	0	0	2	2
ID100_1	chr22	45565073	45565075	43565073	47565075	1	chr22	45221336	46701336	chr22	45680863	45691755	UPK3A	0.0523523	61.97%	ENSG00000100373	22	45680863	45691755	12580	UPK3A	protein_coding	uroplakin 3A	uroplakin 3A [Source:HGNC Symbol;Acc:12580]	RENAL ADYSPLASIA	1	1	1	1	0	0	0	0	0	0	0	0	0	0	0	0	2	2
ID85_1	chr22	45644474	45644476	43644474	47644476	1	chr22	45221336	46701336	chr22	45680863	45691755	UPK3A	0.0523523	61.97%	ENSG00000100373	22	45680863	45691755	12580	UPK3A	protein_coding	uroplakin 3A	uroplakin 3A [Source:HGNC Symbol;Acc:12580]	RENAL ADYSPLASIA	1	1	1	1	0	0	0	0	0	0	0	0	0	0	0	0	2	2
ID72_1	chr22	45281716	45281718	43281716	47281718	1	chr22	45221336	46701336	chr22	45680863	45691755	UPK3A	0.0523523	61.97%	ENSG00000100373	22	45680863	45691755	12580	UPK3A	protein_coding	uroplakin 3A	uroplakin 3A [Source:HGNC Symbol;Acc:12580]	RENAL ADYSPLASIA	1	1	1	1	0	0	0	0	0	0	0	0	0	0	0	0	2	2
ID25_1	chr22	45532174	45532176	43532174	47532176	1	chr22	45221336	46701336	chr22	45680863	45691755	UPK3A	0.0523523	61.97%	ENSG00000100373	22	45680863	45691755	12580	UPK3A	protein_coding	uroplakin 3A	uroplakin 3A [Source:HGNC Symbol;Acc:12580]	RENAL ADYSPLASIA	1	1	1	1	0	0	0	0	0	0	0	0	0	0	0	0	2	2
ID103_1	chr22	45287254	45287256	43287254	47287256	1	chr22	45221336	46701336	chr22	45680863	45691755	UPK3A	0.0523523	61.97%	ENSG00000100373	22	45680863	45691755	12580	UPK3A	protein_coding	uroplakin 3A	uroplakin 3A [Source:HGNC Symbol;Acc:12580]	RENAL ADYSPLASIA	1	1	1	1	0	0	0	0	0	0	0	0	0	0	0	0	2	2
ID53_1	chr22	45543671	45543673	43543671	47543673	1	chr22	45221336	46701336	chr22	45680863	45691755	UPK3A	0.0523523	61.97%	ENSG00000100373	22	45680863	45691755	12580	UPK3A	protein_coding	uroplakin 3A	uroplakin 3A [Source:HGNC Symbol;Acc:12580]	RENAL ADYSPLASIA	1	1	1	1	0	0	0	0	0	0	0	0	0	0	0	0	2	2
ID43_1	chr22	46057796	46057798	44057796	48057798	1	chr22	45221336	46701336	chr22	45680863	45691755	UPK3A	0.0523523	61.97%	ENSG00000100373	22	45680863	45691755	12580	UPK3A	protein_coding	uroplakin 3A	uroplakin 3A [Source:HGNC Symbol;Acc:12580]	RENAL ADYSPLASIA	1	1	1	1	0	0	0	0	0	0	0	0	0	0	0	0	2	2
ID26_1	chr22	45352396	45352398	43352396	47352398	1	chr22	45221336	46701336	chr22	45680863	45691755	UPK3A	0.0523523	61.97%	ENSG00000100373	22	45680863	45691755	12580	UPK3A	protein_coding	uroplakin 3A	uroplakin 3A [Source:HGNC Symbol;Acc:12580]	RENAL ADYSPLASIA	1	1	1	1	0	0	0	0	0	0	0	0	0	0	0	0	2	2
ID89_1	chr22	42418522	42418524	40418522	44418524	1	chr22	42350054	42910056	chr22	42394729	42454460	WBP2NL	0.00130191	93.91%	ENSG00000183066	22	42394729	42454460	28389	WBP2NL	protein_coding	WBP2 N-terminal like	WBP2 N-terminal like [Source:HGNC Symbol;Acc:28389]		1	1	1	1	0	0	0	0	0	0	0	0	0	0	0	0	2	2
ID44_1	chr22	42706148	42706150	40706148	44706150	1	chr22	42350054	42910056	chr22	42394729	42454460	WBP2NL	0.00130191	93.91%	ENSG00000183066	22	42394729	42454460	28389	WBP2NL	protein_coding	WBP2 N-terminal like	WBP2 N-terminal like [Source:HGNC Symbol;Acc:28389]		1	1	1	1	0	0	0	0	0	0	0	0	0	0	0	0	2	2
ID48_1	chr22	42402863	42402865	40402863	44402865	1	chr22	42350054	42910056	chr22	42394729	42454460	WBP2NL	0.00130191	93.91%	ENSG00000183066	22	42394729	42454460	28389	WBP2NL	protein_coding	WBP2 N-terminal like	WBP2 N-terminal like [Source:HGNC Symbol;Acc:28389]		1	1	1	1	0	0	0	0	0	0	0	0	0	0	0	0	2	2
ID73_1	chr22	42625824	42625826	40625824	44625826	1	chr22	42350054	42910056	chr22	42394729	42454460	WBP2NL	0.00130191	93.91%	ENSG00000183066	22	42394729	42454460	28389	WBP2NL	protein_coding	WBP2 N-terminal like	WBP2 N-terminal like [Source:HGNC Symbol;Acc:28389]		1	1	1	1	0	0	0	0	0	0	0	0	0	0	0	0	2	2
ID95_1	chr22	42448041	42448043	40448041	44448043	1	chr22	42350054	42910056	chr22	42394729	42454460	WBP2NL	0.00130191	93.91%	ENSG00000183066	22	42394729	42454460	28389	WBP2NL	protein_coding	WBP2 N-terminal like	WBP2 N-terminal like [Source:HGNC Symbol;Acc:28389]		1	1	1	1	0	0	0	0	0	0	0	0	0	0	0	0	2	2
ID14_1	chr22	42816484	42816486	40816484	44816486	1	chr22	42350054	42910056	chr22	42394729	42454460	WBP2NL	0.00130191	93.91%	ENSG00000183066	22	42394729	42454460	28389	WBP2NL	protein_coding	WBP2 N-terminal like	WBP2 N-terminal like [Source:HGNC Symbol;Acc:28389]		1	1	1	1	0	0	0	0	0	0	0	0	0	0	0	0	2	2
ID61_1	chr22	42740931	42740933	40740931	44740933	1	chr22	42350054	42910056	chr22	42394729	42454460	WBP2NL	0.00130191	93.91%	ENSG00000183066	22	42394729	42454460	28389	WBP2NL	protein_coding	WBP2 N-terminal like	WBP2 N-terminal like [Source:HGNC Symbol;Acc:28389]		1	1	1	1	0	0	0	0	0	0	0	0	0	0	0	0	2	2
ID101_1	chr22	42739946	42739948	40739946	44739948	1	chr22	42350054	42910056	chr22	42394729	42454460	WBP2NL	0.00130191	93.91%	ENSG00000183066	22	42394729	42454460	28389	WBP2NL	protein_coding	WBP2 N-terminal like	WBP2 N-terminal like [Source:HGNC Symbol;Acc:28389]		1	1	1	1	0	0	0	0	0	0	0	0	0	0	0	0	2	2
ID56_1	chr22	42583875	42583877	40583875	44583877	1	chr22	42350054	42910056	chr22	42394729	42454460	WBP2NL	0.00130191	93.91%	ENSG00000183066	22	42394729	42454460	28389	WBP2NL	protein_coding	WBP2 N-terminal like	WBP2 N-terminal like [Source:HGNC Symbol;Acc:28389]		1	1	1	1	0	0	0	0	0	0	0	0	0	0	0	0	2	2
ID3_1	chr22	42418522	42418524	40418522	44418524	1	chr22	42350054	42910056	chr22	42394729	42454460	WBP2NL	0.00130191	93.91%	ENSG00000183066	22	42394729	42454460	28389	WBP2NL	protein_coding	WBP2 N-terminal like	WBP2 N-terminal like [Source:HGNC Symbol;Acc:28389]		1	1	1	1	0	0	0	0	0	0	0	0	0	0	0	0	2	2
ID46_1	chr22	46080253	46080255	44080253	48080255	1	chr22	45221336	46701336	chr22	46316242	46373009	WNT7B	0.481658	16.68%	ENSG00000188064	22	46316242	46373009	12787	WNT7B	protein_coding	wingless-type MMTV integration site family, member 7B	wingless-type MMTV integration site family, member 7B [Source:HGNC Symbol;Acc:12787]		1	1	1	1	0	0	0	0	0	0	0	0	0	0	0	0	2	2
ID11_1	chr22	46221591	46221593	44221591	48221593	1	chr22	45221336	46701336	chr22	46316242	46373009	WNT7B	0.481658	16.68%	ENSG00000188064	22	46316242	46373009	12787	WNT7B	protein_coding	wingless-type MMTV integration site family, member 7B	wingless-type MMTV integration site family, member 7B [Source:HGNC Symbol;Acc:12787]		1	1	1	1	0	0	0	0	0	0	0	0	0	0	0	0	2	2
ID45_1	chr22	46080136	46080138	44080136	48080138	1	chr22	45221336	46701336	chr22	46316242	46373009	WNT7B	0.481658	16.68%	ENSG00000188064	22	46316242	46373009	12787	WNT7B	protein_coding	wingless-type MMTV integration site family, member 7B	wingless-type MMTV integration site family, member 7B [Source:HGNC Symbol;Acc:12787]		1	1	1	1	0	0	0	0	0	0	0	0	0	0	0	0	2	2
ID21_1	chr22	46464060	46464062	44464060	48464062	1	chr22	45221336	46701336	chr22	46316242	46373009	WNT7B	0.481658	16.68%	ENSG00000188064	22	46316242	46373009	12787	WNT7B	protein_coding	wingless-type MMTV integration site family, member 7B	wingless-type MMTV integration site family, member 7B [Source:HGNC Symbol;Acc:12787]		1	1	1	1	0	0	0	0	0	0	0	0	0	0	0	0	2	2
ID39_1	chr22	46505605	46505607	44505605	48505607	1	chr22	45221336	46701336	chr22	46316242	46373009	WNT7B	0.481658	16.68%	ENSG00000188064	22	46316242	46373009	12787	WNT7B	protein_coding	wingless-type MMTV integration site family, member 7B	wingless-type MMTV integration site family, member 7B [Source:HGNC Symbol;Acc:12787]		1	1	1	1	0	0	0	0	0	0	0	0	0	0	0	0	2	2
ID18_1	chr22	46229263	46229265	44229263	48229265	1	chr22	45221336	46701336	chr22	46316242	46373009	WNT7B	0.481658	16.68%	ENSG00000188064	22	46316242	46373009	12787	WNT7B	protein_coding	wingless-type MMTV integration site family, member 7B	wingless-type MMTV integration site family, member 7B [Source:HGNC Symbol;Acc:12787]		1	1	1	1	0	0	0	0	0	0	0	0	0	0	0	0	2	2
ID43_1	chr22	46057796	46057798	44057796	48057798	1	chr22	45221336	46701336	chr22	46316242	46373009	WNT7B	0.481658	16.68%	ENSG00000188064	22	46316242	46373009	12787	WNT7B	protein_coding	wingless-type MMTV integration site family, member 7B	wingless-type MMTV integration site family, member 7B [Source:HGNC Symbol;Acc:12787]		1	1	1	1	0	0	0	0	0	0	0	0	0	0	0	0	2	2
ID64_1	chr22	46577697	46577699	44577697	48577699	1	chr22	45221336	46701336	chr22	46316242	46373009	WNT7B	0.481658	16.68%	ENSG00000188064	22	46316242	46373009	12787	WNT7B	protein_coding	wingless-type MMTV integration site family, member 7B	wingless-type MMTV integration site family, member 7B [Source:HGNC Symbol;Acc:12787]		1	1	1	1	0	0	0	0	0	0	0	0	0	0	0	0	2	2
ID79_1	chr22	46233972	46233974	44233972	48233974	1	chr22	45221336	46701336	chr22	46316242	46373009	WNT7B	0.481658	16.68%	ENSG00000188064	22	46316242	46373009	12787	WNT7B	protein_coding	wingless-type MMTV integration site family, member 7B	wingless-type MMTV integration site family, member 7B [Source:HGNC Symbol;Acc:12787]		1	1	1	1	0	0	0	0	0	0	0	0	0	0	0	0	2	2
ID36_1	chr22	42139382	42139384	40139382	44139384	1	chr22	42070054	42310054	chr22	43088127	43117304	A4GALT	0.0222067	73.08%	ENSG00000128274	22	43088127	43117304	18149	A4GALT	protein_coding	alpha 1,4-galactosyltransferase	alpha 1,4-galactosyltransferase [Source:HGNC Symbol;Acc:18149]	BLOOD GROUP P1PK SYSTEM	1	1	0	0	30	1	0	0	0.003	0.003	0.0588235	0.117647	0	0	0	0	1	2
ID104_1	chr22	43677406	43677408	41677406	45677408	1	chr22	43590056	44268667	chr22	43088127	43117304	A4GALT	0.0222067	73.08%	ENSG00000128274	22	43088127	43117304	18149	A4GALT	protein_coding	alpha 1,4-galactosyltransferase	alpha 1,4-galactosyltransferase [Source:HGNC Symbol;Acc:18149]	BLOOD GROUP P1PK SYSTEM	1	1	0	0	30	1	0	0	0.003	0.003	0.0714286	0.142857	0	0	0	0	1	2
ID89_1	chr22	42418522	42418524	40418522	44418524	1	chr22	42350054	42910056	chr22	43088127	43117304	A4GALT	0.0222067	73.08%	ENSG00000128274	22	43088127	43117304	18149	A4GALT	protein_coding	alpha 1,4-galactosyltransferase	alpha 1,4-galactosyltransferase [Source:HGNC Symbol;Acc:18149]	BLOOD GROUP P1PK SYSTEM	1	1	0	0	30	1	0	0	0.003	0.003	0.0588235	0.117647	0	0	0	0	1	2
ID44_1	chr22	42706148	42706150	40706148	44706150	1	chr22	42350054	42910056	chr22	43088127	43117304	A4GALT	0.0222067	73.08%	ENSG00000128274	22	43088127	43117304	18149	A4GALT	protein_coding	alpha 1,4-galactosyltransferase	alpha 1,4-galactosyltransferase [Source:HGNC Symbol;Acc:18149]	BLOOD GROUP P1PK SYSTEM	1	1	0	0	30	1	0	0	0.003	0.003	0.0588235	0.294118	0	0	0	0	1	2
ID48_1	chr22	42402863	42402865	40402863	44402865	1	chr22	42350054	42910056	chr22	43088127	43117304	A4GALT	0.0222067	73.08%	ENSG00000128274	22	43088127	43117304	18149	A4GALT	protein_coding	alpha 1,4-galactosyltransferase	alpha 1,4-galactosyltransferase [Source:HGNC Symbol;Acc:18149]	BLOOD GROUP P1PK SYSTEM	1	1	0	0	30	1	0	0	0.003	0.003	0.0588235	0.117647	0	0	0	0	1	2
ID73_1	chr22	42625824	42625826	40625824	44625826	1	chr22	42350054	42910056	chr22	43088127	43117304	A4GALT	0.0222067	73.08%	ENSG00000128274	22	43088127	43117304	18149	A4GALT	protein_coding	alpha 1,4-galactosyltransferase	alpha 1,4-galactosyltransferase [Source:HGNC Symbol;Acc:18149]	BLOOD GROUP P1PK SYSTEM	1	1	0	0	30	1	0	0	0.003	0.003	0.0588235	0.0588235	0	0	0	0	1	2
ID67_1	chr22	43896404	43896406	41896404	45896406	1	chr22	43590056	44268667	chr22	43088127	43117304	A4GALT	0.0222067	73.08%	ENSG00000128274	22	43088127	43117304	18149	A4GALT	protein_coding	alpha 1,4-galactosyltransferase	alpha 1,4-galactosyltransferase [Source:HGNC Symbol;Acc:18149]	BLOOD GROUP P1PK SYSTEM	1	1	0	0	30	1	0	0	0	0	0	0	0	0	0	0	1	2
ID95_1	chr22	42448041	42448043	40448041	44448043	1	chr22	42350054	42910056	chr22	43088127	43117304	A4GALT	0.0222067	73.08%	ENSG00000128274	22	43088127	43117304	18149	A4GALT	protein_coding	alpha 1,4-galactosyltransferase	alpha 1,4-galactosyltransferase [Source:HGNC Symbol;Acc:18149]	BLOOD GROUP P1PK SYSTEM	1	1	0	0	30	1	0	0	0.003	0.003	0.0588235	0.0588235	0	0	0	0	1	2
ID29_1	chr22	43909083	43909085	41909083	45909085	1	chr22	43590056	44268667	chr22	43088127	43117304	A4GALT	0.0222067	73.08%	ENSG00000128274	22	43088127	43117304	18149	A4GALT	protein_coding	alpha 1,4-galactosyltransferase	alpha 1,4-galactosyltransferase [Source:HGNC Symbol;Acc:18149]	BLOOD GROUP P1PK SYSTEM	1	1	0	0	30	1	0	0	0.003	0.003	0.0666667	0.0666667	0	0	0	0	1	2
ID105_1	chr22	44020904	44020906	42020904	46020906	1	chr22	43590056	44268667	chr22	43088127	43117304	A4GALT	0.0222067	73.08%	ENSG00000128274	22	43088127	43117304	18149	A4GALT	protein_coding	alpha 1,4-galactosyltransferase	alpha 1,4-galactosyltransferase [Source:HGNC Symbol;Acc:18149]	BLOOD GROUP P1PK SYSTEM	1	1	0	0	30	1	0	0	0.003	0.003	0.0714286	0.142857	0	0	0	0	1	2
ID6_1	chr22	44044851	44044853	42044851	46044853	1	chr22	43590056	44268667	chr22	43088127	43117304	A4GALT	0.0222067	73.08%	ENSG00000128274	22	43088127	43117304	18149	A4GALT	protein_coding	alpha 1,4-galactosyltransferase	alpha 1,4-galactosyltransferase [Source:HGNC Symbol;Acc:18149]	BLOOD GROUP P1PK SYSTEM	1	1	0	0	30	1	0	0	0.003	0.003	0.0714286	0.142857	0	0	0	0	1	2
ID31_1	chr22	42145078	42145080	40145078	44145080	1	chr22	42070054	42310054	chr22	43088127	43117304	A4GALT	0.0222067	73.08%	ENSG00000128274	22	43088127	43117304	18149	A4GALT	protein_coding	alpha 1,4-galactosyltransferase	alpha 1,4-galactosyltransferase [Source:HGNC Symbol;Acc:18149]	BLOOD GROUP P1PK SYSTEM	1	1	0	0	30	1	0	0	0.003	0.003	0.0588235	0.0588235	0	0	0	0	1	2
ID63_1	chr22	43800990	43800992	41800990	45800992	1	chr22	43590056	44268667	chr22	43088127	43117304	A4GALT	0.0222067	73.08%	ENSG00000128274	22	43088127	43117304	18149	A4GALT	protein_coding	alpha 1,4-galactosyltransferase	alpha 1,4-galactosyltransferase [Source:HGNC Symbol;Acc:18149]	BLOOD GROUP P1PK SYSTEM	1	1	0	0	30	1	0	0	0	0	0	0	0	0	0	0	1	2
ID56_1	chr22	42583875	42583877	40583875	44583877	1	chr22	42350054	42910056	chr22	43088127	43117304	A4GALT	0.0222067	73.08%	ENSG00000128274	22	43088127	43117304	18149	A4GALT	protein_coding	alpha 1,4-galactosyltransferase	alpha 1,4-galactosyltransferase [Source:HGNC Symbol;Acc:18149]	BLOOD GROUP P1PK SYSTEM	1	1	0	0	30	1	0	0	0.003	0.003	0.0588235	0.117647	0	0	0	0	1	2
ID3_1	chr22	42418522	42418524	40418522	44418524	1	chr22	42350054	42910056	chr22	43088127	43117304	A4GALT	0.0222067	73.08%	ENSG00000128274	22	43088127	43117304	18149	A4GALT	protein_coding	alpha 1,4-galactosyltransferase	alpha 1,4-galactosyltransferase [Source:HGNC Symbol;Acc:18149]	BLOOD GROUP P1PK SYSTEM	1	1	0	0	30	1	0	0	0.003	0.003	0.0344828	0.0689655	0	0	0	0	1	2
ID36_1	chr22	42139382	42139384	40139382	44139384	1	chr22	42070054	42310054	chr22	41865129	41924993	ACO2	0.657907	9.8%	ENSG00000100412	22	41865129	41924993	118	ACO2	protein_coding	aconitase 2, mitochondrial	aconitase 2, mitochondrial [Source:HGNC Symbol;Acc:118]	Infantile cerebellar-retinal degeneration	1	1	0	1	0	0	0	0	11.808	2.487	0.352941	0.529412	0	0	0	0	1	2
ID31_1	chr22	42145078	42145080	40145078	44145080	1	chr22	42070054	42310054	chr22	41865129	41924993	ACO2	0.657907	9.8%	ENSG00000100412	22	41865129	41924993	118	ACO2	protein_coding	aconitase 2, mitochondrial	aconitase 2, mitochondrial [Source:HGNC Symbol;Acc:118]	Infantile cerebellar-retinal degeneration	1	1	0	1	0	0	0	0	19.178	2.487	0.529412	0.588235	0	0	0	0	1	2
ID27_2	chr22	51244564	51244566	49244564	53244566	0	0	0	0	chr22	51176624	51183762	ACR	0.00955114	81.19%	ENSG00000100312	22	51176624	51183762	126	ACR	protein_coding	acrosin	acrosin [Source:HGNC Symbol;Acc:126]		1	1	0	1	0	0	0	0	0	0	0	0	0	0	0	0	1	2
ID27_1	chr22	50780000	50780002	48780000	52780002	0	0	0	0	chr22	51176624	51183762	ACR	0.00955114	81.19%	ENSG00000100312	22	51176624	51183762	126	ACR	protein_coding	acrosin	acrosin [Source:HGNC Symbol;Acc:126]		1	1	0	1	0	0	0	0	0	0	0	0	0	0	0	0	1	2
ID113_2	chr22	51244547	51244549	49244547	53244549	0	0	0	0	chr22	51176624	51183762	ACR	0.00955114	81.19%	ENSG00000100312	22	51176624	51183762	126	ACR	protein_coding	acrosin	acrosin [Source:HGNC Symbol;Acc:126]		1	1	0	1	0	0	0	0	0	0	0	0	0	0	0	0	1	2
ID113_1	chr22	51078900	51078902	49078900	53078902	0	0	0	0	chr22	51176624	51183762	ACR	0.00955114	81.19%	ENSG00000100312	22	51176624	51183762	126	ACR	protein_coding	acrosin	acrosin [Source:HGNC Symbol;Acc:126]		1	1	0	1	0	0	0	0	0	0	0	0	0	0	0	0	1	2
ID27_2	chr22	51244564	51244566	49244564	53244566	0	0	0	0	chr22	50919985	50924869	ADM2	0.0062596	84.34%	ENSG00000128165	22	50919985	50924869	28898	ADM2	protein_coding	adrenomedullin 2	adrenomedullin 2 [Source:HGNC Symbol;Acc:28898]		1	1	0	1	0	0	0	0	0	0	0	0	0	0	0	0	1	2
ID27_1	chr22	50780000	50780002	48780000	52780002	0	0	0	0	chr22	50919985	50924869	ADM2	0.0062596	84.34%	ENSG00000128165	22	50919985	50924869	28898	ADM2	protein_coding	adrenomedullin 2	adrenomedullin 2 [Source:HGNC Symbol;Acc:28898]		1	1	0	1	0	0	0	0	0	0	0	0	0	0	0	0	1	2
ID113_2	chr22	51244547	51244549	49244547	53244549	0	0	0	0	chr22	50919985	50924869	ADM2	0.0062596	84.34%	ENSG00000128165	22	50919985	50924869	28898	ADM2	protein_coding	adrenomedullin 2	adrenomedullin 2 [Source:HGNC Symbol;Acc:28898]		1	1	0	1	0	0	0	0	0	0	0	0	0	0	0	0	1	2
ID113_1	chr22	51078900	51078902	49078900	53078902	0	0	0	0	chr22	50919985	50924869	ADM2	0.0062596	84.34%	ENSG00000128165	22	50919985	50924869	28898	ADM2	protein_coding	adrenomedullin 2	adrenomedullin 2 [Source:HGNC Symbol;Acc:28898]		1	1	0	1	0	0	0	0	0	0	0	0	0	0	0	0	1	2
ID27_2	chr22	51244564	51244566	49244564	53244566	0	0	0	0	chr22	50293877	50312106	ALG12	0.00531203	85.41%	ENSG00000182858	22	50293877	50312106	19358	ALG12	protein_coding	ALG12, alpha-1,6-mannosyltransferase	ALG12, alpha-1,6-mannosyltransferase [Source:HGNC Symbol;Acc:19358]	CONGENITAL DISORDER OF GLYCOSYLATION TYPE Ig	1	1	0	1	0	0	0	0	1.762	1.328	0.111111	0.111111	0	0	0	0	1	2
ID27_1	chr22	50780000	50780002	48780000	52780002	0	0	0	0	chr22	50293877	50312106	ALG12	0.00531203	85.41%	ENSG00000182858	22	50293877	50312106	19358	ALG12	protein_coding	ALG12, alpha-1,6-mannosyltransferase	ALG12, alpha-1,6-mannosyltransferase [Source:HGNC Symbol;Acc:19358]	CONGENITAL DISORDER OF GLYCOSYLATION TYPE Ig	1	1	0	1	0	0	0	0	1.762	1.328	0.111111	0.111111	0	0	0	0	1	2
ID37_1	chr22	42975357	42975359	40975357	44975359	0	0	0	0	chr22	43192508	43254112	ARFGAP3	0.0237475	72.32%	ENSG00000242247	22	43192508	43254112	661	ARFGAP3	protein_coding	ADP-ribosylation factor GTPase activating protein 3	ADP-ribosylation factor GTPase activating protein 3 [Source:HGNC Symbol;Acc:661]		1	1	0	1	0	0	0	0	0	0	0	0	0	0	0	0	1	2
ID104_1	chr22	43677406	43677408	41677406	45677408	1	chr22	43590056	44268667	chr22	43192508	43254112	ARFGAP3	0.0237475	72.32%	ENSG00000242247	22	43192508	43254112	661	ARFGAP3	protein_coding	ADP-ribosylation factor GTPase activating protein 3	ADP-ribosylation factor GTPase activating protein 3 [Source:HGNC Symbol;Acc:661]		1	1	0	1	0	0	0	0	0	0	0	0	0	0	0	0	1	2
ID8_1	chr22	43565412	43565414	41565412	45565414	0	0	0	0	chr22	43192508	43254112	ARFGAP3	0.0237475	72.32%	ENSG00000242247	22	43192508	43254112	661	ARFGAP3	protein_coding	ADP-ribosylation factor GTPase activating protein 3	ADP-ribosylation factor GTPase activating protein 3 [Source:HGNC Symbol;Acc:661]		1	1	0	1	0	0	0	0	0	0	0	0	0	0	0	0	1	2
ID22_1	chr22	42951586	42951588	40951586	44951588	0	0	0	0	chr22	43192508	43254112	ARFGAP3	0.0237475	72.32%	ENSG00000242247	22	43192508	43254112	661	ARFGAP3	protein_coding	ADP-ribosylation factor GTPase activating protein 3	ADP-ribosylation factor GTPase activating protein 3 [Source:HGNC Symbol;Acc:661]		1	1	0	1	0	0	0	0	0	0	0	0	0	0	0	0	1	2
ID83_1	chr22	42982284	42982286	40982284	44982286	0	0	0	0	chr22	43192508	43254112	ARFGAP3	0.0237475	72.32%	ENSG00000242247	22	43192508	43254112	661	ARFGAP3	protein_coding	ADP-ribosylation factor GTPase activating protein 3	ADP-ribosylation factor GTPase activating protein 3 [Source:HGNC Symbol;Acc:661]		1	1	0	1	0	0	0	0	0	0	0	0	0	0	0	0	1	2
ID14_1	chr22	42816484	42816486	40816484	44816486	1	chr22	42350054	42910056	chr22	43192508	43254112	ARFGAP3	0.0237475	72.32%	ENSG00000242247	22	43192508	43254112	661	ARFGAP3	protein_coding	ADP-ribosylation factor GTPase activating protein 3	ADP-ribosylation factor GTPase activating protein 3 [Source:HGNC Symbol;Acc:661]		1	1	0	1	0	0	0	0	0	0	0	0	0	0	0	0	1	2
ID40_1	chr22	44857523	44857525	42857523	46857525	0	0	0	0	chr22	45098355	45258665	ARHGAP8	0.0113394	79.74%	ENSG00000241484	22	45098355	45258665	677	ARHGAP8	protein_coding	Rho GTPase activating protein 8	Rho GTPase activating protein 8 [Source:HGNC Symbol;Acc:677]		1	1	0	1	0	0	0	0	0	0	0	0	0	0	0	0	1	2
ID90_1	chr22	44729294	44729296	42729294	46729296	0	0	0	0	chr22	45098355	45258665	ARHGAP8	0.0113394	79.74%	ENSG00000241484	22	45098355	45258665	677	ARHGAP8	protein_coding	Rho GTPase activating protein 8	Rho GTPase activating protein 8 [Source:HGNC Symbol;Acc:677]		1	1	0	1	0	0	0	0	0	0	0	0	0	0	0	0	1	2
ID38_1	chr22	44738880	44738882	42738880	46738882	0	0	0	0	chr22	45098355	45258665	ARHGAP8	0.0113394	79.74%	ENSG00000241484	22	45098355	45258665	677	ARHGAP8	protein_coding	Rho GTPase activating protein 8	Rho GTPase activating protein 8 [Source:HGNC Symbol;Acc:677]		1	1	0	1	0	0	0	0	0	0	0	0	0	0	0	0	1	2
ID55_1	chr22	44816037	44816039	42816037	46816039	0	0	0	0	chr22	45098355	45258665	ARHGAP8	0.0113394	79.74%	ENSG00000241484	22	45098355	45258665	677	ARHGAP8	protein_coding	Rho GTPase activating protein 8	Rho GTPase activating protein 8 [Source:HGNC Symbol;Acc:677]		1	1	0	1	0	0	0	0	0	0	0	0	0	0	0	0	1	2
ID114_1	chr22	44782009	44782011	42782009	46782011	0	0	0	0	chr22	45098355	45258665	ARHGAP8	0.0113394	79.74%	ENSG00000241484	22	45098355	45258665	677	ARHGAP8	protein_coding	Rho GTPase activating protein 8	Rho GTPase activating protein 8 [Source:HGNC Symbol;Acc:677]		1	1	0	1	0	0	0	0	0	0	0	0	0	0	0	0	1	2
ID92_1	chr22	45131416	45131418	43131416	47131418	0	0	0	0	chr22	45098355	45258665	ARHGAP8	0.0113394	79.74%	ENSG00000241484	22	45098355	45258665	677	ARHGAP8	protein_coding	Rho GTPase activating protein 8	Rho GTPase activating protein 8 [Source:HGNC Symbol;Acc:677]		1	1	0	1	0	0	0	0	0	0	0	0	0	0	0	0	1	2
ID5_1	chr22	44667410	44667412	42667410	46667412	0	0	0	0	chr22	45098355	45258665	ARHGAP8	0.0113394	79.74%	ENSG00000241484	22	45098355	45258665	677	ARHGAP8	protein_coding	Rho GTPase activating protein 8	Rho GTPase activating protein 8 [Source:HGNC Symbol;Acc:677]		1	1	0	1	0	0	0	0	0	0	0	0	0	0	0	0	1	2
ID16_1	chr22	45220489	45220491	43220489	47220491	0	0	0	0	chr22	45098355	45258665	ARHGAP8	0.0113394	79.74%	ENSG00000241484	22	45098355	45258665	677	ARHGAP8	protein_coding	Rho GTPase activating protein 8	Rho GTPase activating protein 8 [Source:HGNC Symbol;Acc:677]		1	1	0	1	0	0	0	0	0	0	0	0	0	0	0	0	1	2
ID30_1	chr22	45153794	45153796	43153794	47153796	0	0	0	0	chr22	45098355	45258665	ARHGAP8	0.0113394	79.74%	ENSG00000241484	22	45098355	45258665	677	ARHGAP8	protein_coding	Rho GTPase activating protein 8	Rho GTPase activating protein 8 [Source:HGNC Symbol;Acc:677]		1	1	0	1	0	0	0	0	0	0	0	0	0	0	0	0	1	2
ID14_2	chr22	51244564	51244566	49244564	53244566	0	0	0	0	chr22	51061182	51066607	ARSA	0.0469951	63.58%	ENSG00000100299	22	51061182	51066607	713	ARSA	protein_coding	arylsulfatase A	arylsulfatase A [Source:HGNC Symbol;Acc:713]	MULTIPLE SULFATASE DEFICIENCY	1	1	0	0	30	1	0	0	20.459	2.487	0.625	0.5	0	0	0	0	1	2
ID16_2	chr22	51244564	51244566	49244564	53244566	0	0	0	0	chr22	51061182	51066607	ARSA	0.0469951	63.58%	ENSG00000100299	22	51061182	51066607	713	ARSA	protein_coding	arylsulfatase A	arylsulfatase A [Source:HGNC Symbol;Acc:713]	MULTIPLE SULFATASE DEFICIENCY	1	1	0	0	30	1	0	0	24.683	2.487	0.583333	0.416667	0	0	0	0	1	2
ID39_2	chr22	51244564	51244566	49244564	53244566	0	0	0	0	chr22	51061182	51066607	ARSA	0.0469951	63.58%	ENSG00000100299	22	51061182	51066607	713	ARSA	protein_coding	arylsulfatase A	arylsulfatase A [Source:HGNC Symbol;Acc:713]	MULTIPLE SULFATASE DEFICIENCY	1	1	0	0	30	1	0	0	24.415	2.487	0.583333	0.5	0	0	0	0	1	2
ID34_2	chr22	51244564	51244566	49244564	53244566	0	0	0	0	chr22	51061182	51066607	ARSA	0.0469951	63.58%	ENSG00000100299	22	51061182	51066607	713	ARSA	protein_coding	arylsulfatase A	arylsulfatase A [Source:HGNC Symbol;Acc:713]	MULTIPLE SULFATASE DEFICIENCY	1	1	0	0	30	1	0	0	0.721	0.625	0.133333	0.133333	0	0	0	0	1	2
ID100_2	chr22	51244564	51244566	49244564	53244566	0	0	0	0	chr22	51061182	51066607	ARSA	0.0469951	63.58%	ENSG00000100299	22	51061182	51066607	713	ARSA	protein_coding	arylsulfatase A	arylsulfatase A [Source:HGNC Symbol;Acc:713]	MULTIPLE SULFATASE DEFICIENCY	1	1	0	0	30	1	0	0	23.69	2.487	0.583333	0.666667	0	0	0	0	1	2
ID11_2	chr22	51244564	51244566	49244564	53244566	0	0	0	0	chr22	51061182	51066607	ARSA	0.0469951	63.58%	ENSG00000100299	22	51061182	51066607	713	ARSA	protein_coding	arylsulfatase A	arylsulfatase A [Source:HGNC Symbol;Acc:713]	MULTIPLE SULFATASE DEFICIENCY	1	1	0	0	30	1	0	0	20.331	2.09	0.583333	0.5	0	0	0	0	1	2
ID64_2	chr22	51244564	51244566	49244564	53244566	0	0	0	0	chr22	51061182	51066607	ARSA	0.0469951	63.58%	ENSG00000100299	22	51061182	51066607	713	ARSA	protein_coding	arylsulfatase A	arylsulfatase A [Source:HGNC Symbol;Acc:713]	MULTIPLE SULFATASE DEFICIENCY	1	1	0	0	30	1	0	0	0	0	0	0	0	0	0	0	1	2
ID7_2	chr22	51244564	51244566	49244564	53244566	0	0	0	0	chr22	51061182	51066607	ARSA	0.0469951	63.58%	ENSG00000100299	22	51061182	51066607	713	ARSA	protein_coding	arylsulfatase A	arylsulfatase A [Source:HGNC Symbol;Acc:713]	MULTIPLE SULFATASE DEFICIENCY	1	1	0	0	30	1	0	0	22.014	2.487	0.6	0.533333	0	0	0	0	1	2
ID56_2	chr22	51244564	51244566	49244564	53244566	0	0	0	0	chr22	51061182	51066607	ARSA	0.0469951	63.58%	ENSG00000100299	22	51061182	51066607	713	ARSA	protein_coding	arylsulfatase A	arylsulfatase A [Source:HGNC Symbol;Acc:713]	MULTIPLE SULFATASE DEFICIENCY	1	1	0	0	30	1	0	0	17.693	2.487	0.588235	0.529412	0	0	0	0	1	2
ID29_2	chr22	51244564	51244566	49244564	53244566	0	0	0	0	chr22	51061182	51066607	ARSA	0.0469951	63.58%	ENSG00000100299	22	51061182	51066607	713	ARSA	protein_coding	arylsulfatase A	arylsulfatase A [Source:HGNC Symbol;Acc:713]	MULTIPLE SULFATASE DEFICIENCY	1	1	0	0	30	1	0	0	19.212	1.365	0.666667	0.266667	0	0	0	0	1	2
ID53_2	chr22	51244564	51244566	49244564	53244566	0	0	0	0	chr22	51061182	51066607	ARSA	0.0469951	63.58%	ENSG00000100299	22	51061182	51066607	713	ARSA	protein_coding	arylsulfatase A	arylsulfatase A [Source:HGNC Symbol;Acc:713]	MULTIPLE SULFATASE DEFICIENCY	1	1	0	0	30	1	0	0	16.69	1.342	0.666667	0.5	0	0	0	0	1	2
ID99_2	chr22	51244564	51244566	49244564	53244566	0	0	0	0	chr22	51061182	51066607	ARSA	0.0469951	63.58%	ENSG00000100299	22	51061182	51066607	713	ARSA	protein_coding	arylsulfatase A	arylsulfatase A [Source:HGNC Symbol;Acc:713]	MULTIPLE SULFATASE DEFICIENCY	1	1	0	0	30	1	0	0	0	0	0	0	0	0	0	0	1	2
ID111_2	chr22	51244564	51244566	49244564	53244566	0	0	0	0	chr22	51061182	51066607	ARSA	0.0469951	63.58%	ENSG00000100299	22	51061182	51066607	713	ARSA	protein_coding	arylsulfatase A	arylsulfatase A [Source:HGNC Symbol;Acc:713]	MULTIPLE SULFATASE DEFICIENCY	1	1	0	0	30	1	0	0	23.958	2.487	0.625	0.5	0	0	0	0	1	2
ID48_2	chr22	51244564	51244566	49244564	53244566	0	0	0	0	chr22	51061182	51066607	ARSA	0.0469951	63.58%	ENSG00000100299	22	51061182	51066607	713	ARSA	protein_coding	arylsulfatase A	arylsulfatase A [Source:HGNC Symbol;Acc:713]	MULTIPLE SULFATASE DEFICIENCY	1	1	0	0	30	1	0	0	25.598	2.487	0.647059	0.470588	0	0	0	0	1	2
ID60_2	chr22	51244564	51244566	49244564	53244566	0	0	0	0	chr22	51061182	51066607	ARSA	0.0469951	63.58%	ENSG00000100299	22	51061182	51066607	713	ARSA	protein_coding	arylsulfatase A	arylsulfatase A [Source:HGNC Symbol;Acc:713]	MULTIPLE SULFATASE DEFICIENCY	1	1	0	0	30	1	0	0	23.068	2.487	0.666667	0.583333	0	0	0	0	1	2
ID58_2	chr22	51244564	51244566	49244564	53244566	0	0	0	0	chr22	51061182	51066607	ARSA	0.0469951	63.58%	ENSG00000100299	22	51061182	51066607	713	ARSA	protein_coding	arylsulfatase A	arylsulfatase A [Source:HGNC Symbol;Acc:713]	MULTIPLE SULFATASE DEFICIENCY	1	1	0	0	30	1	0	0	21.234	2.487	0.666667	0.533333	0	0	0	0	1	2
ID89_2	chr22	51244564	51244566	49244564	53244566	0	0	0	0	chr22	51061182	51066607	ARSA	0.0469951	63.58%	ENSG00000100299	22	51061182	51066607	713	ARSA	protein_coding	arylsulfatase A	arylsulfatase A [Source:HGNC Symbol;Acc:713]	MULTIPLE SULFATASE DEFICIENCY	1	1	0	0	30	1	0	0	18.284	1.365	0.529412	0.294118	0	0	0	0	1	2
ID33_2	chr22	51244564	51244566	49244564	53244566	0	0	0	0	chr22	51061182	51066607	ARSA	0.0469951	63.58%	ENSG00000100299	22	51061182	51066607	713	ARSA	protein_coding	arylsulfatase A	arylsulfatase A [Source:HGNC Symbol;Acc:713]	MULTIPLE SULFATASE DEFICIENCY	1	1	0	0	30	1	0	0	20.084	2.487	0.636364	0.636364	0	0	0	0	1	2
ID61_2	chr22	51244564	51244566	49244564	53244566	0	0	0	0	chr22	51061182	51066607	ARSA	0.0469951	63.58%	ENSG00000100299	22	51061182	51066607	713	ARSA	protein_coding	arylsulfatase A	arylsulfatase A [Source:HGNC Symbol;Acc:713]	MULTIPLE SULFATASE DEFICIENCY	1	1	0	0	30	1	0	0	25.904	2.487	0.647059	0.529412	0	0	0	0	1	2
ID90_2	chr22	51244564	51244566	49244564	53244566	0	0	0	0	chr22	51061182	51066607	ARSA	0.0469951	63.58%	ENSG00000100299	22	51061182	51066607	713	ARSA	protein_coding	arylsulfatase A	arylsulfatase A [Source:HGNC Symbol;Acc:713]	MULTIPLE SULFATASE DEFICIENCY	1	1	0	0	30	1	0	0	21.142	2.487	0.692308	0.538462	0	0	0	0	1	2
ID92_2	chr22	51244564	51244566	49244564	53244566	0	0	0	0	chr22	51061182	51066607	ARSA	0.0469951	63.58%	ENSG00000100299	22	51061182	51066607	713	ARSA	protein_coding	arylsulfatase A	arylsulfatase A [Source:HGNC Symbol;Acc:713]	MULTIPLE SULFATASE DEFICIENCY	1	1	0	0	30	1	0	0	0.989	0.893	0.25	0.333333	0	0	0	0	1	2
ID31_2	chr22	51244564	51244566	49244564	53244566	0	0	0	0	chr22	51061182	51066607	ARSA	0.0469951	63.58%	ENSG00000100299	22	51061182	51066607	713	ARSA	protein_coding	arylsulfatase A	arylsulfatase A [Source:HGNC Symbol;Acc:713]	MULTIPLE SULFATASE DEFICIENCY	1	1	0	0	30	1	0	0	25.61	2.487	0.588235	0.588235	0	0	0	0	1	2
ID95_2	chr22	51244564	51244566	49244564	53244566	0	0	0	0	chr22	51061182	51066607	ARSA	0.0469951	63.58%	ENSG00000100299	22	51061182	51066607	713	ARSA	protein_coding	arylsulfatase A	arylsulfatase A [Source:HGNC Symbol;Acc:713]	MULTIPLE SULFATASE DEFICIENCY	1	1	0	0	30	1	0	0	20.395	1.365	0.529412	0.294118	0	0	0	0	1	2
ID24_2	chr22	51244564	51244566	49244564	53244566	0	0	0	0	chr22	51061182	51066607	ARSA	0.0469951	63.58%	ENSG00000100299	22	51061182	51066607	713	ARSA	protein_coding	arylsulfatase A	arylsulfatase A [Source:HGNC Symbol;Acc:713]	MULTIPLE SULFATASE DEFICIENCY	1	1	0	0	30	1	0	0	0.099	0.003	0.222222	0.333333	0	0	0	0	1	2
ID36_2	chr22	51244564	51244566	49244564	53244566	0	0	0	0	chr22	51061182	51066607	ARSA	0.0469951	63.58%	ENSG00000100299	22	51061182	51066607	713	ARSA	protein_coding	arylsulfatase A	arylsulfatase A [Source:HGNC Symbol;Acc:713]	MULTIPLE SULFATASE DEFICIENCY	1	1	0	0	30	1	0	0	23.068	2.487	0.705882	0.529412	0	0	0	0	1	2
ID104_2	chr22	51244564	51244566	49244564	53244566	0	0	0	0	chr22	51061182	51066607	ARSA	0.0469951	63.58%	ENSG00000100299	22	51061182	51066607	713	ARSA	protein_coding	arylsulfatase A	arylsulfatase A [Source:HGNC Symbol;Acc:713]	MULTIPLE SULFATASE DEFICIENCY	1	1	0	0	30	1	0	0	0.989	0.893	0.214286	0.214286	0	0	0	0	1	2
ID73_2	chr22	51244564	51244566	49244564	53244566	0	0	0	0	chr22	51061182	51066607	ARSA	0.0469951	63.58%	ENSG00000100299	22	51061182	51066607	713	ARSA	protein_coding	arylsulfatase A	arylsulfatase A [Source:HGNC Symbol;Acc:713]	MULTIPLE SULFATASE DEFICIENCY	1	1	0	0	30	1	0	0	18.571	2.487	0.588235	0.588235	0	0	0	0	1	2
ID45_2	chr22	51244564	51244566	49244564	53244566	0	0	0	0	chr22	51061182	51066607	ARSA	0.0469951	63.58%	ENSG00000100299	22	51061182	51066607	713	ARSA	protein_coding	arylsulfatase A	arylsulfatase A [Source:HGNC Symbol;Acc:713]	MULTIPLE SULFATASE DEFICIENCY	1	1	0	0	30	1	0	0	22.069	2.487	0.583333	0.583333	0	0	0	0	1	2
ID5_2	chr22	51244564	51244566	49244564	53244566	0	0	0	0	chr22	51061182	51066607	ARSA	0.0469951	63.58%	ENSG00000100299	22	51061182	51066607	713	ARSA	protein_coding	arylsulfatase A	arylsulfatase A [Source:HGNC Symbol;Acc:713]	MULTIPLE SULFATASE DEFICIENCY	1	1	0	0	30	1	0	0	25.185	2.487	0.692308	0.615385	0	0	0	0	1	2
ID42_2	chr22	51244564	51244566	49244564	53244566	0	0	0	0	chr22	51061182	51066607	ARSA	0.0469951	63.58%	ENSG00000100299	22	51061182	51066607	713	ARSA	protein_coding	arylsulfatase A	arylsulfatase A [Source:HGNC Symbol;Acc:713]	MULTIPLE SULFATASE DEFICIENCY	1	1	0	0	30	1	0	0	24.886	2.487	0.692308	0.461539	0	0	0	0	1	2
ID55_2	chr22	51244564	51244566	49244564	53244566	0	0	0	0	chr22	51061182	51066607	ARSA	0.0469951	63.58%	ENSG00000100299	22	51061182	51066607	713	ARSA	protein_coding	arylsulfatase A	arylsulfatase A [Source:HGNC Symbol;Acc:713]	MULTIPLE SULFATASE DEFICIENCY	1	1	0	0	30	1	0	0	24.812	2.487	0.642857	0.714286	0	0	0	0	1	2
ID17_2	chr22	51244564	51244566	49244564	53244566	0	0	0	0	chr22	51061182	51066607	ARSA	0.0469951	63.58%	ENSG00000100299	22	51061182	51066607	713	ARSA	protein_coding	arylsulfatase A	arylsulfatase A [Source:HGNC Symbol;Acc:713]	MULTIPLE SULFATASE DEFICIENCY	1	1	0	0	30	1	0	0	24.622	2.487	0.583333	0.416667	0	0	0	0	1	2
ID43_2	chr22	51244564	51244566	49244564	53244566	0	0	0	0	chr22	51061182	51066607	ARSA	0.0469951	63.58%	ENSG00000100299	22	51061182	51066607	713	ARSA	protein_coding	arylsulfatase A	arylsulfatase A [Source:HGNC Symbol;Acc:713]	MULTIPLE SULFATASE DEFICIENCY	1	1	0	0	30	1	0	0	25.598	2.487	0.666667	0.583333	0	0	0	0	1	2
ID78_2	chr22	51244564	51244566	49244564	53244566	0	0	0	0	chr22	51061182	51066607	ARSA	0.0469951	63.58%	ENSG00000100299	22	51061182	51066607	713	ARSA	protein_coding	arylsulfatase A	arylsulfatase A [Source:HGNC Symbol;Acc:713]	MULTIPLE SULFATASE DEFICIENCY	1	1	0	0	30	1	0	0	24.889	2.487	0.545454	0.545454	0	0	0	0	1	2
ID25_2	chr22	51244564	51244566	49244564	53244566	0	0	0	0	chr22	51061182	51066607	ARSA	0.0469951	63.58%	ENSG00000100299	22	51061182	51066607	713	ARSA	protein_coding	arylsulfatase A	arylsulfatase A [Source:HGNC Symbol;Acc:713]	MULTIPLE SULFATASE DEFICIENCY	1	1	0	0	30	1	0	0	24.264	2.487	0.666667	0.5	0	0	0	0	1	2
ID70_2	chr22	51244564	51244566	49244564	53244566	0	0	0	0	chr22	51061182	51066607	ARSA	0.0469951	63.58%	ENSG00000100299	22	51061182	51066607	713	ARSA	protein_coding	arylsulfatase A	arylsulfatase A [Source:HGNC Symbol;Acc:713]	MULTIPLE SULFATASE DEFICIENCY	1	1	0	0	30	1	0	0	23.368	2.487	0.6875	0.5625	0	0	0	0	1	2
ID10_2	chr22	51244564	51244566	49244564	53244566	0	0	0	0	chr22	51061182	51066607	ARSA	0.0469951	63.58%	ENSG00000100299	22	51061182	51066607	713	ARSA	protein_coding	arylsulfatase A	arylsulfatase A [Source:HGNC Symbol;Acc:713]	MULTIPLE SULFATASE DEFICIENCY	1	1	0	0	30	1	0	0	19.009	2.09	0.6	0.466667	0	0	0	0	1	2
ID85_2	chr22	51244564	51244566	49244564	53244566	0	0	0	0	chr22	51061182	51066607	ARSA	0.0469951	63.58%	ENSG00000100299	22	51061182	51066607	713	ARSA	protein_coding	arylsulfatase A	arylsulfatase A [Source:HGNC Symbol;Acc:713]	MULTIPLE SULFATASE DEFICIENCY	1	1	0	0	30	1	0	0	24.415	2.487	0.666667	0.5	0	0	0	0	1	2
ID50_2	chr22	51244564	51244566	49244564	53244566	0	0	0	0	chr22	51061182	51066607	ARSA	0.0469951	63.58%	ENSG00000100299	22	51061182	51066607	713	ARSA	protein_coding	arylsulfatase A	arylsulfatase A [Source:HGNC Symbol;Acc:713]	MULTIPLE SULFATASE DEFICIENCY	1	1	0	0	30	1	0	0	16.619	2.09	0.733333	0.666667	0	0	0	0	1	2
ID108_2	chr22	51244564	51244566	49244564	53244566	0	0	0	0	chr22	51061182	51066607	ARSA	0.0469951	63.58%	ENSG00000100299	22	51061182	51066607	713	ARSA	protein_coding	arylsulfatase A	arylsulfatase A [Source:HGNC Symbol;Acc:713]	MULTIPLE SULFATASE DEFICIENCY	1	1	0	0	30	1	0	0	0	0	0	0	0	0	0	0	1	2
ID12_2	chr22	51244564	51244566	49244564	53244566	0	0	0	0	chr22	51061182	51066607	ARSA	0.0469951	63.58%	ENSG00000100299	22	51061182	51066607	713	ARSA	protein_coding	arylsulfatase A	arylsulfatase A [Source:HGNC Symbol;Acc:713]	MULTIPLE SULFATASE DEFICIENCY	1	1	0	0	30	1	0	0	23.068	2.487	0.6875	0.5625	0	0	0	0	1	2
ID44_2	chr22	51244564	51244566	49244564	53244566	0	0	0	0	chr22	51061182	51066607	ARSA	0.0469951	63.58%	ENSG00000100299	22	51061182	51066607	713	ARSA	protein_coding	arylsulfatase A	arylsulfatase A [Source:HGNC Symbol;Acc:713]	MULTIPLE SULFATASE DEFICIENCY	1	1	0	0	30	1	0	0	0.099	0.003	0.235294	0.294118	0	0	0	0	1	2
ID65_2	chr22	51244564	51244566	49244564	53244566	0	0	0	0	chr22	51061182	51066607	ARSA	0.0469951	63.58%	ENSG00000100299	22	51061182	51066607	713	ARSA	protein_coding	arylsulfatase A	arylsulfatase A [Source:HGNC Symbol;Acc:713]	MULTIPLE SULFATASE DEFICIENCY	1	1	0	0	30	1	0	0	25.331	2.487	0.692308	0.538462	0	0	0	0	1	2
ID54_2	chr22	51244564	51244566	49244564	53244566	0	0	0	0	chr22	51061182	51066607	ARSA	0.0469951	63.58%	ENSG00000100299	22	51061182	51066607	713	ARSA	protein_coding	arylsulfatase A	arylsulfatase A [Source:HGNC Symbol;Acc:713]	MULTIPLE SULFATASE DEFICIENCY	1	1	0	0	30	1	0	0	26.526	2.487	0.642857	0.571429	0	0	0	0	1	2
ID38_2	chr22	51244564	51244566	49244564	53244566	0	0	0	0	chr22	51061182	51066607	ARSA	0.0469951	63.58%	ENSG00000100299	22	51061182	51066607	713	ARSA	protein_coding	arylsulfatase A	arylsulfatase A [Source:HGNC Symbol;Acc:713]	MULTIPLE SULFATASE DEFICIENCY	1	1	0	0	30	1	0	0	21.447	2.487	0.642857	0.642857	0	0	0	0	1	2
ID69_2	chr22	51244564	51244566	49244564	53244566	0	0	0	0	chr22	51061182	51066607	ARSA	0.0469951	63.58%	ENSG00000100299	22	51061182	51066607	713	ARSA	protein_coding	arylsulfatase A	arylsulfatase A [Source:HGNC Symbol;Acc:713]	MULTIPLE SULFATASE DEFICIENCY	1	1	0	0	30	1	0	0	0.099	0.003	0.285714	0.357143	0	0	0	0	1	2
ID63_2	chr22	51244564	51244566	49244564	53244566	0	0	0	0	chr22	51061182	51066607	ARSA	0.0469951	63.58%	ENSG00000100299	22	51061182	51066607	713	ARSA	protein_coding	arylsulfatase A	arylsulfatase A [Source:HGNC Symbol;Acc:713]	MULTIPLE SULFATASE DEFICIENCY	1	1	0	0	30	1	0	0	0	0	0	0	0	0	0	0	1	2
ID20_2	chr22	51244564	51244566	49244564	53244566	0	0	0	0	chr22	51061182	51066607	ARSA	0.0469951	63.58%	ENSG00000100299	22	51061182	51066607	713	ARSA	protein_coding	arylsulfatase A	arylsulfatase A [Source:HGNC Symbol;Acc:713]	MULTIPLE SULFATASE DEFICIENCY	1	1	0	0	30	1	0	0	26.085	2.487	0.5625	0.4375	0	0	0	0	1	2
ID83_2	chr22	51244564	51244566	49244564	53244566	0	0	0	0	chr22	51061182	51066607	ARSA	0.0469951	63.58%	ENSG00000100299	22	51061182	51066607	713	ARSA	protein_coding	arylsulfatase A	arylsulfatase A [Source:HGNC Symbol;Acc:713]	MULTIPLE SULFATASE DEFICIENCY	1	1	0	0	30	1	0	0	0.721	0.625	0.25	0.25	0	0	0	0	1	2
ID103_2	chr22	51244564	51244566	49244564	53244566	0	0	0	0	chr22	51061182	51066607	ARSA	0.0469951	63.58%	ENSG00000100299	22	51061182	51066607	713	ARSA	protein_coding	arylsulfatase A	arylsulfatase A [Source:HGNC Symbol;Acc:713]	MULTIPLE SULFATASE DEFICIENCY	1	1	0	0	30	1	0	0	18.284	1.365	0.583333	0.333333	0	0	0	0	1	2
ID22_2	chr22	51232756	51232758	49232756	53232758	0	0	0	0	chr22	51061182	51066607	ARSA	0.0469951	63.58%	ENSG00000100299	22	51061182	51066607	713	ARSA	protein_coding	arylsulfatase A	arylsulfatase A [Source:HGNC Symbol;Acc:713]	MULTIPLE SULFATASE DEFICIENCY	1	1	0	0	30	1	0	0	0	0	0	0	0	0	0	0	1	2
ID105_2	chr22	51244564	51244566	49244564	53244566	0	0	0	0	chr22	51061182	51066607	ARSA	0.0469951	63.58%	ENSG00000100299	22	51061182	51066607	713	ARSA	protein_coding	arylsulfatase A	arylsulfatase A [Source:HGNC Symbol;Acc:713]	MULTIPLE SULFATASE DEFICIENCY	1	1	0	0	30	1	0	0	24.709	2.487	0.714286	0.571429	0	0	0	0	1	2
ID79_2	chr22	51244547	51244549	49244547	53244549	0	0	0	0	chr22	51061182	51066607	ARSA	0.0469951	63.58%	ENSG00000100299	22	51061182	51066607	713	ARSA	protein_coding	arylsulfatase A	arylsulfatase A [Source:HGNC Symbol;Acc:713]	MULTIPLE SULFATASE DEFICIENCY	1	1	0	0	30	1	0	0	21.374	2.487	0.583333	0.5	0	0	0	0	1	2
ID101_2	chr22	51244564	51244566	49244564	53244566	0	0	0	0	chr22	51061182	51066607	ARSA	0.0469951	63.58%	ENSG00000100299	22	51061182	51066607	713	ARSA	protein_coding	arylsulfatase A	arylsulfatase A [Source:HGNC Symbol;Acc:713]	MULTIPLE SULFATASE DEFICIENCY	1	1	0	0	30	1	0	0	25.76	2.487	0.529412	0.470588	0	0	0	0	1	2
ID67_2	chr22	51244564	51244566	49244564	53244566	0	0	0	0	chr22	51061182	51066607	ARSA	0.0469951	63.58%	ENSG00000100299	22	51061182	51066607	713	ARSA	protein_coding	arylsulfatase A	arylsulfatase A [Source:HGNC Symbol;Acc:713]	MULTIPLE SULFATASE DEFICIENCY	1	1	0	0	30	1	0	0	0	0	0	0	0	0	0	0	1	2
ID84_2	chr22	51244564	51244566	49244564	53244566	0	0	0	0	chr22	51061182	51066607	ARSA	0.0469951	63.58%	ENSG00000100299	22	51061182	51066607	713	ARSA	protein_coding	arylsulfatase A	arylsulfatase A [Source:HGNC Symbol;Acc:713]	MULTIPLE SULFATASE DEFICIENCY	1	1	0	0	30	1	0	0	21.441	2.487	0.5625	0.5	0	0	0	0	1	2
ID46_2	chr22	51244564	51244566	49244564	53244566	0	0	0	0	chr22	51061182	51066607	ARSA	0.0469951	63.58%	ENSG00000100299	22	51061182	51066607	713	ARSA	protein_coding	arylsulfatase A	arylsulfatase A [Source:HGNC Symbol;Acc:713]	MULTIPLE SULFATASE DEFICIENCY	1	1	0	0	30	1	0	0	25.331	2.487	0.666667	0.5	0	0	0	0	1	2
ID1_2	chr22	51244547	51244549	49244547	53244549	0	0	0	0	chr22	51061182	51066607	ARSA	0.0469951	63.58%	ENSG00000100299	22	51061182	51066607	713	ARSA	protein_coding	arylsulfatase A	arylsulfatase A [Source:HGNC Symbol;Acc:713]	MULTIPLE SULFATASE DEFICIENCY	1	1	0	0	30	1	0	0	0	0	0	0	0	0	0	0	1	2
ID2_2	chr22	51244547	51244549	49244547	53244549	0	0	0	0	chr22	51061182	51066607	ARSA	0.0469951	63.58%	ENSG00000100299	22	51061182	51066607	713	ARSA	protein_coding	arylsulfatase A	arylsulfatase A [Source:HGNC Symbol;Acc:713]	MULTIPLE SULFATASE DEFICIENCY	1	1	0	0	30	1	0	0	0	0	0	0	0	0	0	0	1	2
ID3_2	chr22	51244547	51244549	49244547	53244549	0	0	0	0	chr22	51061182	51066607	ARSA	0.0469951	63.58%	ENSG00000100299	22	51061182	51066607	713	ARSA	protein_coding	arylsulfatase A	arylsulfatase A [Source:HGNC Symbol;Acc:713]	MULTIPLE SULFATASE DEFICIENCY	1	1	0	0	30	1	0	0	23.182	2.487	0.655172	0.517241	0	0	0	0	1	2
ID37_1	chr22	42975357	42975359	40975357	44975359	0	0	0	0	chr22	43035809	43036607	ATP5L2	0.00401184	87.02%	ENSG00000249222	22	43035809	43036607	13213	ATP5L2	protein_coding	ATP synthase, H+ transporting, mitochondrial Fo complex, subunit G2	ATP synthase, H+ transporting, mitochondrial Fo complex, subunit G2 [Source:HGNC Symbol;Acc:13213]		1	1	0	1	0	0	0	0	0	0	0	0	0	0	0	0	1	2
ID44_1	chr22	42706148	42706150	40706148	44706150	1	chr22	42350054	42910056	chr22	43035809	43036607	ATP5L2	0.00401184	87.02%	ENSG00000249222	22	43035809	43036607	13213	ATP5L2	protein_coding	ATP synthase, H+ transporting, mitochondrial Fo complex, subunit G2	ATP synthase, H+ transporting, mitochondrial Fo complex, subunit G2 [Source:HGNC Symbol;Acc:13213]		1	1	0	1	0	0	0	0	0	0	0	0	0	0	0	0	1	2
ID22_1	chr22	42951586	42951588	40951586	44951588	0	0	0	0	chr22	43035809	43036607	ATP5L2	0.00401184	87.02%	ENSG00000249222	22	43035809	43036607	13213	ATP5L2	protein_coding	ATP synthase, H+ transporting, mitochondrial Fo complex, subunit G2	ATP synthase, H+ transporting, mitochondrial Fo complex, subunit G2 [Source:HGNC Symbol;Acc:13213]		1	1	0	1	0	0	0	0	0	0	0	0	0	0	0	0	1	2
ID73_1	chr22	42625824	42625826	40625824	44625826	1	chr22	42350054	42910056	chr22	43035809	43036607	ATP5L2	0.00401184	87.02%	ENSG00000249222	22	43035809	43036607	13213	ATP5L2	protein_coding	ATP synthase, H+ transporting, mitochondrial Fo complex, subunit G2	ATP synthase, H+ transporting, mitochondrial Fo complex, subunit G2 [Source:HGNC Symbol;Acc:13213]		1	1	0	1	0	0	0	0	0	0	0	0	0	0	0	0	1	2
ID83_1	chr22	42982284	42982286	40982284	44982286	0	0	0	0	chr22	43035809	43036607	ATP5L2	0.00401184	87.02%	ENSG00000249222	22	43035809	43036607	13213	ATP5L2	protein_coding	ATP synthase, H+ transporting, mitochondrial Fo complex, subunit G2	ATP synthase, H+ transporting, mitochondrial Fo complex, subunit G2 [Source:HGNC Symbol;Acc:13213]		1	1	0	1	0	0	0	0	0	0	0	0	0	0	0	0	1	2
ID14_1	chr22	42816484	42816486	40816484	44816486	1	chr22	42350054	42910056	chr22	43035809	43036607	ATP5L2	0.00401184	87.02%	ENSG00000249222	22	43035809	43036607	13213	ATP5L2	protein_coding	ATP synthase, H+ transporting, mitochondrial Fo complex, subunit G2	ATP synthase, H+ transporting, mitochondrial Fo complex, subunit G2 [Source:HGNC Symbol;Acc:13213]		1	1	0	1	0	0	0	0	0	0	0	0	0	0	0	0	1	2
ID61_1	chr22	42740931	42740933	40740931	44740933	1	chr22	42350054	42910056	chr22	43035809	43036607	ATP5L2	0.00401184	87.02%	ENSG00000249222	22	43035809	43036607	13213	ATP5L2	protein_coding	ATP synthase, H+ transporting, mitochondrial Fo complex, subunit G2	ATP synthase, H+ transporting, mitochondrial Fo complex, subunit G2 [Source:HGNC Symbol;Acc:13213]		1	1	0	1	0	0	0	0	0	0	0	0	0	0	0	0	1	2
ID101_1	chr22	42739946	42739948	40739946	44739948	1	chr22	42350054	42910056	chr22	43035809	43036607	ATP5L2	0.00401184	87.02%	ENSG00000249222	22	43035809	43036607	13213	ATP5L2	protein_coding	ATP synthase, H+ transporting, mitochondrial Fo complex, subunit G2	ATP synthase, H+ transporting, mitochondrial Fo complex, subunit G2 [Source:HGNC Symbol;Acc:13213]		1	1	0	1	0	0	0	0	0	0	0	0	0	0	0	0	1	2
ID106_1	chr22	47092277	47092279	45092277	49092279	1	chr22	46781336	47141336	chr22	46067678	46241187	ATXN10	0.0131845	78.38%	ENSG00000130638	22	46067678	46241187	10549	ATXN10	protein_coding	ataxin 10	ataxin 10 [Source:HGNC Symbol;Acc:10549]	SPINOCEREBELLAR ATAXIA 10	1	1	0	0	0	0	0	0	10.088	2.09	0.416667	0.833333	0	1	1	1	1	2
ID104_1	chr22	43677406	43677408	41677406	45677408	1	chr22	43590056	44268667	chr22	43506754	43525718	BIK	0.00129086	93.96%	ENSG00000100290	22	43506754	43525718	1051	BIK	protein_coding	BCL2-interacting killer (apoptosis-inducing)	BCL2-interacting killer (apoptosis-inducing) [Source:HGNC Symbol;Acc:1051]		1	1	0	1	0	0	0	0	0	0	0	0	0	0	0	0	1	2
ID8_1	chr22	43565412	43565414	41565412	45565414	0	0	0	0	chr22	43506754	43525718	BIK	0.00129086	93.96%	ENSG00000100290	22	43506754	43525718	1051	BIK	protein_coding	BCL2-interacting killer (apoptosis-inducing)	BCL2-interacting killer (apoptosis-inducing) [Source:HGNC Symbol;Acc:1051]		1	1	0	1	0	0	0	0	0	0	0	0	0	0	0	0	1	2
ID89_1	chr22	42418522	42418524	40418522	44418524	1	chr22	42350054	42910056	chr22	42084943	42094140	C22orf46	0.00386922	87.2%	ENSG00000184208	22	42084943	42094140	26294	C22orf46	protein_coding	chromosome 22 open reading frame 46	chromosome 22 open reading frame 46 [Source:HGNC Symbol;Acc:26294]		1	1	0	1	0	0	0	0	0	0	0	0	0	0	0	0	1	2
ID48_1	chr22	42402863	42402865	40402863	44402865	1	chr22	42350054	42910056	chr22	42084943	42094140	C22orf46	0.00386922	87.2%	ENSG00000184208	22	42084943	42094140	26294	C22orf46	protein_coding	chromosome 22 open reading frame 46	chromosome 22 open reading frame 46 [Source:HGNC Symbol;Acc:26294]		1	1	0	1	0	0	0	0	0	0	0	0	0	0	0	0	1	2
ID95_1	chr22	42448041	42448043	40448041	44448043	1	chr22	42350054	42910056	chr22	42084943	42094140	C22orf46	0.00386922	87.2%	ENSG00000184208	22	42084943	42094140	26294	C22orf46	protein_coding	chromosome 22 open reading frame 46	chromosome 22 open reading frame 46 [Source:HGNC Symbol;Acc:26294]		1	1	0	1	0	0	0	0	0	0	0	0	0	0	0	0	1	2
ID3_1	chr22	42418522	42418524	40418522	44418524	1	chr22	42350054	42910056	chr22	42084943	42094140	C22orf46	0.00386922	87.2%	ENSG00000184208	22	42084943	42094140	26294	C22orf46	protein_coding	chromosome 22 open reading frame 46	chromosome 22 open reading frame 46 [Source:HGNC Symbol;Acc:26294]		1	1	0	1	0	0	0	0	0	0	0	0	0	0	0	0	1	2
ID89_1	chr22	42418522	42418524	40418522	44418524	1	chr22	42350054	42910056	chr22	42196683	42222303	CCDC134	0.0949777	52.14%	ENSG00000100147	22	42196683	42222303	26185	CCDC134	protein_coding	coiled-coil domain containing 134	coiled-coil domain containing 134 [Source:HGNC Symbol;Acc:26185]		1	1	0	1	0	0	0	0	0	0	0	0	0	0	0	0	1	2
ID48_1	chr22	42402863	42402865	40402863	44402865	1	chr22	42350054	42910056	chr22	42196683	42222303	CCDC134	0.0949777	52.14%	ENSG00000100147	22	42196683	42222303	26185	CCDC134	protein_coding	coiled-coil domain containing 134	coiled-coil domain containing 134 [Source:HGNC Symbol;Acc:26185]		1	1	0	1	0	0	0	0	0	0	0	0	0	0	0	0	1	2
ID73_1	chr22	42625824	42625826	40625824	44625826	1	chr22	42350054	42910056	chr22	42196683	42222303	CCDC134	0.0949777	52.14%	ENSG00000100147	22	42196683	42222303	26185	CCDC134	protein_coding	coiled-coil domain containing 134	coiled-coil domain containing 134 [Source:HGNC Symbol;Acc:26185]		1	1	0	1	0	0	0	0	0	0	0	0	0	0	0	0	1	2
ID95_1	chr22	42448041	42448043	40448041	44448043	1	chr22	42350054	42910056	chr22	42196683	42222303	CCDC134	0.0949777	52.14%	ENSG00000100147	22	42196683	42222303	26185	CCDC134	protein_coding	coiled-coil domain containing 134	coiled-coil domain containing 134 [Source:HGNC Symbol;Acc:26185]		1	1	0	1	0	0	0	0	0	0	0	0	0	0	0	0	1	2
ID56_1	chr22	42583875	42583877	40583875	44583877	1	chr22	42350054	42910056	chr22	42196683	42222303	CCDC134	0.0949777	52.14%	ENSG00000100147	22	42196683	42222303	26185	CCDC134	protein_coding	coiled-coil domain containing 134	coiled-coil domain containing 134 [Source:HGNC Symbol;Acc:26185]		1	1	0	1	0	0	0	0	0	0	0	0	0	0	0	0	1	2
ID3_1	chr22	42418522	42418524	40418522	44418524	1	chr22	42350054	42910056	chr22	42196683	42222303	CCDC134	0.0949777	52.14%	ENSG00000100147	22	42196683	42222303	26185	CCDC134	protein_coding	coiled-coil domain containing 134	coiled-coil domain containing 134 [Source:HGNC Symbol;Acc:26185]		1	1	0	1	0	0	0	0	0	0	0	0	0	0	0	0	1	2
ID21_1	chr22	46464060	46464062	44464060	48464062	1	chr22	45221336	46701336	chr22	46756731	46933067	CELSR1	0.0338784	67.81%	ENSG00000075275	22	46756731	46933067	1850	CELSR1	protein_coding	cadherin, EGF LAG seven-pass G-type receptor 1	cadherin, EGF LAG seven-pass G-type receptor 1 [Source:HGNC Symbol;Acc:1850]	NEURAL TUBE DEFECTS	1	1	0	1	0	0	0	0	0	0	0	0	0	0	0	0	1	2
ID39_1	chr22	46505605	46505607	44505605	48505607	1	chr22	45221336	46701336	chr22	46756731	46933067	CELSR1	0.0338784	67.81%	ENSG00000075275	22	46756731	46933067	1850	CELSR1	protein_coding	cadherin, EGF LAG seven-pass G-type receptor 1	cadherin, EGF LAG seven-pass G-type receptor 1 [Source:HGNC Symbol;Acc:1850]	NEURAL TUBE DEFECTS	1	1	0	1	0	0	0	0	0	0	0	0	0	0	0	0	1	2
ID91_1	chr22	47397362	47397364	45397362	49397364	1	chr22	47141336	49173994	chr22	46756731	46933067	CELSR1	0.0338784	67.81%	ENSG00000075275	22	46756731	46933067	1850	CELSR1	protein_coding	cadherin, EGF LAG seven-pass G-type receptor 1	cadherin, EGF LAG seven-pass G-type receptor 1 [Source:HGNC Symbol;Acc:1850]	NEURAL TUBE DEFECTS	1	1	0	1	0	0	0	0	0	0	0	0	0	0	0	0	1	2
ID110_1	chr22	47239008	47239010	45239008	49239010	1	chr22	47141336	49173994	chr22	46756731	46933067	CELSR1	0.0338784	67.81%	ENSG00000075275	22	46756731	46933067	1850	CELSR1	protein_coding	cadherin, EGF LAG seven-pass G-type receptor 1	cadherin, EGF LAG seven-pass G-type receptor 1 [Source:HGNC Symbol;Acc:1850]	NEURAL TUBE DEFECTS	1	1	0	1	0	0	0	0	0	0	0	0	0	0	0	0	1	2
ID102_1	chr22	46717265	46717267	44717265	48717267	0	0	0	0	chr22	46756731	46933067	CELSR1	0.0338784	67.81%	ENSG00000075275	22	46756731	46933067	1850	CELSR1	protein_coding	cadherin, EGF LAG seven-pass G-type receptor 1	cadherin, EGF LAG seven-pass G-type receptor 1 [Source:HGNC Symbol;Acc:1850]	NEURAL TUBE DEFECTS	1	1	0	1	0	0	0	0	0	0	0	0	0	0	0	0	1	2
ID15_1	chr22	47353879	47353881	45353879	49353881	1	chr22	47141336	49173994	chr22	46756731	46933067	CELSR1	0.0338784	67.81%	ENSG00000075275	22	46756731	46933067	1850	CELSR1	protein_coding	cadherin, EGF LAG seven-pass G-type receptor 1	cadherin, EGF LAG seven-pass G-type receptor 1 [Source:HGNC Symbol;Acc:1850]	NEURAL TUBE DEFECTS	1	1	0	1	0	0	0	0	0	0	0	0	0	0	0	0	1	2
ID64_1	chr22	46577697	46577699	44577697	48577699	1	chr22	45221336	46701336	chr22	46756731	46933067	CELSR1	0.0338784	67.81%	ENSG00000075275	22	46756731	46933067	1850	CELSR1	protein_coding	cadherin, EGF LAG seven-pass G-type receptor 1	cadherin, EGF LAG seven-pass G-type receptor 1 [Source:HGNC Symbol;Acc:1850]	NEURAL TUBE DEFECTS	1	1	0	1	0	0	0	0	0	0	0	0	0	0	0	0	1	2
ID36_1	chr22	42139382	42139384	40139382	44139384	1	chr22	42070054	42310054	chr22	42334725	42343168	CENPM	0.116262	48.08%	ENSG00000100162	22	42334725	42343168	18352	CENPM	protein_coding	centromere protein M	centromere protein M [Source:HGNC Symbol;Acc:18352]		1	1	0	1	0	0	0	0	0	0	0	0	0	0	0	0	1	2
ID89_1	chr22	42418522	42418524	40418522	44418524	1	chr22	42350054	42910056	chr22	42334725	42343168	CENPM	0.116262	48.08%	ENSG00000100162	22	42334725	42343168	18352	CENPM	protein_coding	centromere protein M	centromere protein M [Source:HGNC Symbol;Acc:18352]		1	1	0	1	0	0	0	0	0	0	0	0	0	0	0	0	1	2
ID44_1	chr22	42706148	42706150	40706148	44706150	1	chr22	42350054	42910056	chr22	42334725	42343168	CENPM	0.116262	48.08%	ENSG00000100162	22	42334725	42343168	18352	CENPM	protein_coding	centromere protein M	centromere protein M [Source:HGNC Symbol;Acc:18352]		1	1	0	1	0	0	0	0	0	0	0	0	0	0	0	0	1	2
ID48_1	chr22	42402863	42402865	40402863	44402865	1	chr22	42350054	42910056	chr22	42334725	42343168	CENPM	0.116262	48.08%	ENSG00000100162	22	42334725	42343168	18352	CENPM	protein_coding	centromere protein M	centromere protein M [Source:HGNC Symbol;Acc:18352]		1	1	0	1	0	0	0	0	0	0	0	0	0	0	0	0	1	2
ID73_1	chr22	42625824	42625826	40625824	44625826	1	chr22	42350054	42910056	chr22	42334725	42343168	CENPM	0.116262	48.08%	ENSG00000100162	22	42334725	42343168	18352	CENPM	protein_coding	centromere protein M	centromere protein M [Source:HGNC Symbol;Acc:18352]		1	1	0	1	0	0	0	0	0	0	0	0	0	0	0	0	1	2
ID95_1	chr22	42448041	42448043	40448041	44448043	1	chr22	42350054	42910056	chr22	42334725	42343168	CENPM	0.116262	48.08%	ENSG00000100162	22	42334725	42343168	18352	CENPM	protein_coding	centromere protein M	centromere protein M [Source:HGNC Symbol;Acc:18352]		1	1	0	1	0	0	0	0	0	0	0	0	0	0	0	0	1	2
ID14_1	chr22	42816484	42816486	40816484	44816486	1	chr22	42350054	42910056	chr22	42334725	42343168	CENPM	0.116262	48.08%	ENSG00000100162	22	42334725	42343168	18352	CENPM	protein_coding	centromere protein M	centromere protein M [Source:HGNC Symbol;Acc:18352]		1	1	0	1	0	0	0	0	0	0	0	0	0	0	0	0	1	2
ID61_1	chr22	42740931	42740933	40740931	44740933	1	chr22	42350054	42910056	chr22	42334725	42343168	CENPM	0.116262	48.08%	ENSG00000100162	22	42334725	42343168	18352	CENPM	protein_coding	centromere protein M	centromere protein M [Source:HGNC Symbol;Acc:18352]		1	1	0	1	0	0	0	0	0	0	0	0	0	0	0	0	1	2
ID101_1	chr22	42739946	42739948	40739946	44739948	1	chr22	42350054	42910056	chr22	42334725	42343168	CENPM	0.116262	48.08%	ENSG00000100162	22	42334725	42343168	18352	CENPM	protein_coding	centromere protein M	centromere protein M [Source:HGNC Symbol;Acc:18352]		1	1	0	1	0	0	0	0	0	0	0	0	0	0	0	0	1	2
ID31_1	chr22	42145078	42145080	40145078	44145080	1	chr22	42070054	42310054	chr22	42334725	42343168	CENPM	0.116262	48.08%	ENSG00000100162	22	42334725	42343168	18352	CENPM	protein_coding	centromere protein M	centromere protein M [Source:HGNC Symbol;Acc:18352]		1	1	0	1	0	0	0	0	0	0	0	0	0	0	0	0	1	2
ID56_1	chr22	42583875	42583877	40583875	44583877	1	chr22	42350054	42910056	chr22	42334725	42343168	CENPM	0.116262	48.08%	ENSG00000100162	22	42334725	42343168	18352	CENPM	protein_coding	centromere protein M	centromere protein M [Source:HGNC Symbol;Acc:18352]		1	1	0	1	0	0	0	0	0	0	0	0	0	0	0	0	1	2
ID3_1	chr22	42418522	42418524	40418522	44418524	1	chr22	42350054	42910056	chr22	42334725	42343168	CENPM	0.116262	48.08%	ENSG00000100162	22	42334725	42343168	18352	CENPM	protein_coding	centromere protein M	centromere protein M [Source:HGNC Symbol;Acc:18352]		1	1	0	1	0	0	0	0	0	0	0	0	0	0	0	0	1	2
ID91_1	chr22	47397362	47397364	45397362	49397364	1	chr22	47141336	49173994	chr22	47080308	47134158	CERK	0.0155116	76.79%	ENSG00000100422	22	47080308	47134158	19256	CERK	protein_coding	ceramide kinase	ceramide kinase [Source:HGNC Symbol;Acc:19256]		1	1	0	1	0	0	0	0	0	0	0	0	0	0	0	0	1	2
ID110_1	chr22	47239008	47239010	45239008	49239010	1	chr22	47141336	49173994	chr22	47080308	47134158	CERK	0.0155116	76.79%	ENSG00000100422	22	47080308	47134158	19256	CERK	protein_coding	ceramide kinase	ceramide kinase [Source:HGNC Symbol;Acc:19256]		1	1	0	1	0	0	0	0	0	0	0	0	0	0	0	0	1	2
ID102_1	chr22	46717265	46717267	44717265	48717267	0	0	0	0	chr22	47080308	47134158	CERK	0.0155116	76.79%	ENSG00000100422	22	47080308	47134158	19256	CERK	protein_coding	ceramide kinase	ceramide kinase [Source:HGNC Symbol;Acc:19256]		1	1	0	1	0	0	0	0	0	0	0	0	0	0	0	0	1	2
ID15_1	chr22	47353879	47353881	45353879	49353881	1	chr22	47141336	49173994	chr22	47080308	47134158	CERK	0.0155116	76.79%	ENSG00000100422	22	47080308	47134158	19256	CERK	protein_coding	ceramide kinase	ceramide kinase [Source:HGNC Symbol;Acc:19256]		1	1	0	1	0	0	0	0	0	0	0	0	0	0	0	0	1	2
ID17_1	chr22	47451813	47451815	45451813	49451815	1	chr22	47141336	49173994	chr22	47080308	47134158	CERK	0.0155116	76.79%	ENSG00000100422	22	47080308	47134158	19256	CERK	protein_coding	ceramide kinase	ceramide kinase [Source:HGNC Symbol;Acc:19256]		1	1	0	1	0	0	0	0	0	0	0	0	0	0	0	0	1	2
ID100_2	chr22	51244564	51244566	49244564	53244566	0	0	0	0	chr22	51017378	51039884	CHKB	0.0588596	60.19%	ENSG00000100288	22	51017378	51039884	1938	CHKB	protein_coding	choline kinase beta	choline kinase beta [Source:HGNC Symbol;Acc:1938]		1	1	0	0	0	0	0	0	13.123	3.219	0.5	0.75	0	1	1	1	1	2
ID11_2	chr22	51244564	51244566	49244564	53244566	0	0	0	0	chr22	51017378	51039884	CHKB	0.0588596	60.19%	ENSG00000100288	22	51017378	51039884	1938	CHKB	protein_coding	choline kinase beta	choline kinase beta [Source:HGNC Symbol;Acc:1938]		1	1	0	0	0	0	0	0	12.924	3.219	0.5	0.75	0	1	1	1	1	2
ID27_2	chr22	51244564	51244566	49244564	53244566	0	0	0	0	chr22	51017378	51039884	CHKB	0.0588596	60.19%	ENSG00000100288	22	51017378	51039884	1938	CHKB	protein_coding	choline kinase beta	choline kinase beta [Source:HGNC Symbol;Acc:1938]		1	1	0	1	0	0	0	0	9.531	1.849	0.333333	0.333333	0	0	0	0	1	2
ID53_2	chr22	51244564	51244566	49244564	53244566	0	0	0	0	chr22	51017378	51039884	CHKB	0.0588596	60.19%	ENSG00000100288	22	51017378	51039884	1938	CHKB	protein_coding	choline kinase beta	choline kinase beta [Source:HGNC Symbol;Acc:1938]		1	1	0	0	0	0	0	0	12.995	3.219	0.583333	1	0	1	1	1	1	2
ID27_1	chr22	50780000	50780002	48780000	52780002	0	0	0	0	chr22	51017378	51039884	CHKB	0.0588596	60.19%	ENSG00000100288	22	51017378	51039884	1938	CHKB	protein_coding	choline kinase beta	choline kinase beta [Source:HGNC Symbol;Acc:1938]		1	1	0	1	0	0	0	0	9.531	1.849	0.333333	0.333333	0	0	0	0	1	2
ID18_2	chr22	51244564	51244566	49244564	53244566	0	0	0	0	chr22	51017378	51039884	CHKB	0.0588596	60.19%	ENSG00000100288	22	51017378	51039884	1938	CHKB	protein_coding	choline kinase beta	choline kinase beta [Source:HGNC Symbol;Acc:1938]		1	1	0	0	0	0	0	0	14.569	3.219	0.5	0.75	0	1	1	1	1	2
ID26_2	chr22	51244564	51244566	49244564	53244566	0	0	0	0	chr22	51017378	51039884	CHKB	0.0588596	60.19%	ENSG00000100288	22	51017378	51039884	1938	CHKB	protein_coding	choline kinase beta	choline kinase beta [Source:HGNC Symbol;Acc:1938]		1	1	0	0	0	0	0	0	13.987	3.219	0.583333	0.75	0	1	1	1	1	2
ID106_2	chr22	51244564	51244566	49244564	53244566	0	0	0	0	chr22	51017378	51039884	CHKB	0.0588596	60.19%	ENSG00000100288	22	51017378	51039884	1938	CHKB	protein_coding	choline kinase beta	choline kinase beta [Source:HGNC Symbol;Acc:1938]		1	1	0	0	0	0	0	0	12.995	3.219	0.666667	1	0	1	1	1	1	2
ID30_2	chr22	51244564	51244566	49244564	53244566	0	0	0	0	chr22	51017378	51039884	CHKB	0.0588596	60.19%	ENSG00000100288	22	51017378	51039884	1938	CHKB	protein_coding	choline kinase beta	choline kinase beta [Source:HGNC Symbol;Acc:1938]		1	1	0	0	0	0	0	0	12.378	3.219	0.583333	0.75	0	1	1	1	1	2
ID114_2	chr22	51244564	51244566	49244564	53244566	0	0	0	0	chr22	51017378	51039884	CHKB	0.0588596	60.19%	ENSG00000100288	22	51017378	51039884	1938	CHKB	protein_coding	choline kinase beta	choline kinase beta [Source:HGNC Symbol;Acc:1938]		1	1	0	0	0	0	0	0	13.072	3.219	0.642857	0.785714	0	1	1	1	1	2
ID45_2	chr22	51244564	51244566	49244564	53244566	0	0	0	0	chr22	51017378	51039884	CHKB	0.0588596	60.19%	ENSG00000100288	22	51017378	51039884	1938	CHKB	protein_coding	choline kinase beta	choline kinase beta [Source:HGNC Symbol;Acc:1938]		1	1	0	0	0	0	0	0	14.41	3.219	0.5	0.75	0	1	1	1	1	2
ID5_2	chr22	51244564	51244566	49244564	53244566	0	0	0	0	chr22	51017378	51039884	CHKB	0.0588596	60.19%	ENSG00000100288	22	51017378	51039884	1938	CHKB	protein_coding	choline kinase beta	choline kinase beta [Source:HGNC Symbol;Acc:1938]		1	1	0	0	0	0	0	0	11.545	3.219	0.538462	0.769231	0	1	1	1	1	2
ID113_2	chr22	51244547	51244549	49244547	53244549	0	0	0	0	chr22	51017378	51039884	CHKB	0.0588596	60.19%	ENSG00000100288	22	51017378	51039884	1938	CHKB	protein_coding	choline kinase beta	choline kinase beta [Source:HGNC Symbol;Acc:1938]		1	1	0	1	0	0	0	0	0	0	0	0	0	0	0	0	1	2
ID55_2	chr22	51244564	51244566	49244564	53244566	0	0	0	0	chr22	51017378	51039884	CHKB	0.0588596	60.19%	ENSG00000100288	22	51017378	51039884	1938	CHKB	protein_coding	choline kinase beta	choline kinase beta [Source:HGNC Symbol;Acc:1938]		1	1	0	0	0	0	0	0	15.083	3.219	0.571429	0.785714	0	1	1	1	1	2
ID43_2	chr22	51244564	51244566	49244564	53244566	0	0	0	0	chr22	51017378	51039884	CHKB	0.0588596	60.19%	ENSG00000100288	22	51017378	51039884	1938	CHKB	protein_coding	choline kinase beta	choline kinase beta [Source:HGNC Symbol;Acc:1938]		1	1	0	0	0	0	0	0	14.06	3.219	0.5	0.75	0	1	1	1	1	2
ID62_2	chr22	51244564	51244566	49244564	53244566	0	0	0	0	chr22	51017378	51039884	CHKB	0.0588596	60.19%	ENSG00000100288	22	51017378	51039884	1938	CHKB	protein_coding	choline kinase beta	choline kinase beta [Source:HGNC Symbol;Acc:1938]		1	1	0	0	0	0	0	0	11.088	3.219	0.6875	0.875	0	1	1	1	1	2
ID70_2	chr22	51244564	51244566	49244564	53244566	0	0	0	0	chr22	51017378	51039884	CHKB	0.0588596	60.19%	ENSG00000100288	22	51017378	51039884	1938	CHKB	protein_coding	choline kinase beta	choline kinase beta [Source:HGNC Symbol;Acc:1938]		1	1	0	0	0	0	0	0	13.085	3.219	0.625	0.75	0	1	1	1	1	2
ID113_1	chr22	51078900	51078902	49078900	53078902	0	0	0	0	chr22	51017378	51039884	CHKB	0.0588596	60.19%	ENSG00000100288	22	51017378	51039884	1938	CHKB	protein_coding	choline kinase beta	choline kinase beta [Source:HGNC Symbol;Acc:1938]		1	1	0	1	0	0	0	0	0	0	0	0	0	0	0	0	1	2
ID72_2	chr22	51244564	51244566	49244564	53244566	0	0	0	0	chr22	51017378	51039884	CHKB	0.0588596	60.19%	ENSG00000100288	22	51017378	51039884	1938	CHKB	protein_coding	choline kinase beta	choline kinase beta [Source:HGNC Symbol;Acc:1938]		1	1	0	0	0	0	0	0	13.144	3.219	0.5	0.75	0	1	1	1	1	2
ID50_2	chr22	51244564	51244566	49244564	53244566	0	0	0	0	chr22	51017378	51039884	CHKB	0.0588596	60.19%	ENSG00000100288	22	51017378	51039884	1938	CHKB	protein_coding	choline kinase beta	choline kinase beta [Source:HGNC Symbol;Acc:1938]		1	1	0	0	0	0	0	0	12.657	3.219	0.533333	0.8	0	1	1	1	1	2
ID12_2	chr22	51244564	51244566	49244564	53244566	0	0	0	0	chr22	51017378	51039884	CHKB	0.0588596	60.19%	ENSG00000100288	22	51017378	51039884	1938	CHKB	protein_coding	choline kinase beta	choline kinase beta [Source:HGNC Symbol;Acc:1938]		1	1	0	0	0	0	0	0	14.064	3.219	0.5625	0.75	0	1	1	1	1	2
ID15_2	chr22	51244564	51244566	49244564	53244566	0	0	0	0	chr22	51017378	51039884	CHKB	0.0588596	60.19%	ENSG00000100288	22	51017378	51039884	1938	CHKB	protein_coding	choline kinase beta	choline kinase beta [Source:HGNC Symbol;Acc:1938]		1	1	0	0	0	0	0	0	13.37	3.219	0.583333	0.75	0	1	1	1	1	2
ID38_2	chr22	51244564	51244566	49244564	53244566	0	0	0	0	chr22	51017378	51039884	CHKB	0.0588596	60.19%	ENSG00000100288	22	51017378	51039884	1938	CHKB	protein_coding	choline kinase beta	choline kinase beta [Source:HGNC Symbol;Acc:1938]		1	1	0	0	0	0	0	0	13.81	3.219	0.571429	0.785714	0	1	1	1	1	2
ID91_2	chr22	51244564	51244566	49244564	53244566	0	0	0	0	chr22	51017378	51039884	CHKB	0.0588596	60.19%	ENSG00000100288	22	51017378	51039884	1938	CHKB	protein_coding	choline kinase beta	choline kinase beta [Source:HGNC Symbol;Acc:1938]		1	1	0	0	0	0	0	0	12.473	3.219	0.5	0.75	0	1	1	1	1	2
ID103_2	chr22	51244564	51244566	49244564	53244566	0	0	0	0	chr22	51017378	51039884	CHKB	0.0588596	60.19%	ENSG00000100288	22	51017378	51039884	1938	CHKB	protein_coding	choline kinase beta	choline kinase beta [Source:HGNC Symbol;Acc:1938]		1	1	0	0	0	0	0	0	12.814	3.219	0.5	0.75	0	1	1	1	1	2
ID21_2	chr22	51244564	51244566	49244564	53244566	0	0	0	0	chr22	51017378	51039884	CHKB	0.0588596	60.19%	ENSG00000100288	22	51017378	51039884	1938	CHKB	protein_coding	choline kinase beta	choline kinase beta [Source:HGNC Symbol;Acc:1938]		1	1	0	0	0	0	0	0	13.37	3.219	0.583333	0.75	0	1	1	1	1	2
ID6_2	chr22	51244564	51244566	49244564	53244566	0	0	0	0	chr22	51017378	51039884	CHKB	0.0588596	60.19%	ENSG00000100288	22	51017378	51039884	1938	CHKB	protein_coding	choline kinase beta	choline kinase beta [Source:HGNC Symbol;Acc:1938]		1	1	0	0	0	0	0	0	11.32	3.219	0.5	1	0	1	1	1	1	2
ID27_2	chr22	51244564	51244566	49244564	53244566	0	0	0	0	chr22	51007290	51017899	CPT1B	0.13047	45.82%	ENSG00000205560	22	51007290	51017899	2329	CPT1B	protein_coding	carnitine palmitoyltransferase 1B (muscle)	carnitine palmitoyltransferase 1B (muscle) [Source:HGNC Symbol;Acc:2329]		1	1	0	1	0	0	0	0	0	0	0	0	0	0	0	0	1	2
ID27_1	chr22	50780000	50780002	48780000	52780002	0	0	0	0	chr22	51007290	51017899	CPT1B	0.13047	45.82%	ENSG00000205560	22	51007290	51017899	2329	CPT1B	protein_coding	carnitine palmitoyltransferase 1B (muscle)	carnitine palmitoyltransferase 1B (muscle) [Source:HGNC Symbol;Acc:2329]		1	1	0	1	0	0	0	0	0	0	0	0	0	0	0	0	1	2
ID113_2	chr22	51244547	51244549	49244547	53244549	0	0	0	0	chr22	51007290	51017899	CPT1B	0.13047	45.82%	ENSG00000205560	22	51007290	51017899	2329	CPT1B	protein_coding	carnitine palmitoyltransferase 1B (muscle)	carnitine palmitoyltransferase 1B (muscle) [Source:HGNC Symbol;Acc:2329]		1	1	0	1	0	0	0	0	0	0	0	0	0	0	0	0	1	2
ID113_1	chr22	51078900	51078902	49078900	53078902	0	0	0	0	chr22	51007290	51017899	CPT1B	0.13047	45.82%	ENSG00000205560	22	51007290	51017899	2329	CPT1B	protein_coding	carnitine palmitoyltransferase 1B (muscle)	carnitine palmitoyltransferase 1B (muscle) [Source:HGNC Symbol;Acc:2329]		1	1	0	1	0	0	0	0	0	0	0	0	0	0	0	0	1	2
ID27_2	chr22	51244564	51244566	49244564	53244566	0	0	0	0	chr22	50311815	50321188	CRELD2	0.00639874	84.19%	ENSG00000184164	22	50311815	50321188	28150	CRELD2	protein_coding	cysteine-rich with EGF-like domains 2	cysteine-rich with EGF-like domains 2 [Source:HGNC Symbol;Acc:28150]		1	1	0	1	0	0	0	0	0	0	0	0	0	0	0	0	1	2
ID27_1	chr22	50780000	50780002	48780000	52780002	0	0	0	0	chr22	50311815	50321188	CRELD2	0.00639874	84.19%	ENSG00000184164	22	50311815	50321188	28150	CRELD2	protein_coding	cysteine-rich with EGF-like domains 2	cysteine-rich with EGF-like domains 2 [Source:HGNC Symbol;Acc:28150]		1	1	0	1	0	0	0	0	0	0	0	0	0	0	0	0	1	2
ID36_1	chr22	42139382	42139384	40139382	44139384	1	chr22	42070054	42310054	chr22	41956767	41973745	CSDC2	0.0841159	54.39%	ENSG00000172346	22	41956767	41973745	30359	CSDC2	protein_coding	cold shock domain containing C2, RNA binding	cold shock domain containing C2, RNA binding [Source:HGNC Symbol;Acc:30359]		1	1	0	1	0	0	0	0	0	0	0	0	0	0	0	0	1	2
ID31_1	chr22	42145078	42145080	40145078	44145080	1	chr22	42070054	42310054	chr22	41956767	41973745	CSDC2	0.0841159	54.39%	ENSG00000172346	22	41956767	41973745	30359	CSDC2	protein_coding	cold shock domain containing C2, RNA binding	cold shock domain containing C2, RNA binding [Source:HGNC Symbol;Acc:30359]		1	1	0	1	0	0	0	0	0	0	0	0	0	0	0	0	1	2
ID104_1	chr22	43677406	43677408	41677406	45677408	1	chr22	43590056	44268667	chr22	43013846	43045574	CYB5R3	0.0355313	67.3%	ENSG00000100243	22	43013846	43045574	2873	CYB5R3	protein_coding	cytochrome b5 reductase 3	cytochrome b5 reductase 3 [Source:HGNC Symbol;Acc:2873]	METHEMOGLOBINEMIA DUE TO DEFICIENCY OF METHEMOGLOBIN REDUCTASE	1	1	0	0	0	0	0	0	3.76	1.663	0.5	0.785714	0	1	1	1	1	2
ID44_1	chr22	42706148	42706150	40706148	44706150	1	chr22	42350054	42910056	chr22	43013846	43045574	CYB5R3	0.0355313	67.3%	ENSG00000100243	22	43013846	43045574	2873	CYB5R3	protein_coding	cytochrome b5 reductase 3	cytochrome b5 reductase 3 [Source:HGNC Symbol;Acc:2873]	METHEMOGLOBINEMIA DUE TO DEFICIENCY OF METHEMOGLOBIN REDUCTASE	1	1	0	1	0	0	0	0	1.944	1.088	0.470588	0.588235	0	0	0	0	1	2
ID22_1	chr22	42951586	42951588	40951586	44951588	0	0	0	0	chr22	43013846	43045574	CYB5R3	0.0355313	67.3%	ENSG00000100243	22	43013846	43045574	2873	CYB5R3	protein_coding	cytochrome b5 reductase 3	cytochrome b5 reductase 3 [Source:HGNC Symbol;Acc:2873]	METHEMOGLOBINEMIA DUE TO DEFICIENCY OF METHEMOGLOBIN REDUCTASE	1	1	0	1	0	0	0	0	0	0	0	0	0	0	0	0	1	2
ID73_1	chr22	42625824	42625826	40625824	44625826	1	chr22	42350054	42910056	chr22	43013846	43045574	CYB5R3	0.0355313	67.3%	ENSG00000100243	22	43013846	43045574	2873	CYB5R3	protein_coding	cytochrome b5 reductase 3	cytochrome b5 reductase 3 [Source:HGNC Symbol;Acc:2873]	METHEMOGLOBINEMIA DUE TO DEFICIENCY OF METHEMOGLOBIN REDUCTASE	1	1	0	1	0	0	0	0	6.059	1.379	0.176471	0.235294	0	0	0	0	1	2
ID83_1	chr22	42982284	42982286	40982284	44982286	0	0	0	0	chr22	43013846	43045574	CYB5R3	0.0355313	67.3%	ENSG00000100243	22	43013846	43045574	2873	CYB5R3	protein_coding	cytochrome b5 reductase 3	cytochrome b5 reductase 3 [Source:HGNC Symbol;Acc:2873]	METHEMOGLOBINEMIA DUE TO DEFICIENCY OF METHEMOGLOBIN REDUCTASE	1	1	0	1	0	0	0	0	3.603	1.663	0.4375	0.6875	0	0	0	0	1	2
ID14_1	chr22	42816484	42816486	40816484	44816486	1	chr22	42350054	42910056	chr22	43013846	43045574	CYB5R3	0.0355313	67.3%	ENSG00000100243	22	43013846	43045574	2873	CYB5R3	protein_coding	cytochrome b5 reductase 3	cytochrome b5 reductase 3 [Source:HGNC Symbol;Acc:2873]	METHEMOGLOBINEMIA DUE TO DEFICIENCY OF METHEMOGLOBIN REDUCTASE	1	1	0	1	0	0	0	0	7.684	1.379	0.25	0.3125	0	0	0	0	1	2
ID61_1	chr22	42740931	42740933	40740931	44740933	1	chr22	42350054	42910056	chr22	43013846	43045574	CYB5R3	0.0355313	67.3%	ENSG00000100243	22	43013846	43045574	2873	CYB5R3	protein_coding	cytochrome b5 reductase 3	cytochrome b5 reductase 3 [Source:HGNC Symbol;Acc:2873]	METHEMOGLOBINEMIA DUE TO DEFICIENCY OF METHEMOGLOBIN REDUCTASE	1	1	0	1	0	0	0	0	9.454	1.604	0.352941	0.352941	0	0	0	0	1	2
ID101_1	chr22	42739946	42739948	40739946	44739948	1	chr22	42350054	42910056	chr22	43013846	43045574	CYB5R3	0.0355313	67.3%	ENSG00000100243	22	43013846	43045574	2873	CYB5R3	protein_coding	cytochrome b5 reductase 3	cytochrome b5 reductase 3 [Source:HGNC Symbol;Acc:2873]	METHEMOGLOBINEMIA DUE TO DEFICIENCY OF METHEMOGLOBIN REDUCTASE	1	1	0	1	0	0	0	0	7.533	1.126	0.235294	0.176471	0	0	0	0	1	2
ID56_1	chr22	42583875	42583877	40583875	44583877	1	chr22	42350054	42910056	chr22	43013846	43045574	CYB5R3	0.0355313	67.3%	ENSG00000100243	22	43013846	43045574	2873	CYB5R3	protein_coding	cytochrome b5 reductase 3	cytochrome b5 reductase 3 [Source:HGNC Symbol;Acc:2873]	METHEMOGLOBINEMIA DUE TO DEFICIENCY OF METHEMOGLOBIN REDUCTASE	1	1	0	1	0	0	0	0	6.168	1.663	0.235294	0.352941	0	0	0	0	1	2
ID37_1	chr22	42975357	42975359	40975357	44975359	0	0	0	0	chr22	42522501	42526908	CYP2D6	0.0403193	65.66%	ENSG00000272000	HSCHR22_2_CTG1	42534642	42539049	2625	CYP2D6	protein_coding	cytochrome P450, family 2, subfamily D, polypeptide 6	cytochrome P450, family 2, subfamily D, polypeptide 6 [Source:HGNC Symbol;Acc:2625]	DRUG METABOLISM POOR CYP2D6-RELATED	1	1	0	1	0	0	0	0	0	0	0	0	0	0	0	0	1	2
ID22_1	chr22	42951586	42951588	40951586	44951588	0	0	0	0	chr22	42522501	42526908	CYP2D6	0.0403193	65.66%	ENSG00000272000	HSCHR22_2_CTG1	42534642	42539049	2625	CYP2D6	protein_coding	cytochrome P450, family 2, subfamily D, polypeptide 6	cytochrome P450, family 2, subfamily D, polypeptide 6 [Source:HGNC Symbol;Acc:2625]	DRUG METABOLISM POOR CYP2D6-RELATED	1	1	0	1	0	0	0	0	0	0	0	0	0	0	0	0	1	2
ID83_1	chr22	42982284	42982286	40982284	44982286	0	0	0	0	chr22	42522501	42526908	CYP2D6	0.0403193	65.66%	ENSG00000272000	HSCHR22_2_CTG1	42534642	42539049	2625	CYP2D6	protein_coding	cytochrome P450, family 2, subfamily D, polypeptide 6	cytochrome P450, family 2, subfamily D, polypeptide 6 [Source:HGNC Symbol;Acc:2625]	DRUG METABOLISM POOR CYP2D6-RELATED	1	1	0	1	0	0	0	0	0	0	0	0	0	0	0	0	1	2
ID69_1	chr22	44328622	44328624	42328622	46328624	0	0	0	0	chr22	43924624	44208217	EFCAB6	0.00487818	85.96%	ENSG00000186976	22	43924624	44208217	24204	EFCAB6	protein_coding	EF-hand calcium binding domain 6	EF-hand calcium binding domain 6 [Source:HGNC Symbol;Acc:24204]		1	1	0	1	0	0	0	0	0	0	0	0	0	0	0	0	1	2
ID8_1	chr22	43565412	43565414	41565412	45565414	0	0	0	0	chr22	43924624	44208217	EFCAB6	0.00487818	85.96%	ENSG00000186976	22	43924624	44208217	24204	EFCAB6	protein_coding	EF-hand calcium binding domain 6	EF-hand calcium binding domain 6 [Source:HGNC Symbol;Acc:24204]		1	1	0	1	0	0	0	0	0	0	0	0	0	0	0	0	1	2
ID54_1	chr22	44374815	44374817	42374815	46374817	0	0	0	0	chr22	43924624	44208217	EFCAB6	0.00487818	85.96%	ENSG00000186976	22	43924624	44208217	24204	EFCAB6	protein_coding	EF-hand calcium binding domain 6	EF-hand calcium binding domain 6 [Source:HGNC Symbol;Acc:24204]		1	1	0	1	0	0	0	0	0	0	0	0	0	0	0	0	1	2
ID42_1	chr22	44492214	44492216	42492214	46492216	0	0	0	0	chr22	43924624	44208217	EFCAB6	0.00487818	85.96%	ENSG00000186976	22	43924624	44208217	24204	EFCAB6	protein_coding	EF-hand calcium binding domain 6	EF-hand calcium binding domain 6 [Source:HGNC Symbol;Acc:24204]		1	1	0	1	0	0	0	0	0	0	0	0	0	0	0	0	1	2
ID7_1	chr22	44306110	44306112	42306110	46306112	0	0	0	0	chr22	43924624	44208217	EFCAB6	0.00487818	85.96%	ENSG00000186976	22	43924624	44208217	24204	EFCAB6	protein_coding	EF-hand calcium binding domain 6	EF-hand calcium binding domain 6 [Source:HGNC Symbol;Acc:24204]		1	1	0	1	0	0	0	0	0	0	0	0	0	0	0	0	1	2
ID50_1	chr22	43505044	43505046	41505044	45505046	1	chr22	43030056	43510056	chr22	43924624	44208217	EFCAB6	0.00487818	85.96%	ENSG00000186976	22	43924624	44208217	24204	EFCAB6	protein_coding	EF-hand calcium binding domain 6	EF-hand calcium binding domain 6 [Source:HGNC Symbol;Acc:24204]		1	1	0	1	0	0	0	0	0	0	0	0	0	0	0	0	1	2
ID31_1	chr22	42145078	42145080	40145078	44145080	1	chr22	42070054	42310054	chr22	41487790	41576081	EP300	0.997013	0.67%	ENSG00000100393	22	41487790	41576081	3373	EP300	protein_coding	E1A binding protein p300	E1A binding protein p300 [Source:HGNC Symbol;Acc:3373]	RUBINSTEIN-TAYBI SYNDROME 2	1	1	0	0	3	1	0	0	18.129	1.558	0.470588	0.235294	0	0	0	0	1	2
ID24_1	chr22	49321369	49321371	47321369	51321371	0	0	0	0	chr22	48885272	49246724	FAM19A5	0.0503052	62.56%	ENSG00000219438	22	48885272	49246724	21592	FAM19A5	protein_coding	family with sequence similarity 19 (chemokine (C-C motif)-like), member A5	family with sequence similarity 19 (chemokine (C-C motif)-like), member A5 [Source:HGNC Symbol;Acc:21592]		1	1	0	1	0	0	0	0	0	0	0	0	0	0	0	0	1	2
ID92_1	chr22	45131416	45131418	43131416	47131418	0	0	0	0	chr22	45898118	45997015	FBLN1	0.107064	49.78%	ENSG00000077942	22	45898118	45997015	3600	FBLN1	protein_coding	fibulin 1	fibulin 1 [Source:HGNC Symbol;Acc:3600]	SYNPOLYDACTYLY 2	1	1	0	0	0	0	0	0	8.685	1.657	0.75	0.833333	1	1	2	1	1	2
ID16_1	chr22	45220489	45220491	43220489	47220491	0	0	0	0	chr22	45898118	45997015	FBLN1	0.107064	49.78%	ENSG00000077942	22	45898118	45997015	3600	FBLN1	protein_coding	fibulin 1	fibulin 1 [Source:HGNC Symbol;Acc:3600]	SYNPOLYDACTYLY 2	1	1	0	0	0	0	0	0	11.743	3.635	0.25	0.833333	0	1	1	1	1	2
ID39_1	chr22	46505605	46505607	44505605	48505607	1	chr22	45221336	46701336	chr22	46971909	47075688	GRAMD4	0.0477905	63.4%	ENSG00000075240	22	46971909	47075688	29113	GRAMD4	protein_coding	GRAM domain containing 4	GRAM domain containing 4 [Source:HGNC Symbol;Acc:29113]		1	1	0	1	0	0	0	0	0	0	0	0	0	0	0	0	1	2
ID91_1	chr22	47397362	47397364	45397362	49397364	1	chr22	47141336	49173994	chr22	46971909	47075688	GRAMD4	0.0477905	63.4%	ENSG00000075240	22	46971909	47075688	29113	GRAMD4	protein_coding	GRAM domain containing 4	GRAM domain containing 4 [Source:HGNC Symbol;Acc:29113]		1	1	0	1	0	0	0	0	0	0	0	0	0	0	0	0	1	2
ID110_1	chr22	47239008	47239010	45239008	49239010	1	chr22	47141336	49173994	chr22	46971909	47075688	GRAMD4	0.0477905	63.4%	ENSG00000075240	22	46971909	47075688	29113	GRAMD4	protein_coding	GRAM domain containing 4	GRAM domain containing 4 [Source:HGNC Symbol;Acc:29113]		1	1	0	1	0	0	0	0	0	0	0	0	0	0	0	0	1	2
ID102_1	chr22	46717265	46717267	44717265	48717267	0	0	0	0	chr22	46971909	47075688	GRAMD4	0.0477905	63.4%	ENSG00000075240	22	46971909	47075688	29113	GRAMD4	protein_coding	GRAM domain containing 4	GRAM domain containing 4 [Source:HGNC Symbol;Acc:29113]		1	1	0	1	0	0	0	0	0	0	0	0	0	0	0	0	1	2
ID15_1	chr22	47353879	47353881	45353879	49353881	1	chr22	47141336	49173994	chr22	46971909	47075688	GRAMD4	0.0477905	63.4%	ENSG00000075240	22	46971909	47075688	29113	GRAMD4	protein_coding	GRAM domain containing 4	GRAM domain containing 4 [Source:HGNC Symbol;Acc:29113]		1	1	0	1	0	0	0	0	0	0	0	0	0	0	0	0	1	2
ID64_1	chr22	46577697	46577699	44577697	48577699	1	chr22	45221336	46701336	chr22	46971909	47075688	GRAMD4	0.0477905	63.4%	ENSG00000075240	22	46971909	47075688	29113	GRAMD4	protein_coding	GRAM domain containing 4	GRAM domain containing 4 [Source:HGNC Symbol;Acc:29113]		1	1	0	1	0	0	0	0	0	0	0	0	0	0	0	0	1	2
ID17_1	chr22	47451813	47451815	45451813	49451815	1	chr22	47141336	49173994	chr22	46971909	47075688	GRAMD4	0.0477905	63.4%	ENSG00000075240	22	46971909	47075688	29113	GRAMD4	protein_coding	GRAM domain containing 4	GRAM domain containing 4 [Source:HGNC Symbol;Acc:29113]		1	1	0	1	0	0	0	0	0	0	0	0	0	0	0	0	1	2
ID35_1	chr22	47127511	47127513	45127511	49127513	1	chr22	46781336	47141336	chr22	46692638	46726707	GTSE1	0.000567801	98.08%	ENSG00000075218	22	46692638	46726707	13698	GTSE1	protein_coding	G-2 and S-phase expressed 1	G-2 and S-phase expressed 1 [Source:HGNC Symbol;Acc:13698]		1	1	0	1	0	0	0	0	0	0	0	0	0	0	0	0	1	2
ID60_1	chr22	47040534	47040536	45040534	49040536	1	chr22	46781336	47141336	chr22	46692638	46726707	GTSE1	0.000567801	98.08%	ENSG00000075218	22	46692638	46726707	13698	GTSE1	protein_coding	G-2 and S-phase expressed 1	G-2 and S-phase expressed 1 [Source:HGNC Symbol;Acc:13698]		1	1	0	1	0	0	0	0	0	0	0	0	0	0	0	0	1	2
ID76_1	chr22	46786208	46786210	44786208	48786210	1	chr22	46781336	47141336	chr22	46692638	46726707	GTSE1	0.000567801	98.08%	ENSG00000075218	22	46692638	46726707	13698	GTSE1	protein_coding	G-2 and S-phase expressed 1	G-2 and S-phase expressed 1 [Source:HGNC Symbol;Acc:13698]		1	1	0	1	0	0	0	0	0	0	0	0	0	0	0	0	1	2
ID102_1	chr22	46717265	46717267	44717265	48717267	0	0	0	0	chr22	46692638	46726707	GTSE1	0.000567801	98.08%	ENSG00000075218	22	46692638	46726707	13698	GTSE1	protein_coding	G-2 and S-phase expressed 1	G-2 and S-phase expressed 1 [Source:HGNC Symbol;Acc:13698]		1	1	0	1	0	0	0	0	0	0	0	0	0	0	0	0	1	2
ID106_1	chr22	47092277	47092279	45092277	49092279	1	chr22	46781336	47141336	chr22	46692638	46726707	GTSE1	0.000567801	98.08%	ENSG00000075218	22	46692638	46726707	13698	GTSE1	protein_coding	G-2 and S-phase expressed 1	G-2 and S-phase expressed 1 [Source:HGNC Symbol;Acc:13698]		1	1	0	1	0	0	0	0	0	0	0	0	0	0	0	0	1	2
ID32_1	chr22	46788013	46788015	44788013	48788015	1	chr22	46781336	47141336	chr22	46692638	46726707	GTSE1	0.000567801	98.08%	ENSG00000075218	22	46692638	46726707	13698	GTSE1	protein_coding	G-2 and S-phase expressed 1	G-2 and S-phase expressed 1 [Source:HGNC Symbol;Acc:13698]		1	1	0	1	0	0	0	0	0	0	0	0	0	0	0	0	1	2
ID77_1	chr22	46819115	46819117	44819115	48819117	1	chr22	46781336	47141336	chr22	46692638	46726707	GTSE1	0.000567801	98.08%	ENSG00000075218	22	46692638	46726707	13698	GTSE1	protein_coding	G-2 and S-phase expressed 1	G-2 and S-phase expressed 1 [Source:HGNC Symbol;Acc:13698]		1	1	0	1	0	0	0	0	0	0	0	0	0	0	0	0	1	2
ID52_1	chr22	46885541	46885543	44885541	48885543	1	chr22	46781336	47141336	chr22	46692638	46726707	GTSE1	0.000567801	98.08%	ENSG00000075218	22	46692638	46726707	13698	GTSE1	protein_coding	G-2 and S-phase expressed 1	G-2 and S-phase expressed 1 [Source:HGNC Symbol;Acc:13698]		1	1	0	1	0	0	0	0	0	0	0	0	0	0	0	0	1	2
ID27_2	chr22	51244564	51244566	49244564	53244566	0	0	0	0	chr22	50683612	50689834	HDAC10	0.00946729	81.31%	ENSG00000100429	22	50683612	50689834	18128	HDAC10	protein_coding	histone deacetylase 10	histone deacetylase 10 [Source:HGNC Symbol;Acc:18128]		1	1	0	1	0	0	0	0	0	0	0	0	0	0	0	0	1	2
ID27_1	chr22	50780000	50780002	48780000	52780002	0	0	0	0	chr22	50683612	50689834	HDAC10	0.00946729	81.31%	ENSG00000100429	22	50683612	50689834	18128	HDAC10	protein_coding	histone deacetylase 10	histone deacetylase 10 [Source:HGNC Symbol;Acc:18128]		1	1	0	1	0	0	0	0	0	0	0	0	0	0	0	0	1	2
ID113_2	chr22	51244547	51244549	49244547	53244549	0	0	0	0	chr22	50683612	50689834	HDAC10	0.00946729	81.31%	ENSG00000100429	22	50683612	50689834	18128	HDAC10	protein_coding	histone deacetylase 10	histone deacetylase 10 [Source:HGNC Symbol;Acc:18128]		1	1	0	1	0	0	0	0	0	0	0	0	0	0	0	0	1	2
ID113_1	chr22	51078900	51078902	49078900	53078902	0	0	0	0	chr22	50683612	50689834	HDAC10	0.00946729	81.31%	ENSG00000100429	22	50683612	50689834	18128	HDAC10	protein_coding	histone deacetylase 10	histone deacetylase 10 [Source:HGNC Symbol;Acc:18128]		1	1	0	1	0	0	0	0	0	0	0	0	0	0	0	0	1	2
ID92_1	chr22	45131416	45131418	43131416	47131418	0	0	0	0	chr22	45586219	45636650	KIAA0930	0.1072	49.75%	ENSG00000100364	22	45586219	45636650	1314	KIAA0930	protein_coding	KIAA0930	KIAA0930 [Source:HGNC Symbol;Acc:1314]		1	1	0	1	0	0	0	0	0	0	0	0	0	0	0	0	1	2
ID16_1	chr22	45220489	45220491	43220489	47220491	0	0	0	0	chr22	45586219	45636650	KIAA0930	0.1072	49.75%	ENSG00000100364	22	45586219	45636650	1314	KIAA0930	protein_coding	KIAA0930	KIAA0930 [Source:HGNC Symbol;Acc:1314]		1	1	0	1	0	0	0	0	0	0	0	0	0	0	0	0	1	2
ID30_1	chr22	45153794	45153796	43153794	47153796	0	0	0	0	chr22	45586219	45636650	KIAA0930	0.1072	49.75%	ENSG00000100364	22	45586219	45636650	1314	KIAA0930	protein_coding	KIAA0930	KIAA0930 [Source:HGNC Symbol;Acc:1314]		1	1	0	1	0	0	0	0	0	0	0	0	0	0	0	0	1	2
ID90_1	chr22	44729294	44729296	42729294	46729296	0	0	0	0	chr22	44639547	44708731	KIAA1644	0.0957568	51.98%	ENSG00000138944	22	44639547	44708731	29335	KIAA1644	protein_coding	KIAA1644	KIAA1644 [Source:HGNC Symbol;Acc:29335]		1	1	0	1	0	0	0	0	0	0	0	0	0	0	0	0	1	2
ID38_1	chr22	44738880	44738882	42738880	46738882	0	0	0	0	chr22	44639547	44708731	KIAA1644	0.0957568	51.98%	ENSG00000138944	22	44639547	44708731	29335	KIAA1644	protein_coding	KIAA1644	KIAA1644 [Source:HGNC Symbol;Acc:29335]		1	1	0	1	0	0	0	0	0	0	0	0	0	0	0	0	1	2
ID55_1	chr22	44816037	44816039	42816037	46816039	0	0	0	0	chr22	44639547	44708731	KIAA1644	0.0957568	51.98%	ENSG00000138944	22	44639547	44708731	29335	KIAA1644	protein_coding	KIAA1644	KIAA1644 [Source:HGNC Symbol;Acc:29335]		1	1	0	1	0	0	0	0	0	0	0	0	0	0	0	0	1	2
ID114_1	chr22	44782009	44782011	42782009	46782011	0	0	0	0	chr22	44639547	44708731	KIAA1644	0.0957568	51.98%	ENSG00000138944	22	44639547	44708731	29335	KIAA1644	protein_coding	KIAA1644	KIAA1644 [Source:HGNC Symbol;Acc:29335]		1	1	0	1	0	0	0	0	0	0	0	0	0	0	0	0	1	2
ID27_2	chr22	51244564	51244566	49244564	53244566	0	0	0	0	chr22	50986462	50989451	KLHDC7B	0.00523443	85.53%	ENSG00000130487	22	50986462	50989451	25145	KLHDC7B	protein_coding	kelch domain containing 7B	kelch domain containing 7B [Source:HGNC Symbol;Acc:25145]		1	1	0	1	0	0	0	0	0	0	0	0	0	0	0	0	1	2
ID27_1	chr22	50780000	50780002	48780000	52780002	0	0	0	0	chr22	50986462	50989451	KLHDC7B	0.00523443	85.53%	ENSG00000130487	22	50986462	50989451	25145	KLHDC7B	protein_coding	kelch domain containing 7B	kelch domain containing 7B [Source:HGNC Symbol;Acc:25145]		1	1	0	1	0	0	0	0	0	0	0	0	0	0	0	0	1	2
ID113_2	chr22	51244547	51244549	49244547	53244549	0	0	0	0	chr22	50986462	50989451	KLHDC7B	0.00523443	85.53%	ENSG00000130487	22	50986462	50989451	25145	KLHDC7B	protein_coding	kelch domain containing 7B	kelch domain containing 7B [Source:HGNC Symbol;Acc:25145]		1	1	0	1	0	0	0	0	0	0	0	0	0	0	0	0	1	2
ID113_1	chr22	51078900	51078902	49078900	53078902	0	0	0	0	chr22	50986462	50989451	KLHDC7B	0.00523443	85.53%	ENSG00000130487	22	50986462	50989451	25145	KLHDC7B	protein_coding	kelch domain containing 7B	kelch domain containing 7B [Source:HGNC Symbol;Acc:25145]		1	1	0	1	0	0	0	0	0	0	0	0	0	0	0	0	1	2
ID40_1	chr22	44857523	44857525	42857523	46857525	0	0	0	0	chr22	44888452	44894178	LDOC1L	0.0107775	80.3%	ENSG00000188636	22	44888452	44894178	13343	LDOC1L	protein_coding	leucine zipper, down-regulated in cancer 1-like	leucine zipper, down-regulated in cancer 1-like [Source:HGNC Symbol;Acc:13343]		1	1	0	1	0	0	0	0	0	0	0	0	0	0	0	0	1	2
ID90_1	chr22	44729294	44729296	42729294	46729296	0	0	0	0	chr22	44888452	44894178	LDOC1L	0.0107775	80.3%	ENSG00000188636	22	44888452	44894178	13343	LDOC1L	protein_coding	leucine zipper, down-regulated in cancer 1-like	leucine zipper, down-regulated in cancer 1-like [Source:HGNC Symbol;Acc:13343]		1	1	0	1	0	0	0	0	0	0	0	0	0	0	0	0	1	2
ID107_1	chr22	44598309	44598311	42598309	46598311	0	0	0	0	chr22	44888452	44894178	LDOC1L	0.0107775	80.3%	ENSG00000188636	22	44888452	44894178	13343	LDOC1L	protein_coding	leucine zipper, down-regulated in cancer 1-like	leucine zipper, down-regulated in cancer 1-like [Source:HGNC Symbol;Acc:13343]		1	1	0	1	0	0	0	0	0	0	0	0	0	0	0	0	1	2
ID38_1	chr22	44738880	44738882	42738880	46738882	0	0	0	0	chr22	44888452	44894178	LDOC1L	0.0107775	80.3%	ENSG00000188636	22	44888452	44894178	13343	LDOC1L	protein_coding	leucine zipper, down-regulated in cancer 1-like	leucine zipper, down-regulated in cancer 1-like [Source:HGNC Symbol;Acc:13343]		1	1	0	1	0	0	0	0	0	0	0	0	0	0	0	0	1	2
ID72_1	chr22	45281716	45281718	43281716	47281718	1	chr22	45221336	46701336	chr22	44888452	44894178	LDOC1L	0.0107775	80.3%	ENSG00000188636	22	44888452	44894178	13343	LDOC1L	protein_coding	leucine zipper, down-regulated in cancer 1-like	leucine zipper, down-regulated in cancer 1-like [Source:HGNC Symbol;Acc:13343]		1	1	0	1	0	0	0	0	0	0	0	0	0	0	0	0	1	2
ID65_1	chr22	44639611	44639613	42639611	46639613	0	0	0	0	chr22	44888452	44894178	LDOC1L	0.0107775	80.3%	ENSG00000188636	22	44888452	44894178	13343	LDOC1L	protein_coding	leucine zipper, down-regulated in cancer 1-like	leucine zipper, down-regulated in cancer 1-like [Source:HGNC Symbol;Acc:13343]		1	1	0	1	0	0	0	0	0	0	0	0	0	0	0	0	1	2
ID103_1	chr22	45287254	45287256	43287254	47287256	1	chr22	45221336	46701336	chr22	44888452	44894178	LDOC1L	0.0107775	80.3%	ENSG00000188636	22	44888452	44894178	13343	LDOC1L	protein_coding	leucine zipper, down-regulated in cancer 1-like	leucine zipper, down-regulated in cancer 1-like [Source:HGNC Symbol;Acc:13343]		1	1	0	1	0	0	0	0	0	0	0	0	0	0	0	0	1	2
ID55_1	chr22	44816037	44816039	42816037	46816039	0	0	0	0	chr22	44888452	44894178	LDOC1L	0.0107775	80.3%	ENSG00000188636	22	44888452	44894178	13343	LDOC1L	protein_coding	leucine zipper, down-regulated in cancer 1-like	leucine zipper, down-regulated in cancer 1-like [Source:HGNC Symbol;Acc:13343]		1	1	0	1	0	0	0	0	0	0	0	0	0	0	0	0	1	2
ID114_1	chr22	44782009	44782011	42782009	46782011	0	0	0	0	chr22	44888452	44894178	LDOC1L	0.0107775	80.3%	ENSG00000188636	22	44888452	44894178	13343	LDOC1L	protein_coding	leucine zipper, down-regulated in cancer 1-like	leucine zipper, down-regulated in cancer 1-like [Source:HGNC Symbol;Acc:13343]		1	1	0	1	0	0	0	0	0	0	0	0	0	0	0	0	1	2
ID42_1	chr22	44492214	44492216	42492214	46492216	0	0	0	0	chr22	44888452	44894178	LDOC1L	0.0107775	80.3%	ENSG00000188636	22	44888452	44894178	13343	LDOC1L	protein_coding	leucine zipper, down-regulated in cancer 1-like	leucine zipper, down-regulated in cancer 1-like [Source:HGNC Symbol;Acc:13343]		1	1	0	1	0	0	0	0	0	0	0	0	0	0	0	0	1	2
ID92_1	chr22	45131416	45131418	43131416	47131418	0	0	0	0	chr22	44888452	44894178	LDOC1L	0.0107775	80.3%	ENSG00000188636	22	44888452	44894178	13343	LDOC1L	protein_coding	leucine zipper, down-regulated in cancer 1-like	leucine zipper, down-regulated in cancer 1-like [Source:HGNC Symbol;Acc:13343]		1	1	0	1	0	0	0	0	0	0	0	0	0	0	0	0	1	2
ID5_1	chr22	44667410	44667412	42667410	46667412	0	0	0	0	chr22	44888452	44894178	LDOC1L	0.0107775	80.3%	ENSG00000188636	22	44888452	44894178	13343	LDOC1L	protein_coding	leucine zipper, down-regulated in cancer 1-like	leucine zipper, down-regulated in cancer 1-like [Source:HGNC Symbol;Acc:13343]		1	1	0	1	0	0	0	0	0	0	0	0	0	0	0	0	1	2
ID16_1	chr22	45220489	45220491	43220489	47220491	0	0	0	0	chr22	44888452	44894178	LDOC1L	0.0107775	80.3%	ENSG00000188636	22	44888452	44894178	13343	LDOC1L	protein_coding	leucine zipper, down-regulated in cancer 1-like	leucine zipper, down-regulated in cancer 1-like [Source:HGNC Symbol;Acc:13343]		1	1	0	1	0	0	0	0	0	0	0	0	0	0	0	0	1	2
ID30_1	chr22	45153794	45153796	43153794	47153796	0	0	0	0	chr22	44888452	44894178	LDOC1L	0.0107775	80.3%	ENSG00000188636	22	44888452	44894178	13343	LDOC1L	protein_coding	leucine zipper, down-regulated in cancer 1-like	leucine zipper, down-regulated in cancer 1-like [Source:HGNC Symbol;Acc:13343]		1	1	0	1	0	0	0	0	0	0	0	0	0	0	0	0	1	2
ID1_1	chr22	44641640	44641642	42641640	46641642	0	0	0	0	chr22	44888452	44894178	LDOC1L	0.0107775	80.3%	ENSG00000188636	22	44888452	44894178	13343	LDOC1L	protein_coding	leucine zipper, down-regulated in cancer 1-like	leucine zipper, down-regulated in cancer 1-like [Source:HGNC Symbol;Acc:13343]		1	1	0	1	0	0	0	0	0	0	0	0	0	0	0	0	1	2
ID27_2	chr22	51244564	51244566	49244564	53244566	0	0	0	0	chr22	50941376	50946135	LMF2	0.0171293	75.76%	ENSG00000100258	22	50941376	50946135	25096	LMF2	protein_coding	lipase maturation factor 2	lipase maturation factor 2 [Source:HGNC Symbol;Acc:25096]		1	1	0	1	0	0	0	0	0	0	0	0	0	0	0	0	1	2
ID27_1	chr22	50780000	50780002	48780000	52780002	0	0	0	0	chr22	50941376	50946135	LMF2	0.0171293	75.76%	ENSG00000100258	22	50941376	50946135	25096	LMF2	protein_coding	lipase maturation factor 2	lipase maturation factor 2 [Source:HGNC Symbol;Acc:25096]		1	1	0	1	0	0	0	0	0	0	0	0	0	0	0	0	1	2
ID113_2	chr22	51244547	51244549	49244547	53244549	0	0	0	0	chr22	50941376	50946135	LMF2	0.0171293	75.76%	ENSG00000100258	22	50941376	50946135	25096	LMF2	protein_coding	lipase maturation factor 2	lipase maturation factor 2 [Source:HGNC Symbol;Acc:25096]		1	1	0	1	0	0	0	0	0	0	0	0	0	0	0	0	1	2
ID113_1	chr22	51078900	51078902	49078900	53078902	0	0	0	0	chr22	50941376	50946135	LMF2	0.0171293	75.76%	ENSG00000100258	22	50941376	50946135	25096	LMF2	protein_coding	lipase maturation factor 2	lipase maturation factor 2 [Source:HGNC Symbol;Acc:25096]		1	1	0	1	0	0	0	0	0	0	0	0	0	0	0	0	1	2
ID27_2	chr22	51244564	51244566	49244564	53244566	0	0	0	0	chr22	50702142	50709196	MAPK11	0.0323894	68.42%	ENSG00000185386	22	50702142	50709196	6873	MAPK11	protein_coding	mitogen-activated protein kinase 11	mitogen-activated protein kinase 11 [Source:HGNC Symbol;Acc:6873]		1	1	0	1	0	0	0	0	0	0	0	0	0	0	0	0	1	2
ID27_1	chr22	50780000	50780002	48780000	52780002	0	0	0	0	chr22	50702142	50709196	MAPK11	0.0323894	68.42%	ENSG00000185386	22	50702142	50709196	6873	MAPK11	protein_coding	mitogen-activated protein kinase 11	mitogen-activated protein kinase 11 [Source:HGNC Symbol;Acc:6873]		1	1	0	1	0	0	0	0	0	0	0	0	0	0	0	0	1	2
ID27_2	chr22	51244564	51244566	49244564	53244566	0	0	0	0	chr22	50683879	50700254	MAPK12	0.084591	54.3%	ENSG00000188130	22	50683879	50700254	6874	MAPK12	protein_coding	mitogen-activated protein kinase 12	mitogen-activated protein kinase 12 [Source:HGNC Symbol;Acc:6874]		1	1	0	1	0	0	0	0	0	0	0	0	0	0	0	0	1	2
ID27_1	chr22	50780000	50780002	48780000	52780002	0	0	0	0	chr22	50683879	50700254	MAPK12	0.084591	54.3%	ENSG00000188130	22	50683879	50700254	6874	MAPK12	protein_coding	mitogen-activated protein kinase 12	mitogen-activated protein kinase 12 [Source:HGNC Symbol;Acc:6874]		1	1	0	1	0	0	0	0	0	0	0	0	0	0	0	0	1	2
ID113_2	chr22	51244547	51244549	49244547	53244549	0	0	0	0	chr22	50683879	50700254	MAPK12	0.084591	54.3%	ENSG00000188130	22	50683879	50700254	6874	MAPK12	protein_coding	mitogen-activated protein kinase 12	mitogen-activated protein kinase 12 [Source:HGNC Symbol;Acc:6874]		1	1	0	1	0	0	0	0	0	0	0	0	0	0	0	0	1	2
ID113_1	chr22	51078900	51078902	49078900	53078902	0	0	0	0	chr22	50683879	50700254	MAPK12	0.084591	54.3%	ENSG00000188130	22	50683879	50700254	6874	MAPK12	protein_coding	mitogen-activated protein kinase 12	mitogen-activated protein kinase 12 [Source:HGNC Symbol;Acc:6874]		1	1	0	1	0	0	0	0	0	0	0	0	0	0	0	0	1	2
ID27_2	chr22	51244564	51244566	49244564	53244566	0	0	0	0	chr22	51039114	51052409	MAPK8IP2	0.0587851	60.2%	ENSG00000008735	22	51039114	51052409	6883	MAPK8IP2	protein_coding	mitogen-activated protein kinase 8 interacting protein 2	mitogen-activated protein kinase 8 interacting protein 2 [Source:HGNC Symbol;Acc:6883]		1	1	0	1	0	0	0	0	0	0	0	0	0	0	0	0	1	2
ID27_1	chr22	50780000	50780002	48780000	52780002	0	0	0	0	chr22	51039114	51052409	MAPK8IP2	0.0587851	60.2%	ENSG00000008735	22	51039114	51052409	6883	MAPK8IP2	protein_coding	mitogen-activated protein kinase 8 interacting protein 2	mitogen-activated protein kinase 8 interacting protein 2 [Source:HGNC Symbol;Acc:6883]		1	1	0	1	0	0	0	0	0	0	0	0	0	0	0	0	1	2
ID113_2	chr22	51244547	51244549	49244547	53244549	0	0	0	0	chr22	51039114	51052409	MAPK8IP2	0.0587851	60.2%	ENSG00000008735	22	51039114	51052409	6883	MAPK8IP2	protein_coding	mitogen-activated protein kinase 8 interacting protein 2	mitogen-activated protein kinase 8 interacting protein 2 [Source:HGNC Symbol;Acc:6883]		1	1	0	1	0	0	0	0	0	0	0	0	0	0	0	0	1	2
ID113_1	chr22	51078900	51078902	49078900	53078902	0	0	0	0	chr22	51039114	51052409	MAPK8IP2	0.0587851	60.2%	ENSG00000008735	22	51039114	51052409	6883	MAPK8IP2	protein_coding	mitogen-activated protein kinase 8 interacting protein 2	mitogen-activated protein kinase 8 interacting protein 2 [Source:HGNC Symbol;Acc:6883]		1	1	0	1	0	0	0	0	0	0	0	0	0	0	0	0	1	2
ID70_1	chr22	43157960	43157962	41157960	45157962	1	chr22	43030056	43510056	chr22	43528212	43539400	MCAT	0.0572069	60.65%	ENSG00000100294	22	43528212	43539400	29622	MCAT	protein_coding	malonyl CoA:ACP acyltransferase (mitochondrial)	malonyl CoA:ACP acyltransferase (mitochondrial) [Source:HGNC Symbol;Acc:29622]		1	1	0	1	0	0	0	0	0	0	0	0	0	0	0	0	1	2
ID104_1	chr22	43677406	43677408	41677406	45677408	1	chr22	43590056	44268667	chr22	43528212	43539400	MCAT	0.0572069	60.65%	ENSG00000100294	22	43528212	43539400	29622	MCAT	protein_coding	malonyl CoA:ACP acyltransferase (mitochondrial)	malonyl CoA:ACP acyltransferase (mitochondrial) [Source:HGNC Symbol;Acc:29622]		1	1	0	1	0	0	0	0	0	0	0	0	0	0	0	0	1	2
ID8_1	chr22	43565412	43565414	41565412	45565414	0	0	0	0	chr22	43528212	43539400	MCAT	0.0572069	60.65%	ENSG00000100294	22	43528212	43539400	29622	MCAT	protein_coding	malonyl CoA:ACP acyltransferase (mitochondrial)	malonyl CoA:ACP acyltransferase (mitochondrial) [Source:HGNC Symbol;Acc:29622]		1	1	0	1	0	0	0	0	0	0	0	0	0	0	0	0	1	2
ID84_1	chr22	43161995	43161997	41161995	45161997	1	chr22	43030056	43510056	chr22	43528212	43539400	MCAT	0.0572069	60.65%	ENSG00000100294	22	43528212	43539400	29622	MCAT	protein_coding	malonyl CoA:ACP acyltransferase (mitochondrial)	malonyl CoA:ACP acyltransferase (mitochondrial) [Source:HGNC Symbol;Acc:29622]		1	1	0	1	0	0	0	0	0	0	0	0	0	0	0	0	1	2
ID108_1	chr22	43227489	43227491	41227489	45227491	1	chr22	43030056	43510056	chr22	43528212	43539400	MCAT	0.0572069	60.65%	ENSG00000100294	22	43528212	43539400	29622	MCAT	protein_coding	malonyl CoA:ACP acyltransferase (mitochondrial)	malonyl CoA:ACP acyltransferase (mitochondrial) [Source:HGNC Symbol;Acc:29622]		1	1	0	1	0	0	0	0	0	0	0	0	0	0	0	0	1	2
ID111_1	chr22	43291258	43291260	41291258	45291260	1	chr22	43030056	43510056	chr22	43528212	43539400	MCAT	0.0572069	60.65%	ENSG00000100294	22	43528212	43539400	29622	MCAT	protein_coding	malonyl CoA:ACP acyltransferase (mitochondrial)	malonyl CoA:ACP acyltransferase (mitochondrial) [Source:HGNC Symbol;Acc:29622]		1	1	0	1	0	0	0	0	0	0	0	0	0	0	0	0	1	2
ID62_1	chr22	43343941	43343943	41343941	45343943	1	chr22	43030056	43510056	chr22	43528212	43539400	MCAT	0.0572069	60.65%	ENSG00000100294	22	43528212	43539400	29622	MCAT	protein_coding	malonyl CoA:ACP acyltransferase (mitochondrial)	malonyl CoA:ACP acyltransferase (mitochondrial) [Source:HGNC Symbol;Acc:29622]		1	1	0	1	0	0	0	0	0	0	0	0	0	0	0	0	1	2
ID50_1	chr22	43505044	43505046	41505044	45505046	1	chr22	43030056	43510056	chr22	43528212	43539400	MCAT	0.0572069	60.65%	ENSG00000100294	22	43528212	43539400	29622	MCAT	protein_coding	malonyl CoA:ACP acyltransferase (mitochondrial)	malonyl CoA:ACP acyltransferase (mitochondrial) [Source:HGNC Symbol;Acc:29622]		1	1	0	1	0	0	0	0	0	0	0	0	0	0	0	0	1	2
ID12_1	chr22	43297482	43297484	41297482	45297484	1	chr22	43030056	43510056	chr22	43528212	43539400	MCAT	0.0572069	60.65%	ENSG00000100294	22	43528212	43539400	29622	MCAT	protein_coding	malonyl CoA:ACP acyltransferase (mitochondrial)	malonyl CoA:ACP acyltransferase (mitochondrial) [Source:HGNC Symbol;Acc:29622]		1	1	0	1	0	0	0	0	0	0	0	0	0	0	0	0	1	2
ID20_1	chr22	43326627	43326629	41326627	45326629	1	chr22	43030056	43510056	chr22	43528212	43539400	MCAT	0.0572069	60.65%	ENSG00000100294	22	43528212	43539400	29622	MCAT	protein_coding	malonyl CoA:ACP acyltransferase (mitochondrial)	malonyl CoA:ACP acyltransferase (mitochondrial) [Source:HGNC Symbol;Acc:29622]		1	1	0	1	0	0	0	0	0	0	0	0	0	0	0	0	1	2
ID89_1	chr22	42418522	42418524	40418522	44418524	1	chr22	42350054	42910056	chr22	42095503	42195460	MEI1	0.0604321	59.74%	ENSG00000167077	22	42095503	42195460	28613	MEI1	protein_coding	meiosis inhibitor 1	meiosis inhibitor 1 [Source:HGNC Symbol;Acc:28613]		1	1	0	1	0	0	0	0	0	0	0	0	0	0	0	0	1	2
ID48_1	chr22	42402863	42402865	40402863	44402865	1	chr22	42350054	42910056	chr22	42095503	42195460	MEI1	0.0604321	59.74%	ENSG00000167077	22	42095503	42195460	28613	MEI1	protein_coding	meiosis inhibitor 1	meiosis inhibitor 1 [Source:HGNC Symbol;Acc:28613]		1	1	0	1	0	0	0	0	0	0	0	0	0	0	0	0	1	2
ID73_1	chr22	42625824	42625826	40625824	44625826	1	chr22	42350054	42910056	chr22	42095503	42195460	MEI1	0.0604321	59.74%	ENSG00000167077	22	42095503	42195460	28613	MEI1	protein_coding	meiosis inhibitor 1	meiosis inhibitor 1 [Source:HGNC Symbol;Acc:28613]		1	1	0	1	0	0	0	0	0	0	0	0	0	0	0	0	1	2
ID95_1	chr22	42448041	42448043	40448041	44448043	1	chr22	42350054	42910056	chr22	42095503	42195460	MEI1	0.0604321	59.74%	ENSG00000167077	22	42095503	42195460	28613	MEI1	protein_coding	meiosis inhibitor 1	meiosis inhibitor 1 [Source:HGNC Symbol;Acc:28613]		1	1	0	1	0	0	0	0	0	0	0	0	0	0	0	0	1	2
ID56_1	chr22	42583875	42583877	40583875	44583877	1	chr22	42350054	42910056	chr22	42095503	42195460	MEI1	0.0604321	59.74%	ENSG00000167077	22	42095503	42195460	28613	MEI1	protein_coding	meiosis inhibitor 1	meiosis inhibitor 1 [Source:HGNC Symbol;Acc:28613]		1	1	0	1	0	0	0	0	0	0	0	0	0	0	0	0	1	2
ID3_1	chr22	42418522	42418524	40418522	44418524	1	chr22	42350054	42910056	chr22	42095503	42195460	MEI1	0.0604321	59.74%	ENSG00000167077	22	42095503	42195460	28613	MEI1	protein_coding	meiosis inhibitor 1	meiosis inhibitor 1 [Source:HGNC Symbol;Acc:28613]		1	1	0	1	0	0	0	0	0	0	0	0	0	0	0	0	1	2
ID27_2	chr22	51244564	51244566	49244564	53244566	0	0	0	0	chr22	50925213	50929077	MIOX	0.0378462	66.51%	ENSG00000100253	22	50925213	50929077	14522	MIOX	protein_coding	myo-inositol oxygenase	myo-inositol oxygenase [Source:HGNC Symbol;Acc:14522]		1	1	0	1	0	0	0	0	0	0	0	0	0	0	0	0	1	2
ID27_1	chr22	50780000	50780002	48780000	52780002	0	0	0	0	chr22	50925213	50929077	MIOX	0.0378462	66.51%	ENSG00000100253	22	50925213	50929077	14522	MIOX	protein_coding	myo-inositol oxygenase	myo-inositol oxygenase [Source:HGNC Symbol;Acc:14522]		1	1	0	1	0	0	0	0	0	0	0	0	0	0	0	0	1	2
ID113_2	chr22	51244547	51244549	49244547	53244549	0	0	0	0	chr22	50925213	50929077	MIOX	0.0378462	66.51%	ENSG00000100253	22	50925213	50929077	14522	MIOX	protein_coding	myo-inositol oxygenase	myo-inositol oxygenase [Source:HGNC Symbol;Acc:14522]		1	1	0	1	0	0	0	0	0	0	0	0	0	0	0	0	1	2
ID113_1	chr22	51078900	51078902	49078900	53078902	0	0	0	0	chr22	50925213	50929077	MIOX	0.0378462	66.51%	ENSG00000100253	22	50925213	50929077	14522	MIOX	protein_coding	myo-inositol oxygenase	myo-inositol oxygenase [Source:HGNC Symbol;Acc:14522]		1	1	0	1	0	0	0	0	0	0	0	0	0	0	0	0	1	2
ID27_2	chr22	51244564	51244566	49244564	53244566	0	0	0	0	chr22	50497820	50524331	MLC1	0.0317667	68.71%	ENSG00000100427	22	50497820	50524331	17082	MLC1	protein_coding	megalencephalic leukoencephalopathy with subcortical cysts 1	megalencephalic leukoencephalopathy with subcortical cysts 1 [Source:HGNC Symbol;Acc:17082]	MEGALENCEPHALIC LEUKOENCEPHALOPATHY WITH SUBCORTICAL CYSTS 1	1	1	0	1	0	0	0	0	10.758	1.342	0.444444	0.222222	0	0	0	0	1	2
ID27_1	chr22	50780000	50780002	48780000	52780002	0	0	0	0	chr22	50497820	50524331	MLC1	0.0317667	68.71%	ENSG00000100427	22	50497820	50524331	17082	MLC1	protein_coding	megalencephalic leukoencephalopathy with subcortical cysts 1	megalencephalic leukoencephalopathy with subcortical cysts 1 [Source:HGNC Symbol;Acc:17082]	MEGALENCEPHALIC LEUKOENCEPHALOPATHY WITH SUBCORTICAL CYSTS 1	1	1	0	1	0	0	0	0	10.758	1.342	0.444444	0.222222	0	0	0	0	1	2
ID27_2	chr22	51244564	51244566	49244564	53244566	0	0	0	0	chr22	50528308	50600119	MOV10L1	0.00901449	81.65%	ENSG00000073146	22	50528308	50600119	7201	MOV10L1	protein_coding	Mov10l1, Moloney leukemia virus 10-like 1, homolog (mouse)	Mov10l1, Moloney leukemia virus 10-like 1, homolog (mouse) [Source:HGNC Symbol;Acc:7201]		1	1	0	1	0	0	0	0	0	0	0	0	0	0	0	0	1	2
ID27_1	chr22	50780000	50780002	48780000	52780002	0	0	0	0	chr22	50528308	50600119	MOV10L1	0.00901449	81.65%	ENSG00000073146	22	50528308	50600119	7201	MOV10L1	protein_coding	Mov10l1, Moloney leukemia virus 10-like 1, homolog (mouse)	Mov10l1, Moloney leukemia virus 10-like 1, homolog (mouse) [Source:HGNC Symbol;Acc:7201]		1	1	0	1	0	0	0	0	0	0	0	0	0	0	0	0	1	2
ID8_1	chr22	43565412	43565414	41565412	45565414	0	0	0	0	chr22	43807202	43903728	MPPED1	0.126701	46.38%	ENSG00000186732	22	43807202	43903728	1306	MPPED1	protein_coding	metallophosphoesterase domain containing 1	metallophosphoesterase domain containing 1 [Source:HGNC Symbol;Acc:1306]		1	1	0	1	0	0	0	0	0	0	0	0	0	0	0	0	1	2
ID62_1	chr22	43343941	43343943	41343941	45343943	1	chr22	43030056	43510056	chr22	43807202	43903728	MPPED1	0.126701	46.38%	ENSG00000186732	22	43807202	43903728	1306	MPPED1	protein_coding	metallophosphoesterase domain containing 1	metallophosphoesterase domain containing 1 [Source:HGNC Symbol;Acc:1306]		1	1	0	1	0	0	0	0	0	0	0	0	0	0	0	0	1	2
ID50_1	chr22	43505044	43505046	41505044	45505046	1	chr22	43030056	43510056	chr22	43807202	43903728	MPPED1	0.126701	46.38%	ENSG00000186732	22	43807202	43903728	1306	MPPED1	protein_coding	metallophosphoesterase domain containing 1	metallophosphoesterase domain containing 1 [Source:HGNC Symbol;Acc:1306]		1	1	0	1	0	0	0	0	0	0	0	0	0	0	0	0	1	2
ID20_1	chr22	43326627	43326629	41326627	45326629	1	chr22	43030056	43510056	chr22	43807202	43903728	MPPED1	0.126701	46.38%	ENSG00000186732	22	43807202	43903728	1306	MPPED1	protein_coding	metallophosphoesterase domain containing 1	metallophosphoesterase domain containing 1 [Source:HGNC Symbol;Acc:1306]		1	1	0	1	0	0	0	0	0	0	0	0	0	0	0	0	1	2
ID70_1	chr22	43157960	43157962	41157960	45157962	1	chr22	43030056	43510056	chr22	42454358	42466846	NAGA	0.0564551	60.79%	ENSG00000198951	22	42454358	42466846	7631	NAGA	protein_coding	N-acetylgalactosaminidase, alpha-	N-acetylgalactosaminidase, alpha- [Source:HGNC Symbol;Acc:7631]	SCHINDLER DISEASE TYPE I	1	1	0	0	0	0	0	0	33.805	3.316	0.875	0.9375	1	1	2	1	1	2
ID37_1	chr22	42975357	42975359	40975357	44975359	0	0	0	0	chr22	42454358	42466846	NAGA	0.0564551	60.79%	ENSG00000198951	22	42454358	42466846	7631	NAGA	protein_coding	N-acetylgalactosaminidase, alpha-	N-acetylgalactosaminidase, alpha- [Source:HGNC Symbol;Acc:7631]	SCHINDLER DISEASE TYPE I	1	1	0	0	0	0	0	0	16.891	3.233	0.9375	0.9375	1	1	2	1	1	2
ID22_1	chr22	42951586	42951588	40951586	44951588	0	0	0	0	chr22	42454358	42466846	NAGA	0.0564551	60.79%	ENSG00000198951	22	42454358	42466846	7631	NAGA	protein_coding	N-acetylgalactosaminidase, alpha-	N-acetylgalactosaminidase, alpha- [Source:HGNC Symbol;Acc:7631]	SCHINDLER DISEASE TYPE I	1	1	0	1	0	0	0	0	0	0	0	0	0	0	0	0	1	2
ID83_1	chr22	42982284	42982286	40982284	44982286	0	0	0	0	chr22	42454358	42466846	NAGA	0.0564551	60.79%	ENSG00000198951	22	42454358	42466846	7631	NAGA	protein_coding	N-acetylgalactosaminidase, alpha-	N-acetylgalactosaminidase, alpha- [Source:HGNC Symbol;Acc:7631]	SCHINDLER DISEASE TYPE I	1	1	0	0	0	0	0	0	17.39	1.663	0.75	0.6875	1	0	1	1	1	2
ID84_1	chr22	43161995	43161997	41161995	45161997	1	chr22	43030056	43510056	chr22	42454358	42466846	NAGA	0.0564551	60.79%	ENSG00000198951	22	42454358	42466846	7631	NAGA	protein_coding	N-acetylgalactosaminidase, alpha-	N-acetylgalactosaminidase, alpha- [Source:HGNC Symbol;Acc:7631]	SCHINDLER DISEASE TYPE I	1	1	0	0	0	0	0	0	44.192	4.479	0.875	0.9375	1	1	2	1	1	2
ID111_1	chr22	43291258	43291260	41291258	45291260	1	chr22	43030056	43510056	chr22	42454358	42466846	NAGA	0.0564551	60.79%	ENSG00000198951	22	42454358	42466846	7631	NAGA	protein_coding	N-acetylgalactosaminidase, alpha-	N-acetylgalactosaminidase, alpha- [Source:HGNC Symbol;Acc:7631]	SCHINDLER DISEASE TYPE I	1	1	0	0	0	0	0	0	43.242	3.316	0.875	0.8125	1	1	2	1	1	2
ID62_1	chr22	43343941	43343943	41343941	45343943	1	chr22	43030056	43510056	chr22	42454358	42466846	NAGA	0.0564551	60.79%	ENSG00000198951	22	42454358	42466846	7631	NAGA	protein_coding	N-acetylgalactosaminidase, alpha-	N-acetylgalactosaminidase, alpha- [Source:HGNC Symbol;Acc:7631]	SCHINDLER DISEASE TYPE I	1	1	0	0	0	0	0	0	18.091	3.233	0.9375	0.9375	1	1	2	1	1	2
ID12_1	chr22	43297482	43297484	41297482	45297484	1	chr22	43030056	43510056	chr22	42454358	42466846	NAGA	0.0564551	60.79%	ENSG00000198951	22	42454358	42466846	7631	NAGA	protein_coding	N-acetylgalactosaminidase, alpha-	N-acetylgalactosaminidase, alpha- [Source:HGNC Symbol;Acc:7631]	SCHINDLER DISEASE TYPE I	1	1	0	0	0	0	0	0	33.825	3.316	0.875	0.9375	1	1	2	1	1	2
ID20_1	chr22	43326627	43326629	41326627	45326629	1	chr22	43030056	43510056	chr22	42454358	42466846	NAGA	0.0564551	60.79%	ENSG00000198951	22	42454358	42466846	7631	NAGA	protein_coding	N-acetylgalactosaminidase, alpha-	N-acetylgalactosaminidase, alpha- [Source:HGNC Symbol;Acc:7631]	SCHINDLER DISEASE TYPE I	1	1	0	0	0	0	0	0	54.163	4.479	0.9375	0.9375	1	1	2	1	1	2
ID27_2	chr22	51244564	51244566	49244564	53244566	0	0	0	0	chr22	50946645	50961901	NCAPH2	0.0186079	74.92%	ENSG00000025770	22	50946645	50961901	25071	NCAPH2	protein_coding	non-SMC condensin II complex, subunit H2	non-SMC condensin II complex, subunit H2 [Source:HGNC Symbol;Acc:25071]		1	1	0	1	0	0	0	0	0	0	0	0	0	0	0	0	1	2
ID27_1	chr22	50780000	50780002	48780000	52780002	0	0	0	0	chr22	50946645	50961901	NCAPH2	0.0186079	74.92%	ENSG00000025770	22	50946645	50961901	25071	NCAPH2	protein_coding	non-SMC condensin II complex, subunit H2	non-SMC condensin II complex, subunit H2 [Source:HGNC Symbol;Acc:25071]		1	1	0	1	0	0	0	0	0	0	0	0	0	0	0	0	1	2
ID113_2	chr22	51244547	51244549	49244547	53244549	0	0	0	0	chr22	50946645	50961901	NCAPH2	0.0186079	74.92%	ENSG00000025770	22	50946645	50961901	25071	NCAPH2	protein_coding	non-SMC condensin II complex, subunit H2	non-SMC condensin II complex, subunit H2 [Source:HGNC Symbol;Acc:25071]		1	1	0	1	0	0	0	0	0	0	0	0	0	0	0	0	1	2
ID113_1	chr22	51078900	51078902	49078900	53078902	0	0	0	0	chr22	50946645	50961901	NCAPH2	0.0186079	74.92%	ENSG00000025770	22	50946645	50961901	25071	NCAPH2	protein_coding	non-SMC condensin II complex, subunit H2	non-SMC condensin II complex, subunit H2 [Source:HGNC Symbol;Acc:25071]		1	1	0	1	0	0	0	0	0	0	0	0	0	0	0	0	1	2
ID36_1	chr22	42139382	42139384	40139382	44139384	1	chr22	42070054	42310054	chr22	42481529	42486959	NDUFA6	0.219175	34.47%	ENSG00000272765	HSCHR22_1_CTG1	42481529	42486959	7690	NDUFA6	protein_coding	NADH dehydrogenase (ubiquinone) 1 alpha subcomplex, 6, 14kDa	NADH dehydrogenase (ubiquinone) 1 alpha subcomplex, 6, 14kDa [Source:HGNC Symbol;Acc:7690]		1	1	0	1	0	0	0	0	0	0	0	0	0	0	0	0	1	2
ID37_1	chr22	42975357	42975359	40975357	44975359	0	0	0	0	chr22	42481529	42486959	NDUFA6	0.219175	34.47%	ENSG00000272765	HSCHR22_1_CTG1	42481529	42486959	7690	NDUFA6	protein_coding	NADH dehydrogenase (ubiquinone) 1 alpha subcomplex, 6, 14kDa	NADH dehydrogenase (ubiquinone) 1 alpha subcomplex, 6, 14kDa [Source:HGNC Symbol;Acc:7690]		1	1	0	1	0	0	0	0	0	0	0	0	0	0	0	0	1	2
ID22_1	chr22	42951586	42951588	40951586	44951588	0	0	0	0	chr22	42481529	42486959	NDUFA6	0.219175	34.47%	ENSG00000272765	HSCHR22_1_CTG1	42481529	42486959	7690	NDUFA6	protein_coding	NADH dehydrogenase (ubiquinone) 1 alpha subcomplex, 6, 14kDa	NADH dehydrogenase (ubiquinone) 1 alpha subcomplex, 6, 14kDa [Source:HGNC Symbol;Acc:7690]		1	1	0	1	0	0	0	0	0	0	0	0	0	0	0	0	1	2
ID31_1	chr22	42145078	42145080	40145078	44145080	1	chr22	42070054	42310054	chr22	42481529	42486959	NDUFA6	0.219175	34.47%	ENSG00000272765	HSCHR22_1_CTG1	42481529	42486959	7690	NDUFA6	protein_coding	NADH dehydrogenase (ubiquinone) 1 alpha subcomplex, 6, 14kDa	NADH dehydrogenase (ubiquinone) 1 alpha subcomplex, 6, 14kDa [Source:HGNC Symbol;Acc:7690]		1	1	0	1	0	0	0	0	0	0	0	0	0	0	0	0	1	2
ID70_1	chr22	43157960	43157962	41157960	45157962	1	chr22	43030056	43510056	chr22	42776416	42828401	NFAM1	0.0012719	94.04%	ENSG00000235568	22	42776416	42828401	29872	NFAM1	protein_coding	NFAT activating protein with ITAM motif 1	NFAT activating protein with ITAM motif 1 [Source:HGNC Symbol;Acc:29872]		1	1	0	1	0	0	0	0	0	0	0	0	0	0	0	0	1	2
ID37_1	chr22	42975357	42975359	40975357	44975359	0	0	0	0	chr22	42776416	42828401	NFAM1	0.0012719	94.04%	ENSG00000235568	22	42776416	42828401	29872	NFAM1	protein_coding	NFAT activating protein with ITAM motif 1	NFAT activating protein with ITAM motif 1 [Source:HGNC Symbol;Acc:29872]		1	1	0	1	0	0	0	0	0	0	0	0	0	0	0	0	1	2
ID22_1	chr22	42951586	42951588	40951586	44951588	0	0	0	0	chr22	42776416	42828401	NFAM1	0.0012719	94.04%	ENSG00000235568	22	42776416	42828401	29872	NFAM1	protein_coding	NFAT activating protein with ITAM motif 1	NFAT activating protein with ITAM motif 1 [Source:HGNC Symbol;Acc:29872]		1	1	0	1	0	0	0	0	0	0	0	0	0	0	0	0	1	2
ID83_1	chr22	42982284	42982286	40982284	44982286	0	0	0	0	chr22	42776416	42828401	NFAM1	0.0012719	94.04%	ENSG00000235568	22	42776416	42828401	29872	NFAM1	protein_coding	NFAT activating protein with ITAM motif 1	NFAT activating protein with ITAM motif 1 [Source:HGNC Symbol;Acc:29872]		1	1	0	1	0	0	0	0	0	0	0	0	0	0	0	0	1	2
ID84_1	chr22	43161995	43161997	41161995	45161997	1	chr22	43030056	43510056	chr22	42776416	42828401	NFAM1	0.0012719	94.04%	ENSG00000235568	22	42776416	42828401	29872	NFAM1	protein_coding	NFAT activating protein with ITAM motif 1	NFAT activating protein with ITAM motif 1 [Source:HGNC Symbol;Acc:29872]		1	1	0	1	0	0	0	0	0	0	0	0	0	0	0	0	1	2
ID108_1	chr22	43227489	43227491	41227489	45227491	1	chr22	43030056	43510056	chr22	42776416	42828401	NFAM1	0.0012719	94.04%	ENSG00000235568	22	42776416	42828401	29872	NFAM1	protein_coding	NFAT activating protein with ITAM motif 1	NFAT activating protein with ITAM motif 1 [Source:HGNC Symbol;Acc:29872]		1	1	0	1	0	0	0	0	0	0	0	0	0	0	0	0	1	2
ID111_1	chr22	43291258	43291260	41291258	45291260	1	chr22	43030056	43510056	chr22	42776416	42828401	NFAM1	0.0012719	94.04%	ENSG00000235568	22	42776416	42828401	29872	NFAM1	protein_coding	NFAT activating protein with ITAM motif 1	NFAT activating protein with ITAM motif 1 [Source:HGNC Symbol;Acc:29872]		1	1	0	1	0	0	0	0	0	0	0	0	0	0	0	0	1	2
ID12_1	chr22	43297482	43297484	41297482	45297484	1	chr22	43030056	43510056	chr22	42776416	42828401	NFAM1	0.0012719	94.04%	ENSG00000235568	22	42776416	42828401	29872	NFAM1	protein_coding	NFAT activating protein with ITAM motif 1	NFAT activating protein with ITAM motif 1 [Source:HGNC Symbol;Acc:29872]		1	1	0	1	0	0	0	0	0	0	0	0	0	0	0	0	1	2
ID20_1	chr22	43326627	43326629	41326627	45326629	1	chr22	43030056	43510056	chr22	42776416	42828401	NFAM1	0.0012719	94.04%	ENSG00000235568	22	42776416	42828401	29872	NFAM1	protein_coding	NFAT activating protein with ITAM motif 1	NFAT activating protein with ITAM motif 1 [Source:HGNC Symbol;Acc:29872]		1	1	0	1	0	0	0	0	0	0	0	0	0	0	0	0	1	2
ID89_1	chr22	42418522	42418524	40418522	44418524	1	chr22	42350054	42910056	chr22	42069934	42086508	NHP2L1	0.536178	14.38%	ENSG00000100138	22	42069934	42086508	7819	NHP2L1	protein_coding	NHP2 non-histone chromosome protein 2-like 1 (S. cerevisiae)	NHP2 non-histone chromosome protein 2-like 1 (S. cerevisiae) [Source:HGNC Symbol;Acc:7819]		1	1	0	1	0	0	0	0	0	0	0	0	0	0	0	0	1	2
ID48_1	chr22	42402863	42402865	40402863	44402865	1	chr22	42350054	42910056	chr22	42069934	42086508	NHP2L1	0.536178	14.38%	ENSG00000100138	22	42069934	42086508	7819	NHP2L1	protein_coding	NHP2 non-histone chromosome protein 2-like 1 (S. cerevisiae)	NHP2 non-histone chromosome protein 2-like 1 (S. cerevisiae) [Source:HGNC Symbol;Acc:7819]		1	1	0	1	0	0	0	0	0	0	0	0	0	0	0	0	1	2
ID95_1	chr22	42448041	42448043	40448041	44448043	1	chr22	42350054	42910056	chr22	42069934	42086508	NHP2L1	0.536178	14.38%	ENSG00000100138	22	42069934	42086508	7819	NHP2L1	protein_coding	NHP2 non-histone chromosome protein 2-like 1 (S. cerevisiae)	NHP2 non-histone chromosome protein 2-like 1 (S. cerevisiae) [Source:HGNC Symbol;Acc:7819]		1	1	0	1	0	0	0	0	0	0	0	0	0	0	0	0	1	2
ID56_1	chr22	42583875	42583877	40583875	44583877	1	chr22	42350054	42910056	chr22	42069934	42086508	NHP2L1	0.536178	14.38%	ENSG00000100138	22	42069934	42086508	7819	NHP2L1	protein_coding	NHP2 non-histone chromosome protein 2-like 1 (S. cerevisiae)	NHP2 non-histone chromosome protein 2-like 1 (S. cerevisiae) [Source:HGNC Symbol;Acc:7819]		1	1	0	1	0	0	0	0	0	0	0	0	0	0	0	0	1	2
ID3_1	chr22	42418522	42418524	40418522	44418524	1	chr22	42350054	42910056	chr22	42069934	42086508	NHP2L1	0.536178	14.38%	ENSG00000100138	22	42069934	42086508	7819	NHP2L1	protein_coding	NHP2 non-histone chromosome protein 2-like 1 (S. cerevisiae)	NHP2 non-histone chromosome protein 2-like 1 (S. cerevisiae) [Source:HGNC Symbol;Acc:7819]		1	1	0	1	0	0	0	0	0	0	0	0	0	0	0	0	1	2
ID92_1	chr22	45131416	45131418	43131416	47131418	0	0	0	0	chr22	45559722	45583896	NUP50	0.088425	53.55%	ENSG00000093000	22	45559722	45583896	8065	NUP50	protein_coding	nucleoporin 50kDa	nucleoporin 50kDa [Source:HGNC Symbol;Acc:8065]		1	1	0	1	0	0	0	0	0	0	0	0	0	0	0	0	1	2
ID16_1	chr22	45220489	45220491	43220489	47220491	0	0	0	0	chr22	45559722	45583896	NUP50	0.088425	53.55%	ENSG00000093000	22	45559722	45583896	8065	NUP50	protein_coding	nucleoporin 50kDa	nucleoporin 50kDa [Source:HGNC Symbol;Acc:8065]		1	1	0	1	0	0	0	0	0	0	0	0	0	0	0	0	1	2
ID30_1	chr22	45153794	45153796	43153794	47153796	0	0	0	0	chr22	45559722	45583896	NUP50	0.088425	53.55%	ENSG00000093000	22	45559722	45583896	8065	NUP50	protein_coding	nucleoporin 50kDa	nucleoporin 50kDa [Source:HGNC Symbol;Acc:8065]		1	1	0	1	0	0	0	0	0	0	0	0	0	0	0	0	1	2
ID27_2	chr22	51244564	51244566	49244564	53244566	0	0	0	0	chr22	50968139	50971009	ODF3B	0.0126894	78.75%	ENSG00000177989	22	50968139	50971009	34388	ODF3B	protein_coding	outer dense fiber of sperm tails 3B	outer dense fiber of sperm tails 3B [Source:HGNC Symbol;Acc:34388]		1	1	0	1	0	0	0	0	0	0	0	0	0	0	0	0	1	2
ID27_1	chr22	50780000	50780002	48780000	52780002	0	0	0	0	chr22	50968139	50971009	ODF3B	0.0126894	78.75%	ENSG00000177989	22	50968139	50971009	34388	ODF3B	protein_coding	outer dense fiber of sperm tails 3B	outer dense fiber of sperm tails 3B [Source:HGNC Symbol;Acc:34388]		1	1	0	1	0	0	0	0	0	0	0	0	0	0	0	0	1	2
ID113_2	chr22	51244547	51244549	49244547	53244549	0	0	0	0	chr22	50968139	50971009	ODF3B	0.0126894	78.75%	ENSG00000177989	22	50968139	50971009	34388	ODF3B	protein_coding	outer dense fiber of sperm tails 3B	outer dense fiber of sperm tails 3B [Source:HGNC Symbol;Acc:34388]		1	1	0	1	0	0	0	0	0	0	0	0	0	0	0	0	1	2
ID113_1	chr22	51078900	51078902	49078900	53078902	0	0	0	0	chr22	50968139	50971009	ODF3B	0.0126894	78.75%	ENSG00000177989	22	50968139	50971009	34388	ODF3B	protein_coding	outer dense fiber of sperm tails 3B	outer dense fiber of sperm tails 3B [Source:HGNC Symbol;Acc:34388]		1	1	0	1	0	0	0	0	0	0	0	0	0	0	0	0	1	2
ID37_1	chr22	42975357	42975359	40975357	44975359	0	0	0	0	chr22	43231418	43411151	PACSIN2	0.21014	35.56%	ENSG00000100266	22	43231418	43411151	8571	PACSIN2	protein_coding	protein kinase C and casein kinase substrate in neurons 2	protein kinase C and casein kinase substrate in neurons 2 [Source:HGNC Symbol;Acc:8571]		1	1	0	1	0	0	0	0	0	0	0	0	0	0	0	0	1	2
ID104_1	chr22	43677406	43677408	41677406	45677408	1	chr22	43590056	44268667	chr22	43231418	43411151	PACSIN2	0.21014	35.56%	ENSG00000100266	22	43231418	43411151	8571	PACSIN2	protein_coding	protein kinase C and casein kinase substrate in neurons 2	protein kinase C and casein kinase substrate in neurons 2 [Source:HGNC Symbol;Acc:8571]		1	1	0	1	0	0	0	0	0	0	0	0	0	0	0	0	1	2
ID8_1	chr22	43565412	43565414	41565412	45565414	0	0	0	0	chr22	43231418	43411151	PACSIN2	0.21014	35.56%	ENSG00000100266	22	43231418	43411151	8571	PACSIN2	protein_coding	protein kinase C and casein kinase substrate in neurons 2	protein kinase C and casein kinase substrate in neurons 2 [Source:HGNC Symbol;Acc:8571]		1	1	0	1	0	0	0	0	0	0	0	0	0	0	0	0	1	2
ID22_1	chr22	42951586	42951588	40951586	44951588	0	0	0	0	chr22	43231418	43411151	PACSIN2	0.21014	35.56%	ENSG00000100266	22	43231418	43411151	8571	PACSIN2	protein_coding	protein kinase C and casein kinase substrate in neurons 2	protein kinase C and casein kinase substrate in neurons 2 [Source:HGNC Symbol;Acc:8571]		1	1	0	1	0	0	0	0	0	0	0	0	0	0	0	0	1	2
ID83_1	chr22	42982284	42982286	40982284	44982286	0	0	0	0	chr22	43231418	43411151	PACSIN2	0.21014	35.56%	ENSG00000100266	22	43231418	43411151	8571	PACSIN2	protein_coding	protein kinase C and casein kinase substrate in neurons 2	protein kinase C and casein kinase substrate in neurons 2 [Source:HGNC Symbol;Acc:8571]		1	1	0	1	0	0	0	0	0	0	0	0	0	0	0	0	1	2
ID14_1	chr22	42816484	42816486	40816484	44816486	1	chr22	42350054	42910056	chr22	43231418	43411151	PACSIN2	0.21014	35.56%	ENSG00000100266	22	43231418	43411151	8571	PACSIN2	protein_coding	protein kinase C and casein kinase substrate in neurons 2	protein kinase C and casein kinase substrate in neurons 2 [Source:HGNC Symbol;Acc:8571]		1	1	0	1	0	0	0	0	0	0	0	0	0	0	0	0	1	2
ID63_1	chr22	43800990	43800992	41800990	45800992	1	chr22	43590056	44268667	chr22	43231418	43411151	PACSIN2	0.21014	35.56%	ENSG00000100266	22	43231418	43411151	8571	PACSIN2	protein_coding	protein kinase C and casein kinase substrate in neurons 2	protein kinase C and casein kinase substrate in neurons 2 [Source:HGNC Symbol;Acc:8571]		1	1	0	1	0	0	0	0	0	0	0	0	0	0	0	0	1	2
ID27_2	chr22	51244564	51244566	49244564	53244566	0	0	0	0	chr22	50609160	50618723	PANX2	0.0504332	62.52%	ENSG00000073150	22	50609160	50618723	8600	PANX2	protein_coding	pannexin 2	pannexin 2 [Source:HGNC Symbol;Acc:8600]		1	1	0	1	0	0	0	0	0	0	0	0	0	0	0	0	1	2
ID27_1	chr22	50780000	50780002	48780000	52780002	0	0	0	0	chr22	50609160	50618723	PANX2	0.0504332	62.52%	ENSG00000073150	22	50609160	50618723	8600	PANX2	protein_coding	pannexin 2	pannexin 2 [Source:HGNC Symbol;Acc:8600]		1	1	0	1	0	0	0	0	0	0	0	0	0	0	0	0	1	2
ID113_2	chr22	51244547	51244549	49244547	53244549	0	0	0	0	chr22	50609160	50618723	PANX2	0.0504332	62.52%	ENSG00000073150	22	50609160	50618723	8600	PANX2	protein_coding	pannexin 2	pannexin 2 [Source:HGNC Symbol;Acc:8600]		1	1	0	1	0	0	0	0	0	0	0	0	0	0	0	0	1	2
ID113_1	chr22	51078900	51078902	49078900	53078902	0	0	0	0	chr22	50609160	50618723	PANX2	0.0504332	62.52%	ENSG00000073150	22	50609160	50618723	8600	PANX2	protein_coding	pannexin 2	pannexin 2 [Source:HGNC Symbol;Acc:8600]		1	1	0	1	0	0	0	0	0	0	0	0	0	0	0	0	1	2
ID40_1	chr22	44857523	44857525	42857523	46857525	0	0	0	0	chr22	44395091	44568829	PARVB	0.0460278	63.9%	ENSG00000188677	22	44395091	44568829	14653	PARVB	protein_coding	parvin, beta	parvin, beta [Source:HGNC Symbol;Acc:14653]		1	1	0	1	0	0	0	0	0	0	0	0	0	0	0	0	1	2
ID90_1	chr22	44729294	44729296	42729294	46729296	0	0	0	0	chr22	44395091	44568829	PARVB	0.0460278	63.9%	ENSG00000188677	22	44395091	44568829	14653	PARVB	protein_coding	parvin, beta	parvin, beta [Source:HGNC Symbol;Acc:14653]		1	1	0	1	0	0	0	0	0	0	0	0	0	0	0	0	1	2
ID69_1	chr22	44328622	44328624	42328622	46328624	0	0	0	0	chr22	44395091	44568829	PARVB	0.0460278	63.9%	ENSG00000188677	22	44395091	44568829	14653	PARVB	protein_coding	parvin, beta	parvin, beta [Source:HGNC Symbol;Acc:14653]		1	1	0	1	0	0	0	0	0	0	0	0	0	0	0	0	1	2
ID107_1	chr22	44598309	44598311	42598309	46598311	0	0	0	0	chr22	44395091	44568829	PARVB	0.0460278	63.9%	ENSG00000188677	22	44395091	44568829	14653	PARVB	protein_coding	parvin, beta	parvin, beta [Source:HGNC Symbol;Acc:14653]		1	1	0	1	0	0	0	0	0	0	0	0	0	0	0	0	1	2
ID54_1	chr22	44374815	44374817	42374815	46374817	0	0	0	0	chr22	44395091	44568829	PARVB	0.0460278	63.9%	ENSG00000188677	22	44395091	44568829	14653	PARVB	protein_coding	parvin, beta	parvin, beta [Source:HGNC Symbol;Acc:14653]		1	1	0	1	0	0	0	0	0	0	0	0	0	0	0	0	1	2
ID38_1	chr22	44738880	44738882	42738880	46738882	0	0	0	0	chr22	44395091	44568829	PARVB	0.0460278	63.9%	ENSG00000188677	22	44395091	44568829	14653	PARVB	protein_coding	parvin, beta	parvin, beta [Source:HGNC Symbol;Acc:14653]		1	1	0	1	0	0	0	0	0	0	0	0	0	0	0	0	1	2
ID65_1	chr22	44639611	44639613	42639611	46639613	0	0	0	0	chr22	44395091	44568829	PARVB	0.0460278	63.9%	ENSG00000188677	22	44395091	44568829	14653	PARVB	protein_coding	parvin, beta	parvin, beta [Source:HGNC Symbol;Acc:14653]		1	1	0	1	0	0	0	0	0	0	0	0	0	0	0	0	1	2
ID10_1	chr22	44136881	44136883	42136881	46136883	1	chr22	43590056	44268667	chr22	44395091	44568829	PARVB	0.0460278	63.9%	ENSG00000188677	22	44395091	44568829	14653	PARVB	protein_coding	parvin, beta	parvin, beta [Source:HGNC Symbol;Acc:14653]		1	1	0	1	0	0	0	0	0	0	0	0	0	0	0	0	1	2
ID58_1	chr22	44168343	44168345	42168343	46168345	1	chr22	43590056	44268667	chr22	44395091	44568829	PARVB	0.0460278	63.9%	ENSG00000188677	22	44395091	44568829	14653	PARVB	protein_coding	parvin, beta	parvin, beta [Source:HGNC Symbol;Acc:14653]		1	1	0	1	0	0	0	0	0	0	0	0	0	0	0	0	1	2
ID55_1	chr22	44816037	44816039	42816037	46816039	0	0	0	0	chr22	44395091	44568829	PARVB	0.0460278	63.9%	ENSG00000188677	22	44395091	44568829	14653	PARVB	protein_coding	parvin, beta	parvin, beta [Source:HGNC Symbol;Acc:14653]		1	1	0	1	0	0	0	0	0	0	0	0	0	0	0	0	1	2
ID114_1	chr22	44782009	44782011	42782009	46782011	0	0	0	0	chr22	44395091	44568829	PARVB	0.0460278	63.9%	ENSG00000188677	22	44395091	44568829	14653	PARVB	protein_coding	parvin, beta	parvin, beta [Source:HGNC Symbol;Acc:14653]		1	1	0	1	0	0	0	0	0	0	0	0	0	0	0	0	1	2
ID42_1	chr22	44492214	44492216	42492214	46492216	0	0	0	0	chr22	44395091	44568829	PARVB	0.0460278	63.9%	ENSG00000188677	22	44395091	44568829	14653	PARVB	protein_coding	parvin, beta	parvin, beta [Source:HGNC Symbol;Acc:14653]		1	1	0	1	0	0	0	0	0	0	0	0	0	0	0	0	1	2
ID7_1	chr22	44306110	44306112	42306110	46306112	0	0	0	0	chr22	44395091	44568829	PARVB	0.0460278	63.9%	ENSG00000188677	22	44395091	44568829	14653	PARVB	protein_coding	parvin, beta	parvin, beta [Source:HGNC Symbol;Acc:14653]		1	1	0	1	0	0	0	0	0	0	0	0	0	0	0	0	1	2
ID105_1	chr22	44020904	44020906	42020904	46020906	1	chr22	43590056	44268667	chr22	44395091	44568829	PARVB	0.0460278	63.9%	ENSG00000188677	22	44395091	44568829	14653	PARVB	protein_coding	parvin, beta	parvin, beta [Source:HGNC Symbol;Acc:14653]		1	1	0	1	0	0	0	0	0	0	0	0	0	0	0	0	1	2
ID5_1	chr22	44667410	44667412	42667410	46667412	0	0	0	0	chr22	44395091	44568829	PARVB	0.0460278	63.9%	ENSG00000188677	22	44395091	44568829	14653	PARVB	protein_coding	parvin, beta	parvin, beta [Source:HGNC Symbol;Acc:14653]		1	1	0	1	0	0	0	0	0	0	0	0	0	0	0	0	1	2
ID6_1	chr22	44044851	44044853	42044851	46044853	1	chr22	43590056	44268667	chr22	44395091	44568829	PARVB	0.0460278	63.9%	ENSG00000188677	22	44395091	44568829	14653	PARVB	protein_coding	parvin, beta	parvin, beta [Source:HGNC Symbol;Acc:14653]		1	1	0	1	0	0	0	0	0	0	0	0	0	0	0	0	1	2
ID34_1	chr22	44173316	44173318	42173316	46173318	1	chr22	43590056	44268667	chr22	44395091	44568829	PARVB	0.0460278	63.9%	ENSG00000188677	22	44395091	44568829	14653	PARVB	protein_coding	parvin, beta	parvin, beta [Source:HGNC Symbol;Acc:14653]		1	1	0	1	0	0	0	0	0	0	0	0	0	0	0	0	1	2
ID1_1	chr22	44641640	44641642	42641640	46641642	0	0	0	0	chr22	44395091	44568829	PARVB	0.0460278	63.9%	ENSG00000188677	22	44395091	44568829	14653	PARVB	protein_coding	parvin, beta	parvin, beta [Source:HGNC Symbol;Acc:14653]		1	1	0	1	0	0	0	0	0	0	0	0	0	0	0	0	1	2
ID2_1	chr22	44197997	44197999	42197997	46197999	1	chr22	43590056	44268667	chr22	44395091	44568829	PARVB	0.0460278	63.9%	ENSG00000188677	22	44395091	44568829	14653	PARVB	protein_coding	parvin, beta	parvin, beta [Source:HGNC Symbol;Acc:14653]		1	1	0	1	0	0	0	0	0	0	0	0	0	0	0	0	1	2
ID40_1	chr22	44857523	44857525	42857523	46857525	0	0	0	0	chr22	44568836	44615413	PARVG	0.00535345	85.36%	ENSG00000138964	22	44568836	44615413	14654	PARVG	protein_coding	parvin, gamma	parvin, gamma [Source:HGNC Symbol;Acc:14654]		1	1	0	1	0	0	0	0	0	0	0	0	0	0	0	0	1	2
ID90_1	chr22	44729294	44729296	42729294	46729296	0	0	0	0	chr22	44568836	44615413	PARVG	0.00535345	85.36%	ENSG00000138964	22	44568836	44615413	14654	PARVG	protein_coding	parvin, gamma	parvin, gamma [Source:HGNC Symbol;Acc:14654]		1	1	0	1	0	0	0	0	0	0	0	0	0	0	0	0	1	2
ID69_1	chr22	44328622	44328624	42328622	46328624	0	0	0	0	chr22	44568836	44615413	PARVG	0.00535345	85.36%	ENSG00000138964	22	44568836	44615413	14654	PARVG	protein_coding	parvin, gamma	parvin, gamma [Source:HGNC Symbol;Acc:14654]		1	1	0	1	0	0	0	0	0	0	0	0	0	0	0	0	1	2
ID107_1	chr22	44598309	44598311	42598309	46598311	0	0	0	0	chr22	44568836	44615413	PARVG	0.00535345	85.36%	ENSG00000138964	22	44568836	44615413	14654	PARVG	protein_coding	parvin, gamma	parvin, gamma [Source:HGNC Symbol;Acc:14654]		1	1	0	1	0	0	0	0	0	0	0	0	0	0	0	0	1	2
ID54_1	chr22	44374815	44374817	42374815	46374817	0	0	0	0	chr22	44568836	44615413	PARVG	0.00535345	85.36%	ENSG00000138964	22	44568836	44615413	14654	PARVG	protein_coding	parvin, gamma	parvin, gamma [Source:HGNC Symbol;Acc:14654]		1	1	0	1	0	0	0	0	0	0	0	0	0	0	0	0	1	2
ID38_1	chr22	44738880	44738882	42738880	46738882	0	0	0	0	chr22	44568836	44615413	PARVG	0.00535345	85.36%	ENSG00000138964	22	44568836	44615413	14654	PARVG	protein_coding	parvin, gamma	parvin, gamma [Source:HGNC Symbol;Acc:14654]		1	1	0	1	0	0	0	0	0	0	0	0	0	0	0	0	1	2
ID65_1	chr22	44639611	44639613	42639611	46639613	0	0	0	0	chr22	44568836	44615413	PARVG	0.00535345	85.36%	ENSG00000138964	22	44568836	44615413	14654	PARVG	protein_coding	parvin, gamma	parvin, gamma [Source:HGNC Symbol;Acc:14654]		1	1	0	1	0	0	0	0	0	0	0	0	0	0	0	0	1	2
ID10_1	chr22	44136881	44136883	42136881	46136883	1	chr22	43590056	44268667	chr22	44568836	44615413	PARVG	0.00535345	85.36%	ENSG00000138964	22	44568836	44615413	14654	PARVG	protein_coding	parvin, gamma	parvin, gamma [Source:HGNC Symbol;Acc:14654]		1	1	0	1	0	0	0	0	0	0	0	0	0	0	0	0	1	2
ID58_1	chr22	44168343	44168345	42168343	46168345	1	chr22	43590056	44268667	chr22	44568836	44615413	PARVG	0.00535345	85.36%	ENSG00000138964	22	44568836	44615413	14654	PARVG	protein_coding	parvin, gamma	parvin, gamma [Source:HGNC Symbol;Acc:14654]		1	1	0	1	0	0	0	0	0	0	0	0	0	0	0	0	1	2
ID55_1	chr22	44816037	44816039	42816037	46816039	0	0	0	0	chr22	44568836	44615413	PARVG	0.00535345	85.36%	ENSG00000138964	22	44568836	44615413	14654	PARVG	protein_coding	parvin, gamma	parvin, gamma [Source:HGNC Symbol;Acc:14654]		1	1	0	1	0	0	0	0	0	0	0	0	0	0	0	0	1	2
ID114_1	chr22	44782009	44782011	42782009	46782011	0	0	0	0	chr22	44568836	44615413	PARVG	0.00535345	85.36%	ENSG00000138964	22	44568836	44615413	14654	PARVG	protein_coding	parvin, gamma	parvin, gamma [Source:HGNC Symbol;Acc:14654]		1	1	0	1	0	0	0	0	0	0	0	0	0	0	0	0	1	2
ID42_1	chr22	44492214	44492216	42492214	46492216	0	0	0	0	chr22	44568836	44615413	PARVG	0.00535345	85.36%	ENSG00000138964	22	44568836	44615413	14654	PARVG	protein_coding	parvin, gamma	parvin, gamma [Source:HGNC Symbol;Acc:14654]		1	1	0	1	0	0	0	0	0	0	0	0	0	0	0	0	1	2
ID7_1	chr22	44306110	44306112	42306110	46306112	0	0	0	0	chr22	44568836	44615413	PARVG	0.00535345	85.36%	ENSG00000138964	22	44568836	44615413	14654	PARVG	protein_coding	parvin, gamma	parvin, gamma [Source:HGNC Symbol;Acc:14654]		1	1	0	1	0	0	0	0	0	0	0	0	0	0	0	0	1	2
ID5_1	chr22	44667410	44667412	42667410	46667412	0	0	0	0	chr22	44568836	44615413	PARVG	0.00535345	85.36%	ENSG00000138964	22	44568836	44615413	14654	PARVG	protein_coding	parvin, gamma	parvin, gamma [Source:HGNC Symbol;Acc:14654]		1	1	0	1	0	0	0	0	0	0	0	0	0	0	0	0	1	2
ID34_1	chr22	44173316	44173318	42173316	46173318	1	chr22	43590056	44268667	chr22	44568836	44615413	PARVG	0.00535345	85.36%	ENSG00000138964	22	44568836	44615413	14654	PARVG	protein_coding	parvin, gamma	parvin, gamma [Source:HGNC Symbol;Acc:14654]		1	1	0	1	0	0	0	0	0	0	0	0	0	0	0	0	1	2
ID1_1	chr22	44641640	44641642	42641640	46641642	0	0	0	0	chr22	44568836	44615413	PARVG	0.00535345	85.36%	ENSG00000138964	22	44568836	44615413	14654	PARVG	protein_coding	parvin, gamma	parvin, gamma [Source:HGNC Symbol;Acc:14654]		1	1	0	1	0	0	0	0	0	0	0	0	0	0	0	0	1	2
ID2_1	chr22	44197997	44197999	42197997	46197999	1	chr22	43590056	44268667	chr22	44568836	44615413	PARVG	0.00535345	85.36%	ENSG00000138964	22	44568836	44615413	14654	PARVG	protein_coding	parvin, gamma	parvin, gamma [Source:HGNC Symbol;Acc:14654]		1	1	0	1	0	0	0	0	0	0	0	0	0	0	0	0	1	2
ID92_1	chr22	45131416	45131418	43131416	47131418	0	0	0	0	chr22	45277042	45405880	PHF21B	0.0732821	56.71%	ENSG00000056487	22	45277042	45405880	25161	PHF21B	protein_coding	PHD finger protein 21B	PHD finger protein 21B [Source:HGNC Symbol;Acc:25161]		1	1	0	1	0	0	0	0	0	0	0	0	0	0	0	0	1	2
ID16_1	chr22	45220489	45220491	43220489	47220491	0	0	0	0	chr22	45277042	45405880	PHF21B	0.0732821	56.71%	ENSG00000056487	22	45277042	45405880	25161	PHF21B	protein_coding	PHD finger protein 21B	PHD finger protein 21B [Source:HGNC Symbol;Acc:25161]		1	1	0	1	0	0	0	0	0	0	0	0	0	0	0	0	1	2
ID30_1	chr22	45153794	45153796	43153794	47153796	0	0	0	0	chr22	45277042	45405880	PHF21B	0.0732821	56.71%	ENSG00000056487	22	45277042	45405880	25161	PHF21B	protein_coding	PHD finger protein 21B	PHD finger protein 21B [Source:HGNC Symbol;Acc:25161]		1	1	0	1	0	0	0	0	0	0	0	0	0	0	0	0	1	2
ID36_1	chr22	42139382	42139384	40139382	44139384	1	chr22	42070054	42310054	chr22	41855721	41864729	PHF5A	0.668497	9.42%	ENSG00000100410	22	41855721	41864729	18000	PHF5A	protein_coding	PHD finger protein 5A	PHD finger protein 5A [Source:HGNC Symbol;Acc:18000]		1	1	0	1	0	0	0	0	0	0	0	0	0	0	0	0	1	2
ID31_1	chr22	42145078	42145080	40145078	44145080	1	chr22	42070054	42310054	chr22	41855721	41864729	PHF5A	0.668497	9.42%	ENSG00000100410	22	41855721	41864729	18000	PHF5A	protein_coding	PHD finger protein 5A	PHD finger protein 5A [Source:HGNC Symbol;Acc:18000]		1	1	0	1	0	0	0	0	0	0	0	0	0	0	0	0	1	2
ID27_2	chr22	51244564	51244566	49244564	53244566	0	0	0	0	chr22	50354161	50357728	PIM3	0.00960442	81.16%	ENSG00000198355	22	50354161	50357728	19310	PIM3	protein_coding	pim-3 oncogene	pim-3 oncogene [Source:HGNC Symbol;Acc:19310]		1	1	0	1	0	0	0	0	0	0	0	0	0	0	0	0	1	2
ID27_1	chr22	50780000	50780002	48780000	52780002	0	0	0	0	chr22	50354161	50357728	PIM3	0.00960442	81.16%	ENSG00000198355	22	50354161	50357728	19310	PIM3	protein_coding	pim-3 oncogene	pim-3 oncogene [Source:HGNC Symbol;Acc:19310]		1	1	0	1	0	0	0	0	0	0	0	0	0	0	0	0	1	2
ID60_1	chr22	47040534	47040536	45040534	49040536	1	chr22	46781336	47141336	chr22	46651560	46659219	PKDREJ	0.000907596	95.99%	ENSG00000130943	22	46651560	46659219	9015	PKDREJ	protein_coding	polycystin (PKD) family receptor for egg jelly	polycystin (PKD) family receptor for egg jelly [Source:HGNC Symbol;Acc:9015]		1	1	0	1	0	0	0	0	0	0	0	0	0	0	0	0	1	2
ID76_1	chr22	46786208	46786210	44786208	48786210	1	chr22	46781336	47141336	chr22	46651560	46659219	PKDREJ	0.000907596	95.99%	ENSG00000130943	22	46651560	46659219	9015	PKDREJ	protein_coding	polycystin (PKD) family receptor for egg jelly	polycystin (PKD) family receptor for egg jelly [Source:HGNC Symbol;Acc:9015]		1	1	0	1	0	0	0	0	0	0	0	0	0	0	0	0	1	2
ID102_1	chr22	46717265	46717267	44717265	48717267	0	0	0	0	chr22	46651560	46659219	PKDREJ	0.000907596	95.99%	ENSG00000130943	22	46651560	46659219	9015	PKDREJ	protein_coding	polycystin (PKD) family receptor for egg jelly	polycystin (PKD) family receptor for egg jelly [Source:HGNC Symbol;Acc:9015]		1	1	0	1	0	0	0	0	0	0	0	0	0	0	0	0	1	2
ID32_1	chr22	46788013	46788015	44788013	48788015	1	chr22	46781336	47141336	chr22	46651560	46659219	PKDREJ	0.000907596	95.99%	ENSG00000130943	22	46651560	46659219	9015	PKDREJ	protein_coding	polycystin (PKD) family receptor for egg jelly	polycystin (PKD) family receptor for egg jelly [Source:HGNC Symbol;Acc:9015]		1	1	0	1	0	0	0	0	0	0	0	0	0	0	0	0	1	2
ID77_1	chr22	46819115	46819117	44819115	48819117	1	chr22	46781336	47141336	chr22	46651560	46659219	PKDREJ	0.000907596	95.99%	ENSG00000130943	22	46651560	46659219	9015	PKDREJ	protein_coding	polycystin (PKD) family receptor for egg jelly	polycystin (PKD) family receptor for egg jelly [Source:HGNC Symbol;Acc:9015]		1	1	0	1	0	0	0	0	0	0	0	0	0	0	0	0	1	2
ID52_1	chr22	46885541	46885543	44885541	48885543	1	chr22	46781336	47141336	chr22	46651560	46659219	PKDREJ	0.000907596	95.99%	ENSG00000130943	22	46651560	46659219	9015	PKDREJ	protein_coding	polycystin (PKD) family receptor for egg jelly	polycystin (PKD) family receptor for egg jelly [Source:HGNC Symbol;Acc:9015]		1	1	0	1	0	0	0	0	0	0	0	0	0	0	0	0	1	2
ID27_2	chr22	51244564	51244566	49244564	53244566	0	0	0	0	chr22	50713408	50746056	PLXNB2	0.0222892	73.04%	ENSG00000196576	22	50713408	50746056	9104	PLXNB2	protein_coding	plexin B2	plexin B2 [Source:HGNC Symbol;Acc:9104]		1	1	0	1	0	0	0	0	0	0	0	0	0	0	0	0	1	2
ID27_1	chr22	50780000	50780002	48780000	52780002	0	0	0	0	chr22	50713408	50746056	PLXNB2	0.0222892	73.04%	ENSG00000196576	22	50713408	50746056	9104	PLXNB2	protein_coding	plexin B2	plexin B2 [Source:HGNC Symbol;Acc:9104]		1	1	0	1	0	0	0	0	0	0	0	0	0	0	0	0	1	2
ID113_2	chr22	51244547	51244549	49244547	53244549	0	0	0	0	chr22	50713408	50746056	PLXNB2	0.0222892	73.04%	ENSG00000196576	22	50713408	50746056	9104	PLXNB2	protein_coding	plexin B2	plexin B2 [Source:HGNC Symbol;Acc:9104]		1	1	0	1	0	0	0	0	0	0	0	0	0	0	0	0	1	2
ID113_1	chr22	51078900	51078902	49078900	53078902	0	0	0	0	chr22	50713408	50746056	PLXNB2	0.0222892	73.04%	ENSG00000196576	22	50713408	50746056	9104	PLXNB2	protein_coding	plexin B2	plexin B2 [Source:HGNC Symbol;Acc:9104]		1	1	0	1	0	0	0	0	0	0	0	0	0	0	0	0	1	2
ID36_1	chr22	42139382	42139384	40139382	44139384	1	chr22	42070054	42310054	chr22	41972898	41985894	PMM1	0.309841	26.84%	ENSG00000100417	22	41972898	41985894	9114	PMM1	protein_coding	phosphomannomutase 1	phosphomannomutase 1 [Source:HGNC Symbol;Acc:9114]		1	1	0	1	0	0	0	0	0	0	0	0	0	0	0	0	1	2
ID89_1	chr22	42418522	42418524	40418522	44418524	1	chr22	42350054	42910056	chr22	41972898	41985894	PMM1	0.309841	26.84%	ENSG00000100417	22	41972898	41985894	9114	PMM1	protein_coding	phosphomannomutase 1	phosphomannomutase 1 [Source:HGNC Symbol;Acc:9114]		1	1	0	1	0	0	0	0	0	0	0	0	0	0	0	0	1	2
ID48_1	chr22	42402863	42402865	40402863	44402865	1	chr22	42350054	42910056	chr22	41972898	41985894	PMM1	0.309841	26.84%	ENSG00000100417	22	41972898	41985894	9114	PMM1	protein_coding	phosphomannomutase 1	phosphomannomutase 1 [Source:HGNC Symbol;Acc:9114]		1	1	0	1	0	0	0	0	0	0	0	0	0	0	0	0	1	2
ID95_1	chr22	42448041	42448043	40448041	44448043	1	chr22	42350054	42910056	chr22	41972898	41985894	PMM1	0.309841	26.84%	ENSG00000100417	22	41972898	41985894	9114	PMM1	protein_coding	phosphomannomutase 1	phosphomannomutase 1 [Source:HGNC Symbol;Acc:9114]		1	1	0	1	0	0	0	0	0	0	0	0	0	0	0	0	1	2
ID31_1	chr22	42145078	42145080	40145078	44145080	1	chr22	42070054	42310054	chr22	41972898	41985894	PMM1	0.309841	26.84%	ENSG00000100417	22	41972898	41985894	9114	PMM1	protein_coding	phosphomannomutase 1	phosphomannomutase 1 [Source:HGNC Symbol;Acc:9114]		1	1	0	1	0	0	0	0	0	0	0	0	0	0	0	0	1	2
ID3_1	chr22	42418522	42418524	40418522	44418524	1	chr22	42350054	42910056	chr22	41972898	41985894	PMM1	0.309841	26.84%	ENSG00000100417	22	41972898	41985894	9114	PMM1	protein_coding	phosphomannomutase 1	phosphomannomutase 1 [Source:HGNC Symbol;Acc:9114]		1	1	0	1	0	0	0	0	0	0	0	0	0	0	0	0	1	2
ID90_1	chr22	44729294	44729296	42729294	46729296	0	0	0	0	chr22	44319619	44360368	PNPLA3	0.00107597	95.03%	ENSG00000100344	22	44319619	44360368	18590	PNPLA3	protein_coding	patatin-like phospholipase domain containing 3	patatin-like phospholipase domain containing 3 [Source:HGNC Symbol;Acc:18590]	FATTY LIVER DISEASE NONALCOHOLIC SUSCEPTIBILITY TO 1	1	1	0	1	0	0	0	0	0	0	0	0	0	0	0	0	1	2
ID69_1	chr22	44328622	44328624	42328622	46328624	0	0	0	0	chr22	44319619	44360368	PNPLA3	0.00107597	95.03%	ENSG00000100344	22	44319619	44360368	18590	PNPLA3	protein_coding	patatin-like phospholipase domain containing 3	patatin-like phospholipase domain containing 3 [Source:HGNC Symbol;Acc:18590]	FATTY LIVER DISEASE NONALCOHOLIC SUSCEPTIBILITY TO 1	1	1	0	1	0	0	0	0	0	0	0	0	0	0	0	0	1	2
ID107_1	chr22	44598309	44598311	42598309	46598311	0	0	0	0	chr22	44319619	44360368	PNPLA3	0.00107597	95.03%	ENSG00000100344	22	44319619	44360368	18590	PNPLA3	protein_coding	patatin-like phospholipase domain containing 3	patatin-like phospholipase domain containing 3 [Source:HGNC Symbol;Acc:18590]	FATTY LIVER DISEASE NONALCOHOLIC SUSCEPTIBILITY TO 1	1	1	0	1	0	0	0	0	0	0	0	0	0	0	0	0	1	2
ID54_1	chr22	44374815	44374817	42374815	46374817	0	0	0	0	chr22	44319619	44360368	PNPLA3	0.00107597	95.03%	ENSG00000100344	22	44319619	44360368	18590	PNPLA3	protein_coding	patatin-like phospholipase domain containing 3	patatin-like phospholipase domain containing 3 [Source:HGNC Symbol;Acc:18590]	FATTY LIVER DISEASE NONALCOHOLIC SUSCEPTIBILITY TO 1	1	1	0	1	0	0	0	0	0	0	0	0	0	0	0	0	1	2
ID38_1	chr22	44738880	44738882	42738880	46738882	0	0	0	0	chr22	44319619	44360368	PNPLA3	0.00107597	95.03%	ENSG00000100344	22	44319619	44360368	18590	PNPLA3	protein_coding	patatin-like phospholipase domain containing 3	patatin-like phospholipase domain containing 3 [Source:HGNC Symbol;Acc:18590]	FATTY LIVER DISEASE NONALCOHOLIC SUSCEPTIBILITY TO 1	1	1	0	1	0	0	0	0	0	0	0	0	0	0	0	0	1	2
ID65_1	chr22	44639611	44639613	42639611	46639613	0	0	0	0	chr22	44319619	44360368	PNPLA3	0.00107597	95.03%	ENSG00000100344	22	44319619	44360368	18590	PNPLA3	protein_coding	patatin-like phospholipase domain containing 3	patatin-like phospholipase domain containing 3 [Source:HGNC Symbol;Acc:18590]	FATTY LIVER DISEASE NONALCOHOLIC SUSCEPTIBILITY TO 1	1	1	0	1	0	0	0	0	0	0	0	0	0	0	0	0	1	2
ID10_1	chr22	44136881	44136883	42136881	46136883	1	chr22	43590056	44268667	chr22	44319619	44360368	PNPLA3	0.00107597	95.03%	ENSG00000100344	22	44319619	44360368	18590	PNPLA3	protein_coding	patatin-like phospholipase domain containing 3	patatin-like phospholipase domain containing 3 [Source:HGNC Symbol;Acc:18590]	FATTY LIVER DISEASE NONALCOHOLIC SUSCEPTIBILITY TO 1	1	1	0	1	0	0	0	0	0	0	0	0	0	0	0	0	1	2
ID58_1	chr22	44168343	44168345	42168343	46168345	1	chr22	43590056	44268667	chr22	44319619	44360368	PNPLA3	0.00107597	95.03%	ENSG00000100344	22	44319619	44360368	18590	PNPLA3	protein_coding	patatin-like phospholipase domain containing 3	patatin-like phospholipase domain containing 3 [Source:HGNC Symbol;Acc:18590]	FATTY LIVER DISEASE NONALCOHOLIC SUSCEPTIBILITY TO 1	1	1	0	1	0	0	0	0	0	0	0	0	0	0	0	0	1	2
ID55_1	chr22	44816037	44816039	42816037	46816039	0	0	0	0	chr22	44319619	44360368	PNPLA3	0.00107597	95.03%	ENSG00000100344	22	44319619	44360368	18590	PNPLA3	protein_coding	patatin-like phospholipase domain containing 3	patatin-like phospholipase domain containing 3 [Source:HGNC Symbol;Acc:18590]	FATTY LIVER DISEASE NONALCOHOLIC SUSCEPTIBILITY TO 1	1	1	0	1	0	0	0	0	0	0	0	0	0	0	0	0	1	2
ID114_1	chr22	44782009	44782011	42782009	46782011	0	0	0	0	chr22	44319619	44360368	PNPLA3	0.00107597	95.03%	ENSG00000100344	22	44319619	44360368	18590	PNPLA3	protein_coding	patatin-like phospholipase domain containing 3	patatin-like phospholipase domain containing 3 [Source:HGNC Symbol;Acc:18590]	FATTY LIVER DISEASE NONALCOHOLIC SUSCEPTIBILITY TO 1	1	1	0	1	0	0	0	0	0	0	0	0	0	0	0	0	1	2
ID42_1	chr22	44492214	44492216	42492214	46492216	0	0	0	0	chr22	44319619	44360368	PNPLA3	0.00107597	95.03%	ENSG00000100344	22	44319619	44360368	18590	PNPLA3	protein_coding	patatin-like phospholipase domain containing 3	patatin-like phospholipase domain containing 3 [Source:HGNC Symbol;Acc:18590]	FATTY LIVER DISEASE NONALCOHOLIC SUSCEPTIBILITY TO 1	1	1	0	1	0	0	0	0	0	0	0	0	0	0	0	0	1	2
ID7_1	chr22	44306110	44306112	42306110	46306112	0	0	0	0	chr22	44319619	44360368	PNPLA3	0.00107597	95.03%	ENSG00000100344	22	44319619	44360368	18590	PNPLA3	protein_coding	patatin-like phospholipase domain containing 3	patatin-like phospholipase domain containing 3 [Source:HGNC Symbol;Acc:18590]	FATTY LIVER DISEASE NONALCOHOLIC SUSCEPTIBILITY TO 1	1	1	0	1	0	0	0	0	0	0	0	0	0	0	0	0	1	2
ID105_1	chr22	44020904	44020906	42020904	46020906	1	chr22	43590056	44268667	chr22	44319619	44360368	PNPLA3	0.00107597	95.03%	ENSG00000100344	22	44319619	44360368	18590	PNPLA3	protein_coding	patatin-like phospholipase domain containing 3	patatin-like phospholipase domain containing 3 [Source:HGNC Symbol;Acc:18590]	FATTY LIVER DISEASE NONALCOHOLIC SUSCEPTIBILITY TO 1	1	1	0	1	0	0	0	0	0	0	0	0	0	0	0	0	1	2
ID5_1	chr22	44667410	44667412	42667410	46667412	0	0	0	0	chr22	44319619	44360368	PNPLA3	0.00107597	95.03%	ENSG00000100344	22	44319619	44360368	18590	PNPLA3	protein_coding	patatin-like phospholipase domain containing 3	patatin-like phospholipase domain containing 3 [Source:HGNC Symbol;Acc:18590]	FATTY LIVER DISEASE NONALCOHOLIC SUSCEPTIBILITY TO 1	1	1	0	1	0	0	0	0	0	0	0	0	0	0	0	0	1	2
ID6_1	chr22	44044851	44044853	42044851	46044853	1	chr22	43590056	44268667	chr22	44319619	44360368	PNPLA3	0.00107597	95.03%	ENSG00000100344	22	44319619	44360368	18590	PNPLA3	protein_coding	patatin-like phospholipase domain containing 3	patatin-like phospholipase domain containing 3 [Source:HGNC Symbol;Acc:18590]	FATTY LIVER DISEASE NONALCOHOLIC SUSCEPTIBILITY TO 1	1	1	0	1	0	0	0	0	0	0	0	0	0	0	0	0	1	2
ID34_1	chr22	44173316	44173318	42173316	46173318	1	chr22	43590056	44268667	chr22	44319619	44360368	PNPLA3	0.00107597	95.03%	ENSG00000100344	22	44319619	44360368	18590	PNPLA3	protein_coding	patatin-like phospholipase domain containing 3	patatin-like phospholipase domain containing 3 [Source:HGNC Symbol;Acc:18590]	FATTY LIVER DISEASE NONALCOHOLIC SUSCEPTIBILITY TO 1	1	1	0	1	0	0	0	0	0	0	0	0	0	0	0	0	1	2
ID1_1	chr22	44641640	44641642	42641640	46641642	0	0	0	0	chr22	44319619	44360368	PNPLA3	0.00107597	95.03%	ENSG00000100344	22	44319619	44360368	18590	PNPLA3	protein_coding	patatin-like phospholipase domain containing 3	patatin-like phospholipase domain containing 3 [Source:HGNC Symbol;Acc:18590]	FATTY LIVER DISEASE NONALCOHOLIC SUSCEPTIBILITY TO 1	1	1	0	1	0	0	0	0	0	0	0	0	0	0	0	0	1	2
ID2_1	chr22	44197997	44197999	42197997	46197999	1	chr22	43590056	44268667	chr22	44319619	44360368	PNPLA3	0.00107597	95.03%	ENSG00000100344	22	44319619	44360368	18590	PNPLA3	protein_coding	patatin-like phospholipase domain containing 3	patatin-like phospholipase domain containing 3 [Source:HGNC Symbol;Acc:18590]	FATTY LIVER DISEASE NONALCOHOLIC SUSCEPTIBILITY TO 1	1	1	0	1	0	0	0	0	0	0	0	0	0	0	0	0	1	2
ID90_1	chr22	44729294	44729296	42729294	46729296	0	0	0	0	chr22	44275558	44287893	PNPLA5	0.00153277	92.61%	ENSG00000100341	22	44275558	44287893	24888	PNPLA5	protein_coding	patatin-like phospholipase domain containing 5	patatin-like phospholipase domain containing 5 [Source:HGNC Symbol;Acc:24888]		1	1	0	1	0	0	0	0	0	0	0	0	0	0	0	0	1	2
ID69_1	chr22	44328622	44328624	42328622	46328624	0	0	0	0	chr22	44275558	44287893	PNPLA5	0.00153277	92.61%	ENSG00000100341	22	44275558	44287893	24888	PNPLA5	protein_coding	patatin-like phospholipase domain containing 5	patatin-like phospholipase domain containing 5 [Source:HGNC Symbol;Acc:24888]		1	1	0	1	0	0	0	0	0	0	0	0	0	0	0	0	1	2
ID107_1	chr22	44598309	44598311	42598309	46598311	0	0	0	0	chr22	44275558	44287893	PNPLA5	0.00153277	92.61%	ENSG00000100341	22	44275558	44287893	24888	PNPLA5	protein_coding	patatin-like phospholipase domain containing 5	patatin-like phospholipase domain containing 5 [Source:HGNC Symbol;Acc:24888]		1	1	0	1	0	0	0	0	0	0	0	0	0	0	0	0	1	2
ID54_1	chr22	44374815	44374817	42374815	46374817	0	0	0	0	chr22	44275558	44287893	PNPLA5	0.00153277	92.61%	ENSG00000100341	22	44275558	44287893	24888	PNPLA5	protein_coding	patatin-like phospholipase domain containing 5	patatin-like phospholipase domain containing 5 [Source:HGNC Symbol;Acc:24888]		1	1	0	1	0	0	0	0	0	0	0	0	0	0	0	0	1	2
ID38_1	chr22	44738880	44738882	42738880	46738882	0	0	0	0	chr22	44275558	44287893	PNPLA5	0.00153277	92.61%	ENSG00000100341	22	44275558	44287893	24888	PNPLA5	protein_coding	patatin-like phospholipase domain containing 5	patatin-like phospholipase domain containing 5 [Source:HGNC Symbol;Acc:24888]		1	1	0	1	0	0	0	0	0	0	0	0	0	0	0	0	1	2
ID67_1	chr22	43896404	43896406	41896404	45896406	1	chr22	43590056	44268667	chr22	44275558	44287893	PNPLA5	0.00153277	92.61%	ENSG00000100341	22	44275558	44287893	24888	PNPLA5	protein_coding	patatin-like phospholipase domain containing 5	patatin-like phospholipase domain containing 5 [Source:HGNC Symbol;Acc:24888]		1	1	0	1	0	0	0	0	0	0	0	0	0	0	0	0	1	2
ID65_1	chr22	44639611	44639613	42639611	46639613	0	0	0	0	chr22	44275558	44287893	PNPLA5	0.00153277	92.61%	ENSG00000100341	22	44275558	44287893	24888	PNPLA5	protein_coding	patatin-like phospholipase domain containing 5	patatin-like phospholipase domain containing 5 [Source:HGNC Symbol;Acc:24888]		1	1	0	1	0	0	0	0	0	0	0	0	0	0	0	0	1	2
ID10_1	chr22	44136881	44136883	42136881	46136883	1	chr22	43590056	44268667	chr22	44275558	44287893	PNPLA5	0.00153277	92.61%	ENSG00000100341	22	44275558	44287893	24888	PNPLA5	protein_coding	patatin-like phospholipase domain containing 5	patatin-like phospholipase domain containing 5 [Source:HGNC Symbol;Acc:24888]		1	1	0	1	0	0	0	0	0	0	0	0	0	0	0	0	1	2
ID29_1	chr22	43909083	43909085	41909083	45909085	1	chr22	43590056	44268667	chr22	44275558	44287893	PNPLA5	0.00153277	92.61%	ENSG00000100341	22	44275558	44287893	24888	PNPLA5	protein_coding	patatin-like phospholipase domain containing 5	patatin-like phospholipase domain containing 5 [Source:HGNC Symbol;Acc:24888]		1	1	0	1	0	0	0	0	0	0	0	0	0	0	0	0	1	2
ID58_1	chr22	44168343	44168345	42168343	46168345	1	chr22	43590056	44268667	chr22	44275558	44287893	PNPLA5	0.00153277	92.61%	ENSG00000100341	22	44275558	44287893	24888	PNPLA5	protein_coding	patatin-like phospholipase domain containing 5	patatin-like phospholipase domain containing 5 [Source:HGNC Symbol;Acc:24888]		1	1	0	1	0	0	0	0	0	0	0	0	0	0	0	0	1	2
ID42_1	chr22	44492214	44492216	42492214	46492216	0	0	0	0	chr22	44275558	44287893	PNPLA5	0.00153277	92.61%	ENSG00000100341	22	44275558	44287893	24888	PNPLA5	protein_coding	patatin-like phospholipase domain containing 5	patatin-like phospholipase domain containing 5 [Source:HGNC Symbol;Acc:24888]		1	1	0	1	0	0	0	0	0	0	0	0	0	0	0	0	1	2
ID7_1	chr22	44306110	44306112	42306110	46306112	0	0	0	0	chr22	44275558	44287893	PNPLA5	0.00153277	92.61%	ENSG00000100341	22	44275558	44287893	24888	PNPLA5	protein_coding	patatin-like phospholipase domain containing 5	patatin-like phospholipase domain containing 5 [Source:HGNC Symbol;Acc:24888]		1	1	0	1	0	0	0	0	0	0	0	0	0	0	0	0	1	2
ID105_1	chr22	44020904	44020906	42020904	46020906	1	chr22	43590056	44268667	chr22	44275558	44287893	PNPLA5	0.00153277	92.61%	ENSG00000100341	22	44275558	44287893	24888	PNPLA5	protein_coding	patatin-like phospholipase domain containing 5	patatin-like phospholipase domain containing 5 [Source:HGNC Symbol;Acc:24888]		1	1	0	1	0	0	0	0	0	0	0	0	0	0	0	0	1	2
ID5_1	chr22	44667410	44667412	42667410	46667412	0	0	0	0	chr22	44275558	44287893	PNPLA5	0.00153277	92.61%	ENSG00000100341	22	44275558	44287893	24888	PNPLA5	protein_coding	patatin-like phospholipase domain containing 5	patatin-like phospholipase domain containing 5 [Source:HGNC Symbol;Acc:24888]		1	1	0	1	0	0	0	0	0	0	0	0	0	0	0	0	1	2
ID6_1	chr22	44044851	44044853	42044851	46044853	1	chr22	43590056	44268667	chr22	44275558	44287893	PNPLA5	0.00153277	92.61%	ENSG00000100341	22	44275558	44287893	24888	PNPLA5	protein_coding	patatin-like phospholipase domain containing 5	patatin-like phospholipase domain containing 5 [Source:HGNC Symbol;Acc:24888]		1	1	0	1	0	0	0	0	0	0	0	0	0	0	0	0	1	2
ID63_1	chr22	43800990	43800992	41800990	45800992	1	chr22	43590056	44268667	chr22	44275558	44287893	PNPLA5	0.00153277	92.61%	ENSG00000100341	22	44275558	44287893	24888	PNPLA5	protein_coding	patatin-like phospholipase domain containing 5	patatin-like phospholipase domain containing 5 [Source:HGNC Symbol;Acc:24888]		1	1	0	1	0	0	0	0	0	0	0	0	0	0	0	0	1	2
ID34_1	chr22	44173316	44173318	42173316	46173318	1	chr22	43590056	44268667	chr22	44275558	44287893	PNPLA5	0.00153277	92.61%	ENSG00000100341	22	44275558	44287893	24888	PNPLA5	protein_coding	patatin-like phospholipase domain containing 5	patatin-like phospholipase domain containing 5 [Source:HGNC Symbol;Acc:24888]		1	1	0	1	0	0	0	0	0	0	0	0	0	0	0	0	1	2
ID1_1	chr22	44641640	44641642	42641640	46641642	0	0	0	0	chr22	44275558	44287893	PNPLA5	0.00153277	92.61%	ENSG00000100341	22	44275558	44287893	24888	PNPLA5	protein_coding	patatin-like phospholipase domain containing 5	patatin-like phospholipase domain containing 5 [Source:HGNC Symbol;Acc:24888]		1	1	0	1	0	0	0	0	0	0	0	0	0	0	0	0	1	2
ID2_1	chr22	44197997	44197999	42197997	46197999	1	chr22	43590056	44268667	chr22	44275558	44287893	PNPLA5	0.00153277	92.61%	ENSG00000100341	22	44275558	44287893	24888	PNPLA5	protein_coding	patatin-like phospholipase domain containing 5	patatin-like phospholipase domain containing 5 [Source:HGNC Symbol;Acc:24888]		1	1	0	1	0	0	0	0	0	0	0	0	0	0	0	0	1	2
ID70_1	chr22	43157960	43157962	41157960	45157962	1	chr22	43030056	43510056	chr22	42979727	43010968	POLDIP3	0.295791	27.97%	ENSG00000100227	22	42979727	43010968	23782	POLDIP3	protein_coding	polymerase (DNA-directed), delta interacting protein 3	polymerase (DNA-directed), delta interacting protein 3 [Source:HGNC Symbol;Acc:23782]		1	1	0	1	0	0	0	0	0	0	0	0	0	0	0	0	1	2
ID37_1	chr22	42975357	42975359	40975357	44975359	0	0	0	0	chr22	42979727	43010968	POLDIP3	0.295791	27.97%	ENSG00000100227	22	42979727	43010968	23782	POLDIP3	protein_coding	polymerase (DNA-directed), delta interacting protein 3	polymerase (DNA-directed), delta interacting protein 3 [Source:HGNC Symbol;Acc:23782]		1	1	0	1	0	0	0	0	0	0	0	0	0	0	0	0	1	2
ID44_1	chr22	42706148	42706150	40706148	44706150	1	chr22	42350054	42910056	chr22	42979727	43010968	POLDIP3	0.295791	27.97%	ENSG00000100227	22	42979727	43010968	23782	POLDIP3	protein_coding	polymerase (DNA-directed), delta interacting protein 3	polymerase (DNA-directed), delta interacting protein 3 [Source:HGNC Symbol;Acc:23782]		1	1	0	1	0	0	0	0	0	0	0	0	0	0	0	0	1	2
ID22_1	chr22	42951586	42951588	40951586	44951588	0	0	0	0	chr22	42979727	43010968	POLDIP3	0.295791	27.97%	ENSG00000100227	22	42979727	43010968	23782	POLDIP3	protein_coding	polymerase (DNA-directed), delta interacting protein 3	polymerase (DNA-directed), delta interacting protein 3 [Source:HGNC Symbol;Acc:23782]		1	1	0	1	0	0	0	0	0	0	0	0	0	0	0	0	1	2
ID73_1	chr22	42625824	42625826	40625824	44625826	1	chr22	42350054	42910056	chr22	42979727	43010968	POLDIP3	0.295791	27.97%	ENSG00000100227	22	42979727	43010968	23782	POLDIP3	protein_coding	polymerase (DNA-directed), delta interacting protein 3	polymerase (DNA-directed), delta interacting protein 3 [Source:HGNC Symbol;Acc:23782]		1	1	0	1	0	0	0	0	0	0	0	0	0	0	0	0	1	2
ID83_1	chr22	42982284	42982286	40982284	44982286	0	0	0	0	chr22	42979727	43010968	POLDIP3	0.295791	27.97%	ENSG00000100227	22	42979727	43010968	23782	POLDIP3	protein_coding	polymerase (DNA-directed), delta interacting protein 3	polymerase (DNA-directed), delta interacting protein 3 [Source:HGNC Symbol;Acc:23782]		1	1	0	1	0	0	0	0	0	0	0	0	0	0	0	0	1	2
ID84_1	chr22	43161995	43161997	41161995	45161997	1	chr22	43030056	43510056	chr22	42979727	43010968	POLDIP3	0.295791	27.97%	ENSG00000100227	22	42979727	43010968	23782	POLDIP3	protein_coding	polymerase (DNA-directed), delta interacting protein 3	polymerase (DNA-directed), delta interacting protein 3 [Source:HGNC Symbol;Acc:23782]		1	1	0	1	0	0	0	0	0	0	0	0	0	0	0	0	1	2
ID14_1	chr22	42816484	42816486	40816484	44816486	1	chr22	42350054	42910056	chr22	42979727	43010968	POLDIP3	0.295791	27.97%	ENSG00000100227	22	42979727	43010968	23782	POLDIP3	protein_coding	polymerase (DNA-directed), delta interacting protein 3	polymerase (DNA-directed), delta interacting protein 3 [Source:HGNC Symbol;Acc:23782]		1	1	0	1	0	0	0	0	0	0	0	0	0	0	0	0	1	2
ID61_1	chr22	42740931	42740933	40740931	44740933	1	chr22	42350054	42910056	chr22	42979727	43010968	POLDIP3	0.295791	27.97%	ENSG00000100227	22	42979727	43010968	23782	POLDIP3	protein_coding	polymerase (DNA-directed), delta interacting protein 3	polymerase (DNA-directed), delta interacting protein 3 [Source:HGNC Symbol;Acc:23782]		1	1	0	1	0	0	0	0	0	0	0	0	0	0	0	0	1	2
ID108_1	chr22	43227489	43227491	41227489	45227491	1	chr22	43030056	43510056	chr22	42979727	43010968	POLDIP3	0.295791	27.97%	ENSG00000100227	22	42979727	43010968	23782	POLDIP3	protein_coding	polymerase (DNA-directed), delta interacting protein 3	polymerase (DNA-directed), delta interacting protein 3 [Source:HGNC Symbol;Acc:23782]		1	1	0	1	0	0	0	0	0	0	0	0	0	0	0	0	1	2
ID111_1	chr22	43291258	43291260	41291258	45291260	1	chr22	43030056	43510056	chr22	42979727	43010968	POLDIP3	0.295791	27.97%	ENSG00000100227	22	42979727	43010968	23782	POLDIP3	protein_coding	polymerase (DNA-directed), delta interacting protein 3	polymerase (DNA-directed), delta interacting protein 3 [Source:HGNC Symbol;Acc:23782]		1	1	0	1	0	0	0	0	0	0	0	0	0	0	0	0	1	2
ID62_1	chr22	43343941	43343943	41343941	45343943	1	chr22	43030056	43510056	chr22	42979727	43010968	POLDIP3	0.295791	27.97%	ENSG00000100227	22	42979727	43010968	23782	POLDIP3	protein_coding	polymerase (DNA-directed), delta interacting protein 3	polymerase (DNA-directed), delta interacting protein 3 [Source:HGNC Symbol;Acc:23782]		1	1	0	1	0	0	0	0	0	0	0	0	0	0	0	0	1	2
ID101_1	chr22	42739946	42739948	40739946	44739948	1	chr22	42350054	42910056	chr22	42979727	43010968	POLDIP3	0.295791	27.97%	ENSG00000100227	22	42979727	43010968	23782	POLDIP3	protein_coding	polymerase (DNA-directed), delta interacting protein 3	polymerase (DNA-directed), delta interacting protein 3 [Source:HGNC Symbol;Acc:23782]		1	1	0	1	0	0	0	0	0	0	0	0	0	0	0	0	1	2
ID12_1	chr22	43297482	43297484	41297482	45297484	1	chr22	43030056	43510056	chr22	42979727	43010968	POLDIP3	0.295791	27.97%	ENSG00000100227	22	42979727	43010968	23782	POLDIP3	protein_coding	polymerase (DNA-directed), delta interacting protein 3	polymerase (DNA-directed), delta interacting protein 3 [Source:HGNC Symbol;Acc:23782]		1	1	0	1	0	0	0	0	0	0	0	0	0	0	0	0	1	2
ID20_1	chr22	43326627	43326629	41326627	45326629	1	chr22	43030056	43510056	chr22	42979727	43010968	POLDIP3	0.295791	27.97%	ENSG00000100227	22	42979727	43010968	23782	POLDIP3	protein_coding	polymerase (DNA-directed), delta interacting protein 3	polymerase (DNA-directed), delta interacting protein 3 [Source:HGNC Symbol;Acc:23782]		1	1	0	1	0	0	0	0	0	0	0	0	0	0	0	0	1	2
ID36_1	chr22	42139382	42139384	40139382	44139384	1	chr22	42070054	42310054	chr22	41921808	41940610	POLR3H	0.335522	25.1%	ENSG00000100413	22	41921808	41940610	30349	POLR3H	protein_coding	polymerase (RNA) III (DNA directed) polypeptide H (22.9kD)	polymerase (RNA) III (DNA directed) polypeptide H (22.9kD) [Source:HGNC Symbol;Acc:30349]		1	1	0	1	0	0	0	0	0	0	0	0	0	0	0	0	1	2
ID31_1	chr22	42145078	42145080	40145078	44145080	1	chr22	42070054	42310054	chr22	41921808	41940610	POLR3H	0.335522	25.1%	ENSG00000100413	22	41921808	41940610	30349	POLR3H	protein_coding	polymerase (RNA) III (DNA directed) polypeptide H (22.9kD)	polymerase (RNA) III (DNA directed) polypeptide H (22.9kD) [Source:HGNC Symbol;Acc:30349]		1	1	0	1	0	0	0	0	0	0	0	0	0	0	0	0	1	2
ID60_1	chr22	47040534	47040536	45040534	49040536	1	chr22	46781336	47141336	chr22	46546424	46639653	PPARA	0.74361	7.3%	ENSG00000186951	22	46546424	46639653	9232	PPARA	protein_coding	peroxisome proliferator-activated receptor alpha	peroxisome proliferator-activated receptor alpha [Source:HGNC Symbol;Acc:9232]	PEROXISOME PROLIFERATOR-ACTIVATED RECEPTOR-ALPHA	1	1	0	1	0	0	0	0	0	0	0	0	0	0	0	0	1	2
ID76_1	chr22	46786208	46786210	44786208	48786210	1	chr22	46781336	47141336	chr22	46546424	46639653	PPARA	0.74361	7.3%	ENSG00000186951	22	46546424	46639653	9232	PPARA	protein_coding	peroxisome proliferator-activated receptor alpha	peroxisome proliferator-activated receptor alpha [Source:HGNC Symbol;Acc:9232]	PEROXISOME PROLIFERATOR-ACTIVATED RECEPTOR-ALPHA	1	1	0	1	0	0	0	0	0	0	0	0	0	0	0	0	1	2
ID102_1	chr22	46717265	46717267	44717265	48717267	0	0	0	0	chr22	46546424	46639653	PPARA	0.74361	7.3%	ENSG00000186951	22	46546424	46639653	9232	PPARA	protein_coding	peroxisome proliferator-activated receptor alpha	peroxisome proliferator-activated receptor alpha [Source:HGNC Symbol;Acc:9232]	PEROXISOME PROLIFERATOR-ACTIVATED RECEPTOR-ALPHA	1	1	0	1	0	0	0	0	0	0	0	0	0	0	0	0	1	2
ID32_1	chr22	46788013	46788015	44788013	48788015	1	chr22	46781336	47141336	chr22	46546424	46639653	PPARA	0.74361	7.3%	ENSG00000186951	22	46546424	46639653	9232	PPARA	protein_coding	peroxisome proliferator-activated receptor alpha	peroxisome proliferator-activated receptor alpha [Source:HGNC Symbol;Acc:9232]	PEROXISOME PROLIFERATOR-ACTIVATED RECEPTOR-ALPHA	1	1	0	1	0	0	0	0	0	0	0	0	0	0	0	0	1	2
ID77_1	chr22	46819115	46819117	44819115	48819117	1	chr22	46781336	47141336	chr22	46546424	46639653	PPARA	0.74361	7.3%	ENSG00000186951	22	46546424	46639653	9232	PPARA	protein_coding	peroxisome proliferator-activated receptor alpha	peroxisome proliferator-activated receptor alpha [Source:HGNC Symbol;Acc:9232]	PEROXISOME PROLIFERATOR-ACTIVATED RECEPTOR-ALPHA	1	1	0	1	0	0	0	0	0	0	0	0	0	0	0	0	1	2
ID52_1	chr22	46885541	46885543	44885541	48885543	1	chr22	46781336	47141336	chr22	46546424	46639653	PPARA	0.74361	7.3%	ENSG00000186951	22	46546424	46639653	9232	PPARA	protein_coding	peroxisome proliferator-activated receptor alpha	peroxisome proliferator-activated receptor alpha [Source:HGNC Symbol;Acc:9232]	PEROXISOME PROLIFERATOR-ACTIVATED RECEPTOR-ALPHA	1	1	0	1	0	0	0	0	0	0	0	0	0	0	0	0	1	2
ID27_2	chr22	51244564	51244566	49244564	53244566	0	0	0	0	chr22	50781733	50883514	PPP6R2	0.017362	75.63%	ENSG00000100239	22	50781733	50883514	19253	PPP6R2	protein_coding	protein phosphatase 6, regulatory subunit 2	protein phosphatase 6, regulatory subunit 2 [Source:HGNC Symbol;Acc:19253]		1	1	0	1	0	0	0	0	0	0	0	0	0	0	0	0	1	2
ID27_1	chr22	50780000	50780002	48780000	52780002	0	0	0	0	chr22	50781733	50883514	PPP6R2	0.017362	75.63%	ENSG00000100239	22	50781733	50883514	19253	PPP6R2	protein_coding	protein phosphatase 6, regulatory subunit 2	protein phosphatase 6, regulatory subunit 2 [Source:HGNC Symbol;Acc:19253]		1	1	0	1	0	0	0	0	0	0	0	0	0	0	0	0	1	2
ID113_2	chr22	51244547	51244549	49244547	53244549	0	0	0	0	chr22	50781733	50883514	PPP6R2	0.017362	75.63%	ENSG00000100239	22	50781733	50883514	19253	PPP6R2	protein_coding	protein phosphatase 6, regulatory subunit 2	protein phosphatase 6, regulatory subunit 2 [Source:HGNC Symbol;Acc:19253]		1	1	0	1	0	0	0	0	0	0	0	0	0	0	0	0	1	2
ID113_1	chr22	51078900	51078902	49078900	53078902	0	0	0	0	chr22	50781733	50883514	PPP6R2	0.017362	75.63%	ENSG00000100239	22	50781733	50883514	19253	PPP6R2	protein_coding	protein phosphatase 6, regulatory subunit 2	protein phosphatase 6, regulatory subunit 2 [Source:HGNC Symbol;Acc:19253]		1	1	0	1	0	0	0	0	0	0	0	0	0	0	0	0	1	2
ID40_1	chr22	44857523	44857525	42857523	46857525	0	0	0	0	chr22	45064593	45133561	PRR5	0.0381427	66.4%	ENSG00000186654	22	45064593	45133561	31682	PRR5	protein_coding	proline rich 5 (renal)	proline rich 5 (renal) [Source:HGNC Symbol;Acc:31682]		1	1	0	1	0	0	0	0	0	0	0	0	0	0	0	0	1	2
ID90_1	chr22	44729294	44729296	42729294	46729296	0	0	0	0	chr22	45064593	45133561	PRR5	0.0381427	66.4%	ENSG00000186654	22	45064593	45133561	31682	PRR5	protein_coding	proline rich 5 (renal)	proline rich 5 (renal) [Source:HGNC Symbol;Acc:31682]		1	1	0	1	0	0	0	0	0	0	0	0	0	0	0	0	1	2
ID100_1	chr22	45565073	45565075	43565073	47565075	1	chr22	45221336	46701336	chr22	45064593	45133561	PRR5	0.0381427	66.4%	ENSG00000186654	22	45064593	45133561	31682	PRR5	protein_coding	proline rich 5 (renal)	proline rich 5 (renal) [Source:HGNC Symbol;Acc:31682]		1	1	0	1	0	0	0	0	0	0	0	0	0	0	0	0	1	2
ID107_1	chr22	44598309	44598311	42598309	46598311	0	0	0	0	chr22	45064593	45133561	PRR5	0.0381427	66.4%	ENSG00000186654	22	45064593	45133561	31682	PRR5	protein_coding	proline rich 5 (renal)	proline rich 5 (renal) [Source:HGNC Symbol;Acc:31682]		1	1	0	1	0	0	0	0	0	0	0	0	0	0	0	0	1	2
ID38_1	chr22	44738880	44738882	42738880	46738882	0	0	0	0	chr22	45064593	45133561	PRR5	0.0381427	66.4%	ENSG00000186654	22	45064593	45133561	31682	PRR5	protein_coding	proline rich 5 (renal)	proline rich 5 (renal) [Source:HGNC Symbol;Acc:31682]		1	1	0	1	0	0	0	0	0	0	0	0	0	0	0	0	1	2
ID72_1	chr22	45281716	45281718	43281716	47281718	1	chr22	45221336	46701336	chr22	45064593	45133561	PRR5	0.0381427	66.4%	ENSG00000186654	22	45064593	45133561	31682	PRR5	protein_coding	proline rich 5 (renal)	proline rich 5 (renal) [Source:HGNC Symbol;Acc:31682]		1	1	0	1	0	0	0	0	0	0	0	0	0	0	0	0	1	2
ID65_1	chr22	44639611	44639613	42639611	46639613	0	0	0	0	chr22	45064593	45133561	PRR5	0.0381427	66.4%	ENSG00000186654	22	45064593	45133561	31682	PRR5	protein_coding	proline rich 5 (renal)	proline rich 5 (renal) [Source:HGNC Symbol;Acc:31682]		1	1	0	1	0	0	0	0	0	0	0	0	0	0	0	0	1	2
ID25_1	chr22	45532174	45532176	43532174	47532176	1	chr22	45221336	46701336	chr22	45064593	45133561	PRR5	0.0381427	66.4%	ENSG00000186654	22	45064593	45133561	31682	PRR5	protein_coding	proline rich 5 (renal)	proline rich 5 (renal) [Source:HGNC Symbol;Acc:31682]		1	1	0	1	0	0	0	0	0	0	0	0	0	0	0	0	1	2
ID103_1	chr22	45287254	45287256	43287254	47287256	1	chr22	45221336	46701336	chr22	45064593	45133561	PRR5	0.0381427	66.4%	ENSG00000186654	22	45064593	45133561	31682	PRR5	protein_coding	proline rich 5 (renal)	proline rich 5 (renal) [Source:HGNC Symbol;Acc:31682]		1	1	0	1	0	0	0	0	0	0	0	0	0	0	0	0	1	2
ID53_1	chr22	45543671	45543673	43543671	47543673	1	chr22	45221336	46701336	chr22	45064593	45133561	PRR5	0.0381427	66.4%	ENSG00000186654	22	45064593	45133561	31682	PRR5	protein_coding	proline rich 5 (renal)	proline rich 5 (renal) [Source:HGNC Symbol;Acc:31682]		1	1	0	1	0	0	0	0	0	0	0	0	0	0	0	0	1	2
ID55_1	chr22	44816037	44816039	42816037	46816039	0	0	0	0	chr22	45064593	45133561	PRR5	0.0381427	66.4%	ENSG00000186654	22	45064593	45133561	31682	PRR5	protein_coding	proline rich 5 (renal)	proline rich 5 (renal) [Source:HGNC Symbol;Acc:31682]		1	1	0	1	0	0	0	0	0	0	0	0	0	0	0	0	1	2
ID114_1	chr22	44782009	44782011	42782009	46782011	0	0	0	0	chr22	45064593	45133561	PRR5	0.0381427	66.4%	ENSG00000186654	22	45064593	45133561	31682	PRR5	protein_coding	proline rich 5 (renal)	proline rich 5 (renal) [Source:HGNC Symbol;Acc:31682]		1	1	0	1	0	0	0	0	0	0	0	0	0	0	0	0	1	2
ID92_1	chr22	45131416	45131418	43131416	47131418	0	0	0	0	chr22	45064593	45133561	PRR5	0.0381427	66.4%	ENSG00000186654	22	45064593	45133561	31682	PRR5	protein_coding	proline rich 5 (renal)	proline rich 5 (renal) [Source:HGNC Symbol;Acc:31682]		1	1	0	1	0	0	0	0	0	0	0	0	0	0	0	0	1	2
ID5_1	chr22	44667410	44667412	42667410	46667412	0	0	0	0	chr22	45064593	45133561	PRR5	0.0381427	66.4%	ENSG00000186654	22	45064593	45133561	31682	PRR5	protein_coding	proline rich 5 (renal)	proline rich 5 (renal) [Source:HGNC Symbol;Acc:31682]		1	1	0	1	0	0	0	0	0	0	0	0	0	0	0	0	1	2
ID26_1	chr22	45352396	45352398	43352396	47352398	1	chr22	45221336	46701336	chr22	45064593	45133561	PRR5	0.0381427	66.4%	ENSG00000186654	22	45064593	45133561	31682	PRR5	protein_coding	proline rich 5 (renal)	proline rich 5 (renal) [Source:HGNC Symbol;Acc:31682]		1	1	0	1	0	0	0	0	0	0	0	0	0	0	0	0	1	2
ID16_1	chr22	45220489	45220491	43220489	47220491	0	0	0	0	chr22	45064593	45133561	PRR5	0.0381427	66.4%	ENSG00000186654	22	45064593	45133561	31682	PRR5	protein_coding	proline rich 5 (renal)	proline rich 5 (renal) [Source:HGNC Symbol;Acc:31682]		1	1	0	1	0	0	0	0	0	0	0	0	0	0	0	0	1	2
ID30_1	chr22	45153794	45153796	43153794	47153796	0	0	0	0	chr22	45064593	45133561	PRR5	0.0381427	66.4%	ENSG00000186654	22	45064593	45133561	31682	PRR5	protein_coding	proline rich 5 (renal)	proline rich 5 (renal) [Source:HGNC Symbol;Acc:31682]		1	1	0	1	0	0	0	0	0	0	0	0	0	0	0	0	1	2
ID1_1	chr22	44641640	44641642	42641640	46641642	0	0	0	0	chr22	45064593	45133561	PRR5	0.0381427	66.4%	ENSG00000186654	22	45064593	45133561	31682	PRR5	protein_coding	proline rich 5 (renal)	proline rich 5 (renal) [Source:HGNC Symbol;Acc:31682]		1	1	0	1	0	0	0	0	0	0	0	0	0	0	0	0	1	2
ID40_1	chr22	44857523	44857525	42857523	46857525	0	0	0	0	chr22	45098113	45258586	PRR5-ARHGAP8	0.0143985	77.56%	ENSG00000248405	22	45098113	45258586	34512	PRR5-ARHGAP8	protein_coding	Rho GTPase activating protein 8	PRR5-ARHGAP8 readthrough [Source:HGNC Symbol;Acc:34512]		1	1	0	1	0	0	0	0	0	0	0	0	0	0	0	0	1	2
ID90_1	chr22	44729294	44729296	42729294	46729296	0	0	0	0	chr22	45098113	45258586	PRR5-ARHGAP8	0.0143985	77.56%	ENSG00000248405	22	45098113	45258586	34512	PRR5-ARHGAP8	protein_coding	Rho GTPase activating protein 8	PRR5-ARHGAP8 readthrough [Source:HGNC Symbol;Acc:34512]		1	1	0	1	0	0	0	0	0	0	0	0	0	0	0	0	1	2
ID38_1	chr22	44738880	44738882	42738880	46738882	0	0	0	0	chr22	45098113	45258586	PRR5-ARHGAP8	0.0143985	77.56%	ENSG00000248405	22	45098113	45258586	34512	PRR5-ARHGAP8	protein_coding	Rho GTPase activating protein 8	PRR5-ARHGAP8 readthrough [Source:HGNC Symbol;Acc:34512]		1	1	0	1	0	0	0	0	0	0	0	0	0	0	0	0	1	2
ID65_1	chr22	44639611	44639613	42639611	46639613	0	0	0	0	chr22	45098113	45258586	PRR5-ARHGAP8	0.0143985	77.56%	ENSG00000248405	22	45098113	45258586	34512	PRR5-ARHGAP8	protein_coding	Rho GTPase activating protein 8	PRR5-ARHGAP8 readthrough [Source:HGNC Symbol;Acc:34512]		1	1	0	1	0	0	0	0	0	0	0	0	0	0	0	0	1	2
ID55_1	chr22	44816037	44816039	42816037	46816039	0	0	0	0	chr22	45098113	45258586	PRR5-ARHGAP8	0.0143985	77.56%	ENSG00000248405	22	45098113	45258586	34512	PRR5-ARHGAP8	protein_coding	Rho GTPase activating protein 8	PRR5-ARHGAP8 readthrough [Source:HGNC Symbol;Acc:34512]		1	1	0	1	0	0	0	0	0	0	0	0	0	0	0	0	1	2
ID114_1	chr22	44782009	44782011	42782009	46782011	0	0	0	0	chr22	45098113	45258586	PRR5-ARHGAP8	0.0143985	77.56%	ENSG00000248405	22	45098113	45258586	34512	PRR5-ARHGAP8	protein_coding	Rho GTPase activating protein 8	PRR5-ARHGAP8 readthrough [Source:HGNC Symbol;Acc:34512]		1	1	0	1	0	0	0	0	0	0	0	0	0	0	0	0	1	2
ID92_1	chr22	45131416	45131418	43131416	47131418	0	0	0	0	chr22	45098113	45258586	PRR5-ARHGAP8	0.0143985	77.56%	ENSG00000248405	22	45098113	45258586	34512	PRR5-ARHGAP8	protein_coding	Rho GTPase activating protein 8	PRR5-ARHGAP8 readthrough [Source:HGNC Symbol;Acc:34512]		1	1	0	1	0	0	0	0	0	0	0	0	0	0	0	0	1	2
ID5_1	chr22	44667410	44667412	42667410	46667412	0	0	0	0	chr22	45098113	45258586	PRR5-ARHGAP8	0.0143985	77.56%	ENSG00000248405	22	45098113	45258586	34512	PRR5-ARHGAP8	protein_coding	Rho GTPase activating protein 8	PRR5-ARHGAP8 readthrough [Source:HGNC Symbol;Acc:34512]		1	1	0	1	0	0	0	0	0	0	0	0	0	0	0	0	1	2
ID16_1	chr22	45220489	45220491	43220489	47220491	0	0	0	0	chr22	45098113	45258586	PRR5-ARHGAP8	0.0143985	77.56%	ENSG00000248405	22	45098113	45258586	34512	PRR5-ARHGAP8	protein_coding	Rho GTPase activating protein 8	PRR5-ARHGAP8 readthrough [Source:HGNC Symbol;Acc:34512]		1	1	0	1	0	0	0	0	0	0	0	0	0	0	0	0	1	2
ID30_1	chr22	45153794	45153796	43153794	47153796	0	0	0	0	chr22	45098113	45258586	PRR5-ARHGAP8	0.0143985	77.56%	ENSG00000248405	22	45098113	45258586	34512	PRR5-ARHGAP8	protein_coding	Rho GTPase activating protein 8	PRR5-ARHGAP8 readthrough [Source:HGNC Symbol;Acc:34512]		1	1	0	1	0	0	0	0	0	0	0	0	0	0	0	0	1	2
ID1_1	chr22	44641640	44641642	42641640	46641642	0	0	0	0	chr22	45098113	45258586	PRR5-ARHGAP8	0.0143985	77.56%	ENSG00000248405	22	45098113	45258586	34512	PRR5-ARHGAP8	protein_coding	Rho GTPase activating protein 8	PRR5-ARHGAP8 readthrough [Source:HGNC Symbol;Acc:34512]		1	1	0	1	0	0	0	0	0	0	0	0	0	0	0	0	1	2
ID27_2	chr22	51244564	51244566	49244564	53244566	0	0	0	0	chr22	51205929	51222091	RABL2B	0.0262885	71.19%	ENSG00000269671	HG497_PATCH	51205929	51222091	9800	RABL2B	protein_coding	RAB, member of RAS oncogene family-like 2B	RAB, member of RAS oncogene family-like 2B [Source:HGNC Symbol;Acc:9800]		1	1	0	1	0	0	0	0	0	0	0	0	0	0	0	0	1	2
ID27_1	chr22	50780000	50780002	48780000	52780002	0	0	0	0	chr22	51205929	51222091	RABL2B	0.0262885	71.19%	ENSG00000269671	HG497_PATCH	51205929	51222091	9800	RABL2B	protein_coding	RAB, member of RAS oncogene family-like 2B	RAB, member of RAS oncogene family-like 2B [Source:HGNC Symbol;Acc:9800]		1	1	0	1	0	0	0	0	0	0	0	0	0	0	0	0	1	2
ID113_2	chr22	51244547	51244549	49244547	53244549	0	0	0	0	chr22	51205929	51222091	RABL2B	0.0262885	71.19%	ENSG00000269671	HG497_PATCH	51205929	51222091	9800	RABL2B	protein_coding	RAB, member of RAS oncogene family-like 2B	RAB, member of RAS oncogene family-like 2B [Source:HGNC Symbol;Acc:9800]		1	1	0	1	0	0	0	0	0	0	0	0	0	0	0	0	1	2
ID113_1	chr22	51078900	51078902	49078900	53078902	0	0	0	0	chr22	51205929	51222091	RABL2B	0.0262885	71.19%	ENSG00000269671	HG497_PATCH	51205929	51222091	9800	RABL2B	protein_coding	RAB, member of RAS oncogene family-like 2B	RAB, member of RAS oncogene family-like 2B [Source:HGNC Symbol;Acc:9800]		1	1	0	1	0	0	0	0	0	0	0	0	0	0	0	0	1	2
ID36_1	chr22	42139382	42139384	40139382	44139384	1	chr22	42070054	42310054	chr22	41641615	41682255	RANGAP1	0.390151	21.41%	ENSG00000100401	22	41641615	41682255	9854	RANGAP1	protein_coding	Ran GTPase activating protein 1	Ran GTPase activating protein 1 [Source:HGNC Symbol;Acc:9854]		1	1	0	1	0	0	0	0	0	0	0	0	0	0	0	0	1	2
ID31_1	chr22	42145078	42145080	40145078	44145080	1	chr22	42070054	42310054	chr22	41641615	41682255	RANGAP1	0.390151	21.41%	ENSG00000100401	22	41641615	41682255	9854	RANGAP1	protein_coding	Ran GTPase activating protein 1	Ran GTPase activating protein 1 [Source:HGNC Symbol;Acc:9854]		1	1	0	1	0	0	0	0	0	0	0	0	0	0	0	0	1	2
ID70_1	chr22	43157960	43157962	41157960	45157962	1	chr22	43030056	43510056	chr22	42905974	42915808	RRP7A	0.0134109	78.23%	ENSG00000189306	22	42905974	42915808	24286	RRP7A	protein_coding	ribosomal RNA processing 7 homolog A (S. cerevisiae)	ribosomal RNA processing 7 homolog A (S. cerevisiae) [Source:HGNC Symbol;Acc:24286]		1	1	0	1	0	0	0	0	0	0	0	0	0	0	0	0	1	2
ID37_1	chr22	42975357	42975359	40975357	44975359	0	0	0	0	chr22	42905974	42915808	RRP7A	0.0134109	78.23%	ENSG00000189306	22	42905974	42915808	24286	RRP7A	protein_coding	ribosomal RNA processing 7 homolog A (S. cerevisiae)	ribosomal RNA processing 7 homolog A (S. cerevisiae) [Source:HGNC Symbol;Acc:24286]		1	1	0	1	0	0	0	0	0	0	0	0	0	0	0	0	1	2
ID22_1	chr22	42951586	42951588	40951586	44951588	0	0	0	0	chr22	42905974	42915808	RRP7A	0.0134109	78.23%	ENSG00000189306	22	42905974	42915808	24286	RRP7A	protein_coding	ribosomal RNA processing 7 homolog A (S. cerevisiae)	ribosomal RNA processing 7 homolog A (S. cerevisiae) [Source:HGNC Symbol;Acc:24286]		1	1	0	1	0	0	0	0	0	0	0	0	0	0	0	0	1	2
ID83_1	chr22	42982284	42982286	40982284	44982286	0	0	0	0	chr22	42905974	42915808	RRP7A	0.0134109	78.23%	ENSG00000189306	22	42905974	42915808	24286	RRP7A	protein_coding	ribosomal RNA processing 7 homolog A (S. cerevisiae)	ribosomal RNA processing 7 homolog A (S. cerevisiae) [Source:HGNC Symbol;Acc:24286]		1	1	0	1	0	0	0	0	0	0	0	0	0	0	0	0	1	2
ID84_1	chr22	43161995	43161997	41161995	45161997	1	chr22	43030056	43510056	chr22	42905974	42915808	RRP7A	0.0134109	78.23%	ENSG00000189306	22	42905974	42915808	24286	RRP7A	protein_coding	ribosomal RNA processing 7 homolog A (S. cerevisiae)	ribosomal RNA processing 7 homolog A (S. cerevisiae) [Source:HGNC Symbol;Acc:24286]		1	1	0	1	0	0	0	0	0	0	0	0	0	0	0	0	1	2
ID108_1	chr22	43227489	43227491	41227489	45227491	1	chr22	43030056	43510056	chr22	42905974	42915808	RRP7A	0.0134109	78.23%	ENSG00000189306	22	42905974	42915808	24286	RRP7A	protein_coding	ribosomal RNA processing 7 homolog A (S. cerevisiae)	ribosomal RNA processing 7 homolog A (S. cerevisiae) [Source:HGNC Symbol;Acc:24286]		1	1	0	1	0	0	0	0	0	0	0	0	0	0	0	0	1	2
ID90_1	chr22	44729294	44729296	42729294	46729296	0	0	0	0	chr22	44351301	44406411	SAMM50	0.0519131	62.09%	ENSG00000100347	22	44351301	44406411	24276	SAMM50	protein_coding	SAMM50 sorting and assembly machinery component	SAMM50 sorting and assembly machinery component [Source:HGNC Symbol;Acc:24276]		1	1	0	1	0	0	0	0	0	0	0	0	0	0	0	0	1	2
ID69_1	chr22	44328622	44328624	42328622	46328624	0	0	0	0	chr22	44351301	44406411	SAMM50	0.0519131	62.09%	ENSG00000100347	22	44351301	44406411	24276	SAMM50	protein_coding	SAMM50 sorting and assembly machinery component	SAMM50 sorting and assembly machinery component [Source:HGNC Symbol;Acc:24276]		1	1	0	1	0	0	0	0	0	0	0	0	0	0	0	0	1	2
ID107_1	chr22	44598309	44598311	42598309	46598311	0	0	0	0	chr22	44351301	44406411	SAMM50	0.0519131	62.09%	ENSG00000100347	22	44351301	44406411	24276	SAMM50	protein_coding	SAMM50 sorting and assembly machinery component	SAMM50 sorting and assembly machinery component [Source:HGNC Symbol;Acc:24276]		1	1	0	1	0	0	0	0	0	0	0	0	0	0	0	0	1	2
ID54_1	chr22	44374815	44374817	42374815	46374817	0	0	0	0	chr22	44351301	44406411	SAMM50	0.0519131	62.09%	ENSG00000100347	22	44351301	44406411	24276	SAMM50	protein_coding	SAMM50 sorting and assembly machinery component	SAMM50 sorting and assembly machinery component [Source:HGNC Symbol;Acc:24276]		1	1	0	1	0	0	0	0	0	0	0	0	0	0	0	0	1	2
ID38_1	chr22	44738880	44738882	42738880	46738882	0	0	0	0	chr22	44351301	44406411	SAMM50	0.0519131	62.09%	ENSG00000100347	22	44351301	44406411	24276	SAMM50	protein_coding	SAMM50 sorting and assembly machinery component	SAMM50 sorting and assembly machinery component [Source:HGNC Symbol;Acc:24276]		1	1	0	1	0	0	0	0	0	0	0	0	0	0	0	0	1	2
ID67_1	chr22	43896404	43896406	41896404	45896406	1	chr22	43590056	44268667	chr22	44351301	44406411	SAMM50	0.0519131	62.09%	ENSG00000100347	22	44351301	44406411	24276	SAMM50	protein_coding	SAMM50 sorting and assembly machinery component	SAMM50 sorting and assembly machinery component [Source:HGNC Symbol;Acc:24276]		1	1	0	1	0	0	0	0	0	0	0	0	0	0	0	0	1	2
ID65_1	chr22	44639611	44639613	42639611	46639613	0	0	0	0	chr22	44351301	44406411	SAMM50	0.0519131	62.09%	ENSG00000100347	22	44351301	44406411	24276	SAMM50	protein_coding	SAMM50 sorting and assembly machinery component	SAMM50 sorting and assembly machinery component [Source:HGNC Symbol;Acc:24276]		1	1	0	1	0	0	0	0	0	0	0	0	0	0	0	0	1	2
ID10_1	chr22	44136881	44136883	42136881	46136883	1	chr22	43590056	44268667	chr22	44351301	44406411	SAMM50	0.0519131	62.09%	ENSG00000100347	22	44351301	44406411	24276	SAMM50	protein_coding	SAMM50 sorting and assembly machinery component	SAMM50 sorting and assembly machinery component [Source:HGNC Symbol;Acc:24276]		1	1	0	1	0	0	0	0	0	0	0	0	0	0	0	0	1	2
ID29_1	chr22	43909083	43909085	41909083	45909085	1	chr22	43590056	44268667	chr22	44351301	44406411	SAMM50	0.0519131	62.09%	ENSG00000100347	22	44351301	44406411	24276	SAMM50	protein_coding	SAMM50 sorting and assembly machinery component	SAMM50 sorting and assembly machinery component [Source:HGNC Symbol;Acc:24276]		1	1	0	1	0	0	0	0	0	0	0	0	0	0	0	0	1	2
ID58_1	chr22	44168343	44168345	42168343	46168345	1	chr22	43590056	44268667	chr22	44351301	44406411	SAMM50	0.0519131	62.09%	ENSG00000100347	22	44351301	44406411	24276	SAMM50	protein_coding	SAMM50 sorting and assembly machinery component	SAMM50 sorting and assembly machinery component [Source:HGNC Symbol;Acc:24276]		1	1	0	1	0	0	0	0	0	0	0	0	0	0	0	0	1	2
ID55_1	chr22	44816037	44816039	42816037	46816039	0	0	0	0	chr22	44351301	44406411	SAMM50	0.0519131	62.09%	ENSG00000100347	22	44351301	44406411	24276	SAMM50	protein_coding	SAMM50 sorting and assembly machinery component	SAMM50 sorting and assembly machinery component [Source:HGNC Symbol;Acc:24276]		1	1	0	1	0	0	0	0	0	0	0	0	0	0	0	0	1	2
ID114_1	chr22	44782009	44782011	42782009	46782011	0	0	0	0	chr22	44351301	44406411	SAMM50	0.0519131	62.09%	ENSG00000100347	22	44351301	44406411	24276	SAMM50	protein_coding	SAMM50 sorting and assembly machinery component	SAMM50 sorting and assembly machinery component [Source:HGNC Symbol;Acc:24276]		1	1	0	1	0	0	0	0	0	0	0	0	0	0	0	0	1	2
ID42_1	chr22	44492214	44492216	42492214	46492216	0	0	0	0	chr22	44351301	44406411	SAMM50	0.0519131	62.09%	ENSG00000100347	22	44351301	44406411	24276	SAMM50	protein_coding	SAMM50 sorting and assembly machinery component	SAMM50 sorting and assembly machinery component [Source:HGNC Symbol;Acc:24276]		1	1	0	1	0	0	0	0	0	0	0	0	0	0	0	0	1	2
ID7_1	chr22	44306110	44306112	42306110	46306112	0	0	0	0	chr22	44351301	44406411	SAMM50	0.0519131	62.09%	ENSG00000100347	22	44351301	44406411	24276	SAMM50	protein_coding	SAMM50 sorting and assembly machinery component	SAMM50 sorting and assembly machinery component [Source:HGNC Symbol;Acc:24276]		1	1	0	1	0	0	0	0	0	0	0	0	0	0	0	0	1	2
ID105_1	chr22	44020904	44020906	42020904	46020906	1	chr22	43590056	44268667	chr22	44351301	44406411	SAMM50	0.0519131	62.09%	ENSG00000100347	22	44351301	44406411	24276	SAMM50	protein_coding	SAMM50 sorting and assembly machinery component	SAMM50 sorting and assembly machinery component [Source:HGNC Symbol;Acc:24276]		1	1	0	1	0	0	0	0	0	0	0	0	0	0	0	0	1	2
ID5_1	chr22	44667410	44667412	42667410	46667412	0	0	0	0	chr22	44351301	44406411	SAMM50	0.0519131	62.09%	ENSG00000100347	22	44351301	44406411	24276	SAMM50	protein_coding	SAMM50 sorting and assembly machinery component	SAMM50 sorting and assembly machinery component [Source:HGNC Symbol;Acc:24276]		1	1	0	1	0	0	0	0	0	0	0	0	0	0	0	0	1	2
ID6_1	chr22	44044851	44044853	42044851	46044853	1	chr22	43590056	44268667	chr22	44351301	44406411	SAMM50	0.0519131	62.09%	ENSG00000100347	22	44351301	44406411	24276	SAMM50	protein_coding	SAMM50 sorting and assembly machinery component	SAMM50 sorting and assembly machinery component [Source:HGNC Symbol;Acc:24276]		1	1	0	1	0	0	0	0	0	0	0	0	0	0	0	0	1	2
ID34_1	chr22	44173316	44173318	42173316	46173318	1	chr22	43590056	44268667	chr22	44351301	44406411	SAMM50	0.0519131	62.09%	ENSG00000100347	22	44351301	44406411	24276	SAMM50	protein_coding	SAMM50 sorting and assembly machinery component	SAMM50 sorting and assembly machinery component [Source:HGNC Symbol;Acc:24276]		1	1	0	1	0	0	0	0	0	0	0	0	0	0	0	0	1	2
ID1_1	chr22	44641640	44641642	42641640	46641642	0	0	0	0	chr22	44351301	44406411	SAMM50	0.0519131	62.09%	ENSG00000100347	22	44351301	44406411	24276	SAMM50	protein_coding	SAMM50 sorting and assembly machinery component	SAMM50 sorting and assembly machinery component [Source:HGNC Symbol;Acc:24276]		1	1	0	1	0	0	0	0	0	0	0	0	0	0	0	0	1	2
ID2_1	chr22	44197997	44197999	42197997	46197999	1	chr22	43590056	44268667	chr22	44351301	44406411	SAMM50	0.0519131	62.09%	ENSG00000100347	22	44351301	44406411	24276	SAMM50	protein_coding	SAMM50 sorting and assembly machinery component	SAMM50 sorting and assembly machinery component [Source:HGNC Symbol;Acc:24276]		1	1	0	1	0	0	0	0	0	0	0	0	0	0	0	0	1	2
ID14_2	chr22	51244564	51244566	49244564	53244566	0	0	0	0	chr22	50883429	50913454	SBF1	0.0557343	61.01%	ENSG00000100241	22	50883429	50913454	10542	SBF1	protein_coding	SET binding factor 1	SET binding factor 1 [Source:HGNC Symbol;Acc:10542]	CHARCOT-MARIE-TOOTH DISEASE TYPE 4B3	1	1	0	0	0	0	0	0	8.844	3.316	0.3125	0.875	0	1	1	1	1	2
ID102_2	chr22	51244564	51244566	49244564	53244566	0	0	0	0	chr22	50883429	50913454	SBF1	0.0557343	61.01%	ENSG00000100241	22	50883429	50913454	10542	SBF1	protein_coding	SET binding factor 1	SET binding factor 1 [Source:HGNC Symbol;Acc:10542]	CHARCOT-MARIE-TOOTH DISEASE TYPE 4B3	1	1	0	0	0	0	0	0	8.844	3.316	0.333333	0.833333	0	1	1	1	1	2
ID16_2	chr22	51244564	51244566	49244564	53244566	0	0	0	0	chr22	50883429	50913454	SBF1	0.0557343	61.01%	ENSG00000100241	22	50883429	50913454	10542	SBF1	protein_coding	SET binding factor 1	SET binding factor 1 [Source:HGNC Symbol;Acc:10542]	CHARCOT-MARIE-TOOTH DISEASE TYPE 4B3	1	1	0	0	0	0	0	0	9.828	3.316	0.166667	0.75	0	1	1	1	1	2
ID39_2	chr22	51244564	51244566	49244564	53244566	0	0	0	0	chr22	50883429	50913454	SBF1	0.0557343	61.01%	ENSG00000100241	22	50883429	50913454	10542	SBF1	protein_coding	SET binding factor 1	SET binding factor 1 [Source:HGNC Symbol;Acc:10542]	CHARCOT-MARIE-TOOTH DISEASE TYPE 4B3	1	1	0	0	0	0	0	0	9.371	3.316	0.25	0.833333	0	1	1	1	1	2
ID77_2	chr22	51244564	51244566	49244564	53244566	0	0	0	0	chr22	50883429	50913454	SBF1	0.0557343	61.01%	ENSG00000100241	22	50883429	50913454	10542	SBF1	protein_coding	SET binding factor 1	SET binding factor 1 [Source:HGNC Symbol;Acc:10542]	CHARCOT-MARIE-TOOTH DISEASE TYPE 4B3	1	1	0	0	0	0	0	0	7.325	3.316	0.166667	0.833333	0	1	1	1	1	2
ID100_2	chr22	51244564	51244566	49244564	53244566	0	0	0	0	chr22	50883429	50913454	SBF1	0.0557343	61.01%	ENSG00000100241	22	50883429	50913454	10542	SBF1	protein_coding	SET binding factor 1	SET binding factor 1 [Source:HGNC Symbol;Acc:10542]	CHARCOT-MARIE-TOOTH DISEASE TYPE 4B3	1	1	0	0	0	0	0	0	6.655	3.316	0.25	0.916667	0	1	1	1	1	2
ID7_2	chr22	51244564	51244566	49244564	53244566	0	0	0	0	chr22	50883429	50913454	SBF1	0.0557343	61.01%	ENSG00000100241	22	50883429	50913454	10542	SBF1	protein_coding	SET binding factor 1	SET binding factor 1 [Source:HGNC Symbol;Acc:10542]	CHARCOT-MARIE-TOOTH DISEASE TYPE 4B3	1	1	0	0	0	0	0	0	8.432	3.316	0.333333	0.866667	0	1	1	1	1	2
ID56_2	chr22	51244564	51244566	49244564	53244566	0	0	0	0	chr22	50883429	50913454	SBF1	0.0557343	61.01%	ENSG00000100241	22	50883429	50913454	10542	SBF1	protein_coding	SET binding factor 1	SET binding factor 1 [Source:HGNC Symbol;Acc:10542]	CHARCOT-MARIE-TOOTH DISEASE TYPE 4B3	1	1	0	0	0	0	0	0	9.302	3.316	0.352941	0.823529	0	1	1	1	1	2
ID52_2	chr22	51244564	51244566	49244564	53244566	0	0	0	0	chr22	50883429	50913454	SBF1	0.0557343	61.01%	ENSG00000100241	22	50883429	50913454	10542	SBF1	protein_coding	SET binding factor 1	SET binding factor 1 [Source:HGNC Symbol;Acc:10542]	CHARCOT-MARIE-TOOTH DISEASE TYPE 4B3	1	1	0	0	0	0	0	0	6.655	3.316	0.25	0.916667	0	1	1	1	1	2
ID32_2	chr22	51244564	51244566	49244564	53244566	0	0	0	0	chr22	50883429	50913454	SBF1	0.0557343	61.01%	ENSG00000100241	22	50883429	50913454	10542	SBF1	protein_coding	SET binding factor 1	SET binding factor 1 [Source:HGNC Symbol;Acc:10542]	CHARCOT-MARIE-TOOTH DISEASE TYPE 4B3	1	1	0	0	0	0	0	0	7.819	3.316	0.166667	0.833333	0	1	1	1	1	2
ID19_2	chr22	51244564	51244566	49244564	53244566	0	0	0	0	chr22	50883429	50913454	SBF1	0.0557343	61.01%	ENSG00000100241	22	50883429	50913454	10542	SBF1	protein_coding	SET binding factor 1	SET binding factor 1 [Source:HGNC Symbol;Acc:10542]	CHARCOT-MARIE-TOOTH DISEASE TYPE 4B3	1	1	0	0	0	0	0	0	9.985	3.316	0.333333	0.75	0	1	1	1	1	2
ID111_2	chr22	51244564	51244566	49244564	53244566	0	0	0	0	chr22	50883429	50913454	SBF1	0.0557343	61.01%	ENSG00000100241	22	50883429	50913454	10542	SBF1	protein_coding	SET binding factor 1	SET binding factor 1 [Source:HGNC Symbol;Acc:10542]	CHARCOT-MARIE-TOOTH DISEASE TYPE 4B3	1	1	0	0	0	0	0	0	8.844	3.316	0.3125	0.8125	0	1	1	1	1	2
ID60_2	chr22	51244564	51244566	49244564	53244566	0	0	0	0	chr22	50883429	50913454	SBF1	0.0557343	61.01%	ENSG00000100241	22	50883429	50913454	10542	SBF1	protein_coding	SET binding factor 1	SET binding factor 1 [Source:HGNC Symbol;Acc:10542]	CHARCOT-MARIE-TOOTH DISEASE TYPE 4B3	1	1	0	0	0	0	0	0	8.807	3.316	0.166667	0.833333	0	1	1	1	1	2
ID58_2	chr22	51244564	51244566	49244564	53244566	0	0	0	0	chr22	50883429	50913454	SBF1	0.0557343	61.01%	ENSG00000100241	22	50883429	50913454	10542	SBF1	protein_coding	SET binding factor 1	SET binding factor 1 [Source:HGNC Symbol;Acc:10542]	CHARCOT-MARIE-TOOTH DISEASE TYPE 4B3	1	1	0	0	0	0	0	0	8.807	3.316	0.333333	0.8	0	1	1	1	1	2
ID18_2	chr22	51244564	51244566	49244564	53244566	0	0	0	0	chr22	50883429	50913454	SBF1	0.0557343	61.01%	ENSG00000100241	22	50883429	50913454	10542	SBF1	protein_coding	SET binding factor 1	SET binding factor 1 [Source:HGNC Symbol;Acc:10542]	CHARCOT-MARIE-TOOTH DISEASE TYPE 4B3	1	1	0	0	0	0	0	0	9.371	3.316	0.25	0.916667	0	1	1	1	1	2
ID33_2	chr22	51244564	51244566	49244564	53244566	0	0	0	0	chr22	50883429	50913454	SBF1	0.0557343	61.01%	ENSG00000100241	22	50883429	50913454	10542	SBF1	protein_coding	SET binding factor 1	SET binding factor 1 [Source:HGNC Symbol;Acc:10542]	CHARCOT-MARIE-TOOTH DISEASE TYPE 4B3	1	1	0	0	0	0	0	0	8.807	3.316	0.363636	0.818182	0	1	1	1	1	2
ID61_2	chr22	51244564	51244566	49244564	53244566	0	0	0	0	chr22	50883429	50913454	SBF1	0.0557343	61.01%	ENSG00000100241	22	50883429	50913454	10542	SBF1	protein_coding	SET binding factor 1	SET binding factor 1 [Source:HGNC Symbol;Acc:10542]	CHARCOT-MARIE-TOOTH DISEASE TYPE 4B3	1	1	0	0	0	0	0	0	6.655	3.316	0.176471	0.823529	0	1	1	1	1	2
ID9_2	chr22	51244564	51244566	49244564	53244566	0	0	0	0	chr22	50883429	50913454	SBF1	0.0557343	61.01%	ENSG00000100241	22	50883429	50913454	10542	SBF1	protein_coding	SET binding factor 1	SET binding factor 1 [Source:HGNC Symbol;Acc:10542]	CHARCOT-MARIE-TOOTH DISEASE TYPE 4B3	1	1	0	0	0	0	0	0	9.828	3.316	0.333333	0.75	0	1	1	1	1	2
ID90_2	chr22	51244564	51244566	49244564	53244566	0	0	0	0	chr22	50883429	50913454	SBF1	0.0557343	61.01%	ENSG00000100241	22	50883429	50913454	10542	SBF1	protein_coding	SET binding factor 1	SET binding factor 1 [Source:HGNC Symbol;Acc:10542]	CHARCOT-MARIE-TOOTH DISEASE TYPE 4B3	1	1	0	0	0	0	0	0	8.844	3.316	0.384615	0.846154	0	1	1	1	1	2
ID26_2	chr22	51244564	51244566	49244564	53244566	0	0	0	0	chr22	50883429	50913454	SBF1	0.0557343	61.01%	ENSG00000100241	22	50883429	50913454	10542	SBF1	protein_coding	SET binding factor 1	SET binding factor 1 [Source:HGNC Symbol;Acc:10542]	CHARCOT-MARIE-TOOTH DISEASE TYPE 4B3	1	1	0	0	0	0	0	0	6.655	3.316	0.25	0.916667	0	1	1	1	1	2
ID76_2	chr22	51244564	51244566	49244564	53244566	0	0	0	0	chr22	50883429	50913454	SBF1	0.0557343	61.01%	ENSG00000100241	22	50883429	50913454	10542	SBF1	protein_coding	SET binding factor 1	SET binding factor 1 [Source:HGNC Symbol;Acc:10542]	CHARCOT-MARIE-TOOTH DISEASE TYPE 4B3	1	1	0	0	0	0	0	0	6.655	3.316	0.333333	0.833333	0	1	1	1	1	2
ID110_2	chr22	51244564	51244566	49244564	53244566	0	0	0	0	chr22	50883429	50913454	SBF1	0.0557343	61.01%	ENSG00000100241	22	50883429	50913454	10542	SBF1	protein_coding	SET binding factor 1	SET binding factor 1 [Source:HGNC Symbol;Acc:10542]	CHARCOT-MARIE-TOOTH DISEASE TYPE 4B3	1	1	0	0	0	0	0	0	6.655	3.316	0.25	0.916667	0	1	1	1	1	2
ID74_2	chr22	51244564	51244566	49244564	53244566	0	0	0	0	chr22	50883429	50913454	SBF1	0.0557343	61.01%	ENSG00000100241	22	50883429	50913454	10542	SBF1	protein_coding	SET binding factor 1	SET binding factor 1 [Source:HGNC Symbol;Acc:10542]	CHARCOT-MARIE-TOOTH DISEASE TYPE 4B3	1	1	0	0	0	0	0	0	9.985	3.316	0.25	0.75	0	1	1	1	1	2
ID30_2	chr22	51244564	51244566	49244564	53244566	0	0	0	0	chr22	50883429	50913454	SBF1	0.0557343	61.01%	ENSG00000100241	22	50883429	50913454	10542	SBF1	protein_coding	SET binding factor 1	SET binding factor 1 [Source:HGNC Symbol;Acc:10542]	CHARCOT-MARIE-TOOTH DISEASE TYPE 4B3	1	1	0	0	0	0	0	0	6.655	3.316	0.25	0.916667	0	1	1	1	1	2
ID31_2	chr22	51244564	51244566	49244564	53244566	0	0	0	0	chr22	50883429	50913454	SBF1	0.0557343	61.01%	ENSG00000100241	22	50883429	50913454	10542	SBF1	protein_coding	SET binding factor 1	SET binding factor 1 [Source:HGNC Symbol;Acc:10542]	CHARCOT-MARIE-TOOTH DISEASE TYPE 4B3	1	1	0	0	0	0	0	0	7.68	3.316	0.235294	0.823529	0	1	1	1	1	2
ID36_2	chr22	51244564	51244566	49244564	53244566	0	0	0	0	chr22	50883429	50913454	SBF1	0.0557343	61.01%	ENSG00000100241	22	50883429	50913454	10542	SBF1	protein_coding	SET binding factor 1	SET binding factor 1 [Source:HGNC Symbol;Acc:10542]	CHARCOT-MARIE-TOOTH DISEASE TYPE 4B3	1	1	0	0	0	0	0	0	9.302	3.316	0.294118	0.823529	0	1	1	1	1	2
ID73_2	chr22	51244564	51244566	49244564	53244566	0	0	0	0	chr22	50883429	50913454	SBF1	0.0557343	61.01%	ENSG00000100241	22	50883429	50913454	10542	SBF1	protein_coding	SET binding factor 1	SET binding factor 1 [Source:HGNC Symbol;Acc:10542]	CHARCOT-MARIE-TOOTH DISEASE TYPE 4B3	1	1	0	0	0	0	0	0	9.828	3.316	0.352941	0.882353	0	1	1	1	1	2
ID114_2	chr22	51244564	51244566	49244564	53244566	0	0	0	0	chr22	50883429	50913454	SBF1	0.0557343	61.01%	ENSG00000100241	22	50883429	50913454	10542	SBF1	protein_coding	SET binding factor 1	SET binding factor 1 [Source:HGNC Symbol;Acc:10542]	CHARCOT-MARIE-TOOTH DISEASE TYPE 4B3	1	1	0	0	0	0	0	0	6.655	3.316	0.357143	0.928571	0	1	1	1	1	2
ID45_2	chr22	51244564	51244566	49244564	53244566	0	0	0	0	chr22	50883429	50913454	SBF1	0.0557343	61.01%	ENSG00000100241	22	50883429	50913454	10542	SBF1	protein_coding	SET binding factor 1	SET binding factor 1 [Source:HGNC Symbol;Acc:10542]	CHARCOT-MARIE-TOOTH DISEASE TYPE 4B3	1	1	0	0	0	0	0	0	8.844	3.316	0.25	0.916667	0	1	1	1	1	2
ID5_2	chr22	51244564	51244566	49244564	53244566	0	0	0	0	chr22	50883429	50913454	SBF1	0.0557343	61.01%	ENSG00000100241	22	50883429	50913454	10542	SBF1	protein_coding	SET binding factor 1	SET binding factor 1 [Source:HGNC Symbol;Acc:10542]	CHARCOT-MARIE-TOOTH DISEASE TYPE 4B3	1	1	0	0	0	0	0	0	8.35	3.316	0.307692	0.923077	0	1	1	1	1	2
ID113_2	chr22	51244547	51244549	49244547	53244549	0	0	0	0	chr22	50883429	50913454	SBF1	0.0557343	61.01%	ENSG00000100241	22	50883429	50913454	10542	SBF1	protein_coding	SET binding factor 1	SET binding factor 1 [Source:HGNC Symbol;Acc:10542]	CHARCOT-MARIE-TOOTH DISEASE TYPE 4B3	1	1	0	1	0	0	0	0	0	0	0	0	0	0	0	0	1	2
ID49_2	chr22	51244564	51244566	49244564	53244566	0	0	0	0	chr22	50883429	50913454	SBF1	0.0557343	61.01%	ENSG00000100241	22	50883429	50913454	10542	SBF1	protein_coding	SET binding factor 1	SET binding factor 1 [Source:HGNC Symbol;Acc:10542]	CHARCOT-MARIE-TOOTH DISEASE TYPE 4B3	1	1	0	0	0	0	0	0	9.371	3.316	0.181818	0.909091	0	1	1	1	1	2
ID42_2	chr22	51244564	51244566	49244564	53244566	0	0	0	0	chr22	50883429	50913454	SBF1	0.0557343	61.01%	ENSG00000100241	22	50883429	50913454	10542	SBF1	protein_coding	SET binding factor 1	SET binding factor 1 [Source:HGNC Symbol;Acc:10542]	CHARCOT-MARIE-TOOTH DISEASE TYPE 4B3	1	1	0	0	0	0	0	0	8.807	3.316	0.307692	0.769231	0	1	1	1	1	2
ID55_2	chr22	51244564	51244566	49244564	53244566	0	0	0	0	chr22	50883429	50913454	SBF1	0.0557343	61.01%	ENSG00000100241	22	50883429	50913454	10542	SBF1	protein_coding	SET binding factor 1	SET binding factor 1 [Source:HGNC Symbol;Acc:10542]	CHARCOT-MARIE-TOOTH DISEASE TYPE 4B3	1	1	0	0	0	0	0	0	8.432	3.316	0.285714	0.928571	0	1	1	1	1	2
ID17_2	chr22	51244564	51244566	49244564	53244566	0	0	0	0	chr22	50883429	50913454	SBF1	0.0557343	61.01%	ENSG00000100241	22	50883429	50913454	10542	SBF1	protein_coding	SET binding factor 1	SET binding factor 1 [Source:HGNC Symbol;Acc:10542]	CHARCOT-MARIE-TOOTH DISEASE TYPE 4B3	1	1	0	0	0	0	0	0	8.89	3.316	0.166667	0.75	0	1	1	1	1	2
ID43_2	chr22	51244564	51244566	49244564	53244566	0	0	0	0	chr22	50883429	50913454	SBF1	0.0557343	61.01%	ENSG00000100241	22	50883429	50913454	10542	SBF1	protein_coding	SET binding factor 1	SET binding factor 1 [Source:HGNC Symbol;Acc:10542]	CHARCOT-MARIE-TOOTH DISEASE TYPE 4B3	1	1	0	0	0	0	0	0	8.35	3.316	0.166667	0.916667	0	1	1	1	1	2
ID78_2	chr22	51244564	51244566	49244564	53244566	0	0	0	0	chr22	50883429	50913454	SBF1	0.0557343	61.01%	ENSG00000100241	22	50883429	50913454	10542	SBF1	protein_coding	SET binding factor 1	SET binding factor 1 [Source:HGNC Symbol;Acc:10542]	CHARCOT-MARIE-TOOTH DISEASE TYPE 4B3	1	1	0	0	0	0	0	0	9.828	3.316	0.181818	0.909091	0	1	1	1	1	2
ID25_2	chr22	51244564	51244566	49244564	53244566	0	0	0	0	chr22	50883429	50913454	SBF1	0.0557343	61.01%	ENSG00000100241	22	50883429	50913454	10542	SBF1	protein_coding	SET binding factor 1	SET binding factor 1 [Source:HGNC Symbol;Acc:10542]	CHARCOT-MARIE-TOOTH DISEASE TYPE 4B3	1	1	0	0	0	0	0	0	9.528	3.316	0.25	0.833333	0	1	1	1	1	2
ID35_2	chr22	51244564	51244566	49244564	53244566	0	0	0	0	chr22	50883429	50913454	SBF1	0.0557343	61.01%	ENSG00000100241	22	50883429	50913454	10542	SBF1	protein_coding	SET binding factor 1	SET binding factor 1 [Source:HGNC Symbol;Acc:10542]	CHARCOT-MARIE-TOOTH DISEASE TYPE 4B3	1	1	0	0	0	0	0	0	9.302	3.316	0.166667	0.833333	0	1	1	1	1	2
ID70_2	chr22	51244564	51244566	49244564	53244566	0	0	0	0	chr22	50883429	50913454	SBF1	0.0557343	61.01%	ENSG00000100241	22	50883429	50913454	10542	SBF1	protein_coding	SET binding factor 1	SET binding factor 1 [Source:HGNC Symbol;Acc:10542]	CHARCOT-MARIE-TOOTH DISEASE TYPE 4B3	1	1	0	0	0	0	0	0	6.655	3.316	0.3125	0.9375	0	1	1	1	1	2
[truncated: 6,082 more rows]

## Sheet: Sheet 5
Quantitative RT-PCR of PMS genes -Summary of Expression
	ADSL		EP300		TNFRSF13C		NAGA		TUBGCP6		A4GALT		TRMU		ARSA		SBF1
[truncated: 8 more rows]

## Sheet: Sheet 6
	PM-M1
[truncated: 20 more rows]
