# Supplementary material for: Position effects of 22q13 rearrangements on candidate genes in Phelan-McDermid syndrome
Source: PLoS One. 2021 Jul 6;16(7):e0253859. doi: 10.1371/journal.pone.0253859 (PMC8259982; doi:10.1371/journal.pone.0253859)
Supplement: S3 File — (XLSX) [file pone.0253859.s003.xlsx]

## Sheet: Absorbance
		PM-M1						PM-M2						PM-M3						PM-M4						PM-M5						PM-M6						PM-M7						PM-M8
well	CMS#	cms26056	cms13313	cms26101	cms19924A	cms14035A		cms26056	cms13313	cms26101	cms19924A	cms14035A		cms26056	cms13313	cms26101	cms19924A	cms14035A		cms26056	cms13313	cms26101	cms19924A	cms14035A		cms26056	cms13313	cms26101	cms19924A	cms14035A		cms26056	cms13313	cms26101	cms19924A	cms14035A		cms26056	cms13313	cms26101	cms19924A	cms14035A		cms26056	cms13313	cms26101	cms19924A	cms14035A
A01	Negative Control	0.270163	0.2295	0.298161	0.171873	0.3239		0.202601	0.2527	0.282197	0.200907	0.3557		0.261554	0.1867	0.365074	0.193414	0.35		0.272385	0.2165	0.216468	0.191697	0.3507		0.76	0.6946	1.1704	1.19354	1.7133		0.6695	0.7264	1.21082	1.02381	1.634		0.5694	0.7065	1.30234	0.945447	1.4194		0.67	0.7258	1.21186	0.842316	1.477
A02	Negative Control	0.188097	0.1934	0.310993	0.156028	0.3182		0.21515	0.219	0.266422	0.174857	0.3556		0.278642	0.1752	0.284998	0.187067	0.32		0.275251	0.2053	0.204573	0.183742	0.3169		0.6568	0.6581	1.22857	1.13593	1.3923		0.6328	0.6629	1.19523	0.960222	1.5933		0.599	0.6744	1.28326	0.920511	1.2578		0.6196	0.7614	1.39574	0.85959	1.4887
A03	Negative Control	0.245145	0.1651	0.336236	0.155912	0.3239		0.208553	0.2024	0.321884	0.171872	0.3521		0.269794	0.1756	0.327337	0.179652	0.3379		0.279733	0.1941	0.207375	0.182729	0.3271		0.9451	0.6958	1.38962	1.14451	1.5009		0.6541	0.8394	1.36079	1.00385	1.4492		0.6141	0.7241	1.37013	0.942883	1.3357		0.6053	0.7138	1.36959	0.843814	1.4354
A04	a-Cyclodextrin	0.236094	0.1629	0.207105	0.150472	0.27		0.0816285	0.0575	0.113141	0.0907517	0.0849		0.247051	0.1652	0.275679	0.168956	0.3277		0.266488	0.2134	0.212501	0.189902	0.1735		0.8136	0.7364	1.32777	0.939251	1.4045		0.6694	0.7104	1.27016	1.00863	1.2758		0.6275	0.7254	1.27555	0.994093	1.2687		0.5767	0.6795	1.22568	0.862932	1.3641
A05	Dextrin	0.938958	0.6364	0.963116	0.591997	1.0032		0.0880001	0.0623	0.16783	0.0898655	0.0709		0.282201	0.1708	0.293375	0.190006	0.3211		0.295891	0.2059	0.214159	0.186397	0.3554		0.9606	0.8047	1.32257	1.06917	1.3196		0.6118	0.7459	1.26029	1.01302	1.5705		0.6769	0.7279	1.31946	0.965701	1.311		0.5729	0.7959	1.22834	0.886108	1.3709
A06	Glycogen	0.690729	0.7816	0.836684	0.704388	1.3796		0.0962973	0.0912	0.220924	0.0981064	0.0897		0.263939	0.154	0.280202	0.168205	0.3417		0.273368	0.2412	0.251009	0.200306	0.3523		0.865	0.7644	1.29686	0.99421	1.2881		0.7002	0.7438	1.24654	0.912714	1.209		0.5909	0.7237	1.3436	0.92414	1.3011		0.7252	0.7105	1.5346	0.866695	1.4948
A07	Maltitol	0.258595	0.1798	0.357619	0.216326	0.323		0.221215	0.2017	0.323777	0.176681	0.3017		0.267996	0.1725	0.274738	0.206977	0.3035		0.250107	0.1843	0.198472	0.191218	0.3045		0.8395	0.7508	1.28047	0.97277	1.2094		0.6447	0.7502	1.25561	0.604504	1.3403		0.6473	0.7052	1.35267	0.909281	1.3073		0.5864	0.888	1.49831	0.915488	1.5114
A08	Maltotriose	0.561418	0.7125	0.684673	0.680978	1.2728		0.233358	0.1981	0.354934	0.194122	0.2973		0.238389	0.1639	0.382926	0.197495	0.2659		0.294316	0.2253	0.22102	0.216923	0.3557		0.8467	0.7305	1.33482	0.437902	1.1268		0.71	0.7703	1.32651	0.666377	1.3831		0.7071	0.6507	1.44396	0.906448	1.27		0.5798	0.8602	1.43334	0.933188	1.3841
A09	Maltose	0.616175	0.695	0.425983	0.179907	1.4931		0.204929	0.169	0.305916	0.195427	0.2932		0.246527	0.1698	0.37144	0.216035	0.289		0.246654	0.1586	0.218162	0.175111	0.2891		0.6481	0.4843	0.173966	0.106937	0.7246		0.662	0.8106	1.34679	0.742389	1.5654		0.6283	0.664	1.26704	0.796485	1.3103		0.5477	0.8088	1.41006	0.859347	1.3305
A10	D-Trehalose	0.352184	0.2376	0.263645	0.195875	0.4143		0.212146	0.1644	0.318746	0.229358	0.2862		0.249387	0.1658	0.263966	0.203043	0.2657		0.335161	0.3113	0.284809	0.278698	0.3791		0.0728	0.0753	0.10481	0.123088	0.0764		0.7204	1.0537	1.54663	0.939224	1.7402		0.5233	0.683	1.3174	0.817229	1.3761		0.6044	0.8153	1.41212	0.877422	1.3844
A11	D-Cellobiose	0.293372	0.1603	0.246233	0.16888	0.3063		0.227653	0.1839	0.26557	0.269555	0.2836		0.261745	0.1818	0.299392	0.21504	0.2904		0.295617	0.2725	0.3075	0.274744	0.3273		0.0858	0.0687	0.140163	0.0917288	0.0671		0.7722	1.1087	1.72768	1.10946	1.9689		0.5751	0.6766	1.23529	0.78392	1.3826		0.5596	0.6797	1.19125	0.872672	1.4818
A12	Gentiobiose	0.305592	0.185	0.281201	0.129287	0.2832		0.21467	0.2058	0.331802	0.22417	0.3367		0.246454	0.1891	0.268136	0.198039	0.2879		0.312643	0.2539	0.247959	0.274916	0.3125		0.0737	0.0631	0.133304	0.0926377	0.0655		0.7657	1.0705	1.77469	0.393574	1.8804		0.7539	0.7165	1.32875	0.779321	1.3726		0.628	0.6762	1.19671	0.44049	1.3513
B01	D-Glucose-6-Phosphate	0.424065	0.2759	0.62573	0.303012	0.532		0.193482	0.1831	0.295372	0.183694	0.343		0.215845	0.1822	0.384618	0.204283	0.2965		0.245042	0.2259	0.220942	0.194419	0.3626		0.7496	0.7212	1.17614	1.21144	1.5492		0.585	0.8119	0.99254	0.918503	1.187		0.5673	0.6786	1.37736	0.947726	1.3742		0.6346	0.7005	1.46034	0.889654	1.313
B02	D-Glucose-1-Phosphate	0.352547	0.2581	0.526115	0.290999	0.43		0.19057	0.1668	0.259887	0.171398	0.2944		0.280561	0.2258	0.274657	0.193246	0.3038		0.278403	0.2167	0.192472	0.197906	0.3022		0.6161	0.7277	1.18378	1.23194	1.4264		0.5018	0.8164	0.807705	1.02593	0.6947		0.5274	0.683	1.34707	0.947686	1.3903		0.6445	0.6728	1.22159	0.878532	1.4066
B03	L-Glucose	0.227235	0.1775	0.287359	0.166905	0.3202		0.211553	0.1999	0.308879	0.189131	0.3389		0.265772	0.1797	0.389631	0.172733	0.2648		0.244131	0.209	0.219939	0.166997	0.3028		0.5729	0.7422	1.3274	1.10272	1.3554		0.5116	0.9095	0.795781	1.01894	0.5208		0.5288	0.8282	1.39154	0.939538	1.3545		0.4888	0.7077	1.16627	0.847451	1.5133
B04	D-(+)-Glucose	1.3468	0.7971	1.20733	0.967935	1.518		0.198385	0.1811	0.246615	0.195971	0.3029		0.238114	0.1835	0.349918	0.173326	0.2818		0.254283	0.1978	0.187029	0.165003	0.3259		0.6819	0.6913	1.2041	1.08838	1.4722		0.2356	0.8854	0.308891	0.734912	0.083		0.4757	0.8727	1.24315	0.955087	1.2999		0.5713	0.7229	1.18288	0.887748	1.5046
B05	D-(+)-Glucose	1.36552	0.7674	1.24306	0.934635	1.5608		0.493315	0.4386	0.50621	0.326305	0.4538		0.272784	0.1922	0.315685	0.189397	0.3401		0.284471	0.2278	0.213395	0.195057	0.3296		0.7534	0.444	0.902644	0.759473	1.4151		0.1053	0.2347	0.259083	0.101409	0.1155		0.7012	0.8723	1.51015	0.921155	1.3703		0.6048	0.733	1.37199	0.883117	1.6213
B06	D-(+)-Glucose	1.05175	0.7427	1.07757	0.852894	1.7199		0.202451	0.1732	0.227342	0.176186	0.284		0.261645	0.1891	0.314339	0.156021	0.3194		0.466	0.3781	0.405722	0.258503	0.4252		0.65	0.1493	0.390478	0.122008	0.5982		0.0578	0.0488	0.159287	0.075552	0.0562		0.6739	0.8943	1.21788	0.891531	1.3851		0.4672	0.7579	1.21548	0.828836	1.6905
B07	3-Methyl Glucose	0.403877	0.2335	0.332102	0.305947	0.3955		0.233044	0.177	0.259021	0.211074	0.3059		0.280786	0.1887	0.420665	0.213907	0.3519		0.262818	0.2009	0.225217	0.200262	0.3017		0.8639	0.093	0.247674	0.120628	0.2872		0.6548	0.841	1.42395	0.933606	1.2676		0.6847	0.8237	1.48317	0.92651	1.3969		0.5805	0.8136	1.54365	0.903007	1.5098
B08	a-Methyl-D-Glucoside	0.282766	0.1953	0.223107	0.26178	0.3438		0.166787	0.1712	0.256416	0.157145	0.2228		0.278015	0.2065	0.291139	0.207041	0.3051		0.247823	0.2	0.241497	0.193311	0.2801		0.0931	0.0882	0.249846	0.110772	0.1853		0.6077	0.8081	1.27576	0.633579	1.3741		0.4608	0.7825	1.20415	0.843417	1.3886		0.5899	0.8549	1.16901	0.828827	1.5993
B09	b-Methyl-D-Glucoside	0.288608	0.173	0.333464	0.20718	0.3083		0.231092	0.1821	0.253878	0.213472	0.2814		0.295476	0.2178	0.42937	0.255229	0.4055		0.27485	0.1426	0.187022	0.199241	0.243		0.771	0.9078	1.21414	0.217228	1.2398		0.6565	0.7653	1.23669	0.557237	1.2757		0.4585	0.8494	1.2631	0.847451	1.5368		0.4782	0.7727	1.18088	0.853293	1.5901
B10	Salicin	0.390757	0.224	0.355946	0.182757	0.4212		0.259459	0.2124	0.257738	0.220579	0.3291		0.287093	0.1915	0.33651	0.248388	0.3085		0.266479	0.23	0.242293	0.20117	0.2965		0.7249	0.7979	1.12048	0.258824	1.1455		0.5955	0.757	1.19914	0.493553	1.1849		0.5865	0.7592	1.24827	0.789126	1.3303		0.589	0.7512	1.10154	0.80566	1.5059
B11	D-Sorbitol	0.25643	0.2014	0.22348	0.16276	0.319		0.232246	0.1828	0.366036	0.259302	0.2791		0.280878	0.1846	0.327722	0.248017	0.3144		0.277911	0.2447	0.255572	0.215614	0.3067		0.6743	0.6655	1.04069	0.133984	0.8933		0.3283	0.5399	0.913039	0.368378	0.9272		0.5352	0.7666	1.25308	0.798832	1.1885		0.6704	0.656	1.36403	0.793372	1.4351
B12	N-Acetyl-D-Glucosamine	0.280973	0.1932	0.239744	0.157343	0.3006		0.204479	0.1942	0.256836	0.256226	0.3093		0.256582	0.2008	0.313124	0.262525	0.3309		0.292642	0.2222	0.267773	0.237091	0.3411		0.093	0.0861	0.134155	0.121653	0.0886		0.0502	0.4342	0.811655	0.133026	0.6693		0.6293	0.7456	1.27416	0.836767	1.3052		0.5748	0.6503	1.31869	0.816562	1.3496
C01	D-Glucosaminic Acid	0.229854	0.1984	0.345853	0.168471	0.3219		0.192125	0.1708	0.342366	0.212241	0.3324		0.248389	0.1715	0.333928	0.226983	0.345		0.246107	0.1973	0.208013	0.18238	0.258		0.183	0.1656	0.181367	0.13337	0.1148		0.774	0.7558	1.28715	1.0242	1.3268		0.6668	0.7192	1.2407	0.88437	1.3433		0.6631	0.6973	1.16678	0.79046	1.3171
C02	D-Glucuronic Acid	0.274996	0.191	0.464693	0.181028	0.3212		0.209822	0.1979	0.353781	0.18357	0.3438		0.23496	0.1631	0.270087	0.204847	0.2988		0.246591	0.1871	0.212971	0.178427	0.3018		0.1151	0.1801	0.174752	0.14567	0.1053		0.5825	0.7386	1.41284	0.984358	1.483		0.6487	0.7595	1.36943	0.918611	1.4635		0.5877	0.7427	1.19829	0.659925	1.2903
C03	Chondroitin Sulfate C	0.216169	0.1705	0.297505	0.150777	0.3254		0.218571	0.1886	0.345283	0.175461	0.2984		0.321377	0.2122	0.318512	0.248478	0.3404		0.327912	0.2811	0.27571	0.227732	0.3443		0.1279	0.1073	0.139719	0.155037	0.0553		0.5781	0.7483	1.19454	0.970329	1.5314		0.6157	0.772	1.23704	0.943862	1.4384		0.5258	0.7734	1.20665	0.750019	1.4576
C04	Mannan	0.232056	0.191	0.277563	0.132142	0.3286		0.224583	0.1886	0.318737	0.197825	0.3211		0.110296	0.1007	0.204797	0.115084	0.1875		0.291862	0.2096	0.242772	0.178516	0.3117		0.1291	0.0639	0.194397	0.19099	0.1201		0.639	0.75	1.3112	0.981316	1.4027		0.5125	0.9463	1.27871	0.968228	1.5121		0.612	0.783	1.16525	0.834193	1.4294
C05	D-Mannose	1.28258	0.7733	1.3824	0.956289	1.5315		0.173567	0.1767	0.290156	0.164879	0.27		0.277728	0.1826	0.339753	0.217234	0.2865		0.268223	0.1999	0.242154	0.196372	0.3251		0.2675	0.2356	0.623275	0.341629	0.5892		0.6111	0.7784	1.34614	0.876473	1.4136		0.5621	0.8294	1.47028	1.00725	1.5979		0.562	0.7405	1.22836	0.783667	1.6498
C06	a-Methyl-D-Mannoside	0.289687	0.2058	0.321396	0.181936	0.3459		0.215806	0.1816	0.326556	0.187771	0.2609		0.26814	0.1958	0.418613	0.227479	0.3212		0.210657	0.1785	0.230818	0.141412	0.2947		0.1504	0.1904	0.0450489	0.233799	0.4963		0.5299	0.6808	1.49414	0.777674	1.2957		0.4494	0.8978	1.3754	1.023	1.6336		0.5231	0.7791	1.18907	0.773048	1.5819
C07	D-Mannitol	0.233862	0.1962	0.247529	0.193551	0.345		0.214915	0.1775	0.235427	0.190393	0.2819		0.320828	0.2058	0.328689	0.273069	0.3479		0.20189	0.1661	0.224314	0.1482	0.2628		0.0627	0.094	0.214292	0.108832	0.2688		0.6437	0.7501	1.27302	0.704503	1.3306		0.4304	0.8218	1.28774	0.911179	1.4314		0.4904	0.7271	1.23003	0.851266	1.602
C08	N-Acetyl-D-Mannosamine	0.301103	0.1922	0.354815	0.256259	0.3319		0.234863	0.1839	0.3542	0.208699	0.2955		0.251638	0.1864	0.278944	0.237398	0.3098		0.228954	0.1603	0.217918	0.200783	0.2785		0.0706	0.0763	0.0937764	0.0341558	0.0906		0.5636	0.777	1.5007	0.676373	1.3371		0.4783	0.797	1.47196	0.877012	1.402		0.5896	0.7831	1.47872	0.905364	1.5778
C09	D-Melezitose	0.287814	0.1767	0.289862	0.218441	0.3072		0.296204	0.2499	0.397204	0.216112	0.3122		0.40936	0.3435	0.528671	0.368932	0.4347		0.217665	0.1806	0.202317	0.182752	0.2821		0.3295	0.2729	1.20698	0.403095	1.2994		0.4054	0.7224	1.3841	0.590872	1.3585		0.5605	0.7819	1.27685	0.842821	1.3792		0.4243	0.7379	1.43846	0.85492	1.5248
C10	Sucrose	0.260664	0.1858	0.323605	0.214151	0.2996		0.249898	0.2163	0.299112	0.234003	0.2497		0.249275	0.1832	0.292179	0.211524	0.2809		0.366641	0.2498	0.251781	0.256198	0.3738		0.1308	0.1028	0.666041	0.145783	0.2771		0.5886	0.6919	1.13567	0.558873	1.2364		0.5017	0.6181	1.31362	0.792271	1.2423		0.5118	0.7057	1.11673	0.805511	1.4162
C11	Palatinose	0.363036	0.1858	0.515469	0.267473	0.2862		0.257969	0.1906	0.291621	0.247854	0.2625		0.250978	0.1612	0.291641	0.222319	0.28		0.191226	0.1603	0.207335	0.1354	0.2231		0.0691	0.084	0.178586	0.135961	0.1064		0.5337	0.6578	1.23955	0.567436	1.1325		0.5689	0.6628	1.28887	0.819822	1.3237		0.5889	0.6766	1.12319	0.785781	1.2455
C12	Turanose	0.364166	0.2431	0.262943	0.170827	0.3893		0.215535	0.1787	0.261008	0.200358	0.3037		0.290003	0.2103	0.330514	0.263466	0.3374		0.256775	0.162	0.280529	0.225731	0.2929		0.0825	0.1126	0.169828	0.153093	0.1125		0.5355	0.6581	1.14222	0.570877	1.1557		0.5639	0.6684	1.26961	0.853422	1.4196		0.5323	0.7103	1.21598	0.776816	1.2283
D01	D-Tagatose	0.448576	0.3171	0.609908	0.274986	0.4123		0.202256	0.1865	0.367019	0.202535	0.3468		0.2612	0.218	0.325773	0.256423	0.3282		0.234793	0.1898	0.202233	0.171258	0.3335		0.1915	0.2233	0.575383	0.566694	0.3557		0.5823	0.7189	1.21691	0.9272	1.502		0.808	0.7081	1.39736	0.879081	1.4352		0.6431	0.8087	1.16112	0.851809	1.3262
D02	L-Sorbose	0.269306	0.1937	0.298126	0.203263	0.3091		0.163963	0.152	0.279806	0.16561	0.2862		0.231478	0.1943	0.31245	0.207016	0.279		0.224988	0.1825	0.195568	0.149408	0.2506		0.0336	0.0443	0.191816	0.186002	0.1037		0.4418	0.6898	1.21047	0.891313	1.3052		0.5001	0.7009	1.42532	0.877881	1.454		0.5999	0.6974	1.1409	0.873807	1.3507
D03	L-Rhamnose	0.246442	0.1891	0.267475	0.156091	0.3035		0.200236	0.1863	0.28111	0.178545	0.3119		0.289317	0.1813	0.277179	0.233758	0.1734		0.211091	0.1286	0.178692	0.1355	0.2253		0.0117	0.0112	0.0458974	0.0306118	0.0089		0.5839	0.6809	1.44483	0.961913	1.275		0.5357	0.7433	1.25671	0.895869	1.3644		0.5506	0.6977	1.1936	0.873907	1.2513
D04	L-Fucose	0.225028	0.1721	0.251261	0.155175	0.2856		0.216854	0.1646	0.288673	0.173854	0.3194		0.247201	0.1921	0.25772	0.223402	0.3043		0.222903	0.1601	0.191381	0.149919	0.2626		0.0164	0.0116	0.0185553	0.0269981	0.0099		0.5959	0.6384	1.14447	0.892118	1.2468		0.539	0.7313	1.23457	0.911684	1.3851		0.421	0.7442	1.21032	0.814947	1.325
D05	D-Fucose	0.232407	0.1917	0.277998	0.170483	0.3111		0.360456	0.3109	0.648156	0.282718	0.4423		0.247123	0.1718	0.279086	0.199762	0.2944		0.195524	0.1593	0.184755	0.134497	0.263		0.2445	0.7886	1.22413	0.81822	1.4041		0.5785	0.6279	1.29821	0.752911	1.1979		0.5983	0.8026	1.26851	0.945238	1.4034		0.6371	0.7043	1.1968	0.86223	1.4119
D06	D-Fructose-6-Phosphate	0.405145	0.2881	0.446675	0.292622	0.4868		0.211699	0.1738	0.274078	0.170693	0.2894		0.345049	0.254	0.359573	0.249513	0.3785		0.239721	0.1799	0.22631	0.152789	0.2924		0.6168	0.8003	0.906615	0.77591	1.3883		0.5052	0.4796	1.04907	0.578907	1.1809		0.6007	0.846	1.37672	0.98562	1.4696		0.4646	0.7459	1.14654	0.88315	1.4816
D07	D-Fructose	0.697772	0.7627	0.673957	0.612646	1.1379		0.210284	0.1692	0.2952	0.166729	0.2795		0.305712	0.2107	0.457035	0.245397	0.3382		0.230785	0.1729	0.208509	0.151602	0.2753		0.5347	0.8071	1.53151	0.906534	1.3756		0.6211	0.7856	1.54318	0.860179	1.3106		0.6048	0.856	1.29512	0.955792	1.2842		0.5064	0.7648	1.51168	0.844157	1.4585
D08	Stachyose	0.27086	0.1802	0.254571	0.259097	0.3344		0.234573	0.1794	0.277946	0.193409	0.2252		0.273211	0.2037	0.302359	0.252354	0.2916		0.250092	0.1758	0.235899	0.163272	0.312		0.5504	0.672	1.23103	0.440944	1.3048		0.6877	0.7144	1.2245	0.840145	1.2012		0.5599	0.8031	1.19851	0.851008	1.2625		0.4807	0.7313	1.24501	0.893556	1.4128
D09	D-Raffinose	0.271197	0.1797	0.351752	0.231796	0.3037		0.239352	0.184	0.26143	0.212867	0.2898		0.253712	0.1927	0.293129	0.237612	0.2993		0.128252	0.1076	0.122393	0.0863354	0.1706		0.5097	0.7908	1.26387	0.489732	1.3671		0.5475	0.7044	1.24753	0.603948	1.2684		0.5516	0.8144	1.25144	0.877721	1.3686		0.5284	0.7898	1.28548	0.881598	1.3624
D10	Lactitol	0.263203	0.1797	0.234042	0.206842	0.3169		0.224675	0.1789	0.260704	0.179449	0.2816		0.324251	0.2101	0.310491	0.276522	0.3406		0.253512	0.1895	0.210494	0.172052	0.2821		0.6868	0.8403	1.18685	0.475152	1.222		0.6698	0.7148	1.28562	0.589196	1.2427		0.4909	0.7039	1.20615	0.844798	1.289		0.2741	0.7126	1.25229	0.824089	1.3632
D11	Lactulose	0.264695	0.2004	0.2216	0.182047	0.2941		0.219194	0.1841	0.327168	0.199883	0.2639		0.24302	0.1833	0.268684	0.23546	0.2917		0.264303	0.1894	0.224554	0.178764	0.3196		0.6763	0.8056	1.20972	0.513718	1.0925		0.5638	0.6869	1.4207	0.760694	1.0349		0.5609	0.6762	1.17658	0.869064	1.3432		0.5177	0.7012	1.28094	0.833365	1.3489
D12	a-D-Lactose	0.272269	0.1892	0.337631	0.164887	0.3044		0.236793	0.1715	0.270333	0.224517	0.2891		0.26936	0.2011	0.309732	0.256342	0.3037		0.427963	0.2812	0.393784	0.282624	0.433		0.4776	0.6864	1.25176	0.494001	1.1129		0.5578	0.7768	1.51471	0.613844	1.1659		0.6152	0.7119	1.50812	0.815534	1.3685		0.5294	0.7833	1.28601	0.840068	1.2367
E01	Melibionic Acid	0.256084	0.156	0.377851	0.17429	0.2781		0.225369	0.1898	0.36797	0.19262	0.3205		0.256503	0.2176	0.288982	0.267042	0.3841		0.153186	0.2033	0.193263	0.211231	0.2931		0.7211	0.7863	1.25675	1.20918	1.7165		0.7398	0.7188	1.22059	0.959529	1.331		0.5626	0.699	1.41209	0.878047	1.3751		0.5903	0.6224	1.14028	0.848531	1.2576
E02	D-Melibiose	0.235736	0.1863	0.244929	0.160491	0.3124		0.169365	0.1681	0.318459	0.146562	0.2742		0.25305	0.1782	0.259716	0.194788	0.2746		0.260681	0.184	0.194173	0.165761	0.3056		0.5715	0.6145	1.04867	1.10514	1.1675		0.605	0.6346	1.42901	0.91182	1.2989		0.5601	0.6644	1.24621	0.9088	1.3653		0.5148	0.6598	1.13911	0.81822	1.2873
E03	D-Galactose	0.438048	0.3634	0.63916	0.325437	0.5789		0.157149	0.1391	0.214524	0.115642	0.2484		0.279905	0.1763	0.32367	0.209048	0.3111		0.227568	0.1953	0.215979	0.150746	0.2962		0.4589	0.5003	0.886648	0.859399	0.9413		0.595	0.6754	1.24823	0.921806	1.2665		0.4675	0.556	1.27387	0.789433	1.2683		0.5933	0.7157	1.23544	0.850361	1.3081
E04	a-Methyl-D-Galactoside	0.229045	0.1674	0.266584	0.164338	0.3001		0.237923	0.2087	0.346092	0.182235	0.3142		0.313805	0.1963	0.318595	0.23181	0.3184		0.234211	0.1863	0.213974	0.150027	0.2701		0.0904	0.0725	0.1029	0.0752942	0.0539		0.6372	0.7722	1.25598	0.991826	1.3473		0.5017	0.5731	1.21878	0.850054	1.279		0.6076	0.7469	1.30431	0.869961	1.4138
E05	b-Methyl-D-Galactoside	0.248297	0.1794	0.237626	0.16653	0.3213		0.189139	0.1768	0.287429	0.148058	0.2736		0.311741	0.1975	0.31228	0.27078	0.3102		0.228834	0.1735	0.210658	0.15759	0.2558		0.7326	0.8066	1.1778	0.877422	1.3706		0.6483	0.7457	1.52887	1.01917	1.3409		0.3978	0.5813	1.2113	0.822768	1.2427		0.575	0.7383	1.18313	0.865051	1.4993
E06	n-acetyl-neuraminic acid	0.253197	0.1668	0.2562	0.225057	0.3033		0.21432	0.1705	0.265702	0.146378	0.2987		0.259061	0.1795	0.379686	0.224365	0.3356		0.198482	0.1503	0.184287	0.123402	0.2643		0.7033	0.7964	0.73257	0.84461	1.3398		0.651	0.7851	1.35033	0.947547	1.3982		0.5036	0.6012	1.50379	0.831321	1.2613		0.5883	0.7521	1.00365	0.905007	1.5439
E07	Pectin	0.174567	0.1961	0.238925	0.156787	0.3521		0.238764	0.163	0.271135	0.164431	0.278		0.294597	0.2012	0.292343	0.25365	0.3137		0.32265	0.2463	0.263405	0.179047	0.3632		0.6339	0.6964	1.21265	0.727199	1.2645		0.6629	0.7318	1.45247	0.794229	1.3539		0.4889	0.8034	1.41155	0.882159	1.5374		0.5001	0.7628	1.19096	0.941068	1.5976
E08	Sedoheptulosan	0.28739	0.1665	0.263339	0.206488	0.3348		0.308719	0.2179	0.308104	0.232666	0.3397		0.288156	0.1935	0.297849	0.247841	0.3093		0.246051	0.1892	0.176987	0.14823	0.2658		0.0884	0.6815	1.10433	0.353155	0.6798		0.5627	0.7059	1.2719	0.776343	1.2469		0.5089	0.8187	1.21108	0.885058	1.3545		0.5506	0.732	1.12775	0.843063	1.4381
E09	Thymidine	0.195135	0.1433	0.184814	0.184182	0.2821		0.269594	0.1824	0.272742	0.187396	0.2722		0.244315	0.163	0.333002	0.193558	0.2677		0.322178	0.2245	0.201631	0.188916	0.3266		0.4209	0.7947	1.18048	0.474955	1.229		0.4988	0.6692	1.56068	0.642159	1.2976		0.5504	0.7678	1.2263	0.850731	1.3636		0.5392	0.7176	1.17063	0.822716	1.3921
E10	Uridine	0.319954	0.1891	0.272449	0.210072	0.3428		0.416704	0.3106	0.301034	0.27085	0.3474		0.339781	0.2262	0.335936	0.275149	0.3408		0.342169	0.1728	0.202996	0.197866	0.3097		0.539	0.7924	1.2087	0.473235	1.0225		0.6197	0.7358	1.25269	0.678175	1.2902		0.3691	0.757	1.26616	0.890334	1.3082		0.3718	0.7034	1.21316	0.782935	1.3078
E11	Adenosine	0.51269	0.3855	0.279104	0.205125	0.415		0.268085	0.1853	0.249465	0.222782	0.2812		0.330353	0.2062	0.355386	0.264816	0.2856		0.328041	0.2428	0.24933	0.188056	0.3241		0.6929	0.8034	1.47314	0.524731	1.138		0.5286	0.6729	1.33596	0.611308	1.2355		0.5825	0.8019	1.27434	0.841578	1.0754		0.593	0.6898	1.29719	0.81333	1.2762
E12	Inosine	0.621296	0.5955	0.336439	0.252289	0.6127		0.274358	0.2044	0.253797	0.258233	0.3252		0.282717	0.23	0.317066	0.260045	0.3006		0.342787	0.2452	0.278219	0.237085	0.3497		0.7679	0.7714	1.29691	0.398801	1.1389		0.2379	0.4661	1.0982	0.364091	0.8679		0.5213	0.7038	1.27195	0.823204	1.1532		0.6069	0.6804	1.27447	0.773017	1.2798
F01	Adonitol	0.265264	0.1992	0.297705	0.184487	0.3638		0.22154	0.2148	0.339664	0.226306	0.3197		0.232763	0.1842	0.256269	0.260966	0.2903		0.304381	0.2354	0.237141	0.194728	0.3452		0.4445	0.5263	0.945644	0.642232	1.3499		0.629	0.7625	1.2024	0.897575	1.4753		0.6102	0.7189	1.41346	0.87051	1.3963		0.5564	0.6206	1.12985	0.832568	1.2141
F02	L-Arabinose	0.253831	0.1831	0.267558	0.180631	0.3689		0.249504	0.2016	0.321093	0.213871	0.3194		0.191562	0.1433	0.199379	0.160385	0.2171		0.357498	0.2453	0.254511	0.205996	0.3335		0.1532	0.2996	0.45943	0.194171	0.617		0.485	0.6659	1.13468	0.829049	1.354		0.5816	0.7283	1.16685	0.849871	1.4343		0.4111	0.7149	1.3007	0.846336	1.2923
F03	D-Arabinose	0.253161	0.1895	0.327891	0.188983	0.3386		0.214821	0.1716	0.284133	0.140018	0.2972		0.283162	0.1586	0.315801	0.185988	0.2921		0.272107	0.1867	0.207955	0.168272	0.2931		0.1294	0.1745	0.32152	0.180307	0.2256		0.4117	0.5977	1.11206	0.854785	1.3704		0.5281	0.7569	1.19148	0.854823	1.4464		0.4663	0.6682	1.18285	0.905441	1.2082
F04	b-Methyl-D-Xyloside	0.236255	0.1731	0.257147	0.155525	0.322		0.259732	0.2087	0.379771	0.190653	0.3203		0.307916	0.1841	0.291892	0.198216	0.3091		0.399263	0.2829	0.264846	0.290538	0.3371		0.145	0.1645	0.342877	0.218607	0.1622		0.3353	0.5168	1.18818	0.831918	1.3507		0.5457	0.7808	1.2021	0.929453	1.4506		0.4797	0.5205	1.033	0.71802	1.2281
F05	Xylitol	0.306595	0.2315	0.293278	0.193946	0.3977		0.208213	0.1434	0.259289	0.139897	0.2652		0.255076	0.1741	0.272384	0.188184	0.268		0.347843	0.2426	0.251455	0.204082	0.3359		0.0185	0.017	0.0714767	0.0358657	0.0221		0.3249	0.4631	1.1175	0.810564	1.3496		0.572	0.8333	1.20284	0.918115	1.5079		0.5096	0.6933	1.22025	0.901814	1.408
F06	m-Inositol	0.249946	0.1771	0.235296	0.185385	0.3141		0.188111	0.1296	0.221065	0.117975	0.2057		0.332607	0.2167	0.339261	0.218721	0.3278		0.337795	0.2339	0.260847	0.186446	0.3448		0.0108	0.0131	0.0417294	0.027417	0.0135		0.3218	0.436	1.1599	0.699159	1.1849		0.5756	0.7856	1.45921	0.921503	1.5103		0.5812	0.7271	1.14388	0.944612	1.4088
F07	i-Erythritol	0.258342	0.1821	0.342227	0.184214	0.3239		0.258107	0.2111	0.442338	0.224609	0.3431		0.312897	0.1955	0.362113	0.249433	0.3198		0.266224	0.1813	0.200344	0.153497	0.2837		0.019	0.0099	0.0414721	0.0150646	0.0105		0.5913	0.7841	1.44672	0.847844	1.2373		0.672	0.7607	1.48475	0.915966	1.472		0.5925	0.749	1.49629	0.916799	1.4321
F08	1,2-Propanediol	0.260005	0.1815	0.243131	0.248174	0.3247		0.273885	0.1856	0.27772	0.201225	0.2927		0.275573	0.1856	0.308279	0.218772	0.2901		0.474642	0.3038	0.310847	0.257094	0.3905		0.0085	0.0101	0.0391783	0.0206753	0.0089		0.5089	0.7186	1.10546	0.699229	1.2146		0.5823	0.7559	1.17971	0.895442	1.3923		0.5021	0.7227	1.29803	0.883986	1.4044
F09	2-Aminoethanol	0.267341	0.2202	0.280289	0.226312	0.299		0.252063	0.1789	0.221903	0.206356	0.2943		0.254108	0.2017	0.314665	0.210601	0.2827		0.289654	0.1663	0.190729	0.150377	0.2832		0.4892	0.7802	1.23404	0.487619	1.2194		0.4827	0.6886	1.23818	0.610213	1.149		0.5571	0.7763	1.48273	0.868271	1.4136		0.5254	0.6744	1.20906	0.915818	1.3364
F10	D,L-a-Glycerol Phosphate	0.369122	0.2166	0.261047	0.258154	0.3557		0.238528	0.188	0.235433	0.179751	0.2885		0.242821	0.1545	0.350098	0.193912	0.2436		0.288507	0.1668	0.203321	0.169831	0.2695		0.4133	0.744	1.11717	0.488391	1.0805		0.3981	0.5829	1.18747	0.59958	1.0937		0.5832	0.7257	1.26214	0.892237	1.3804		0.5353	0.6744	1.38676	0.860551	1.2056
F11	Glycerol	0.276057	0.1781	0.240667	0.228378	0.3153		0.233989	0.1558	0.230377	0.202645	0.29		0.279989	0.1703	0.287901	0.256216	0.2916		0.307527	0.196	0.212618	0.167475	0.3002		0.5811	0.6631	1.18975	0.493028	1.0365		0.3677	0.4974	1.1886	0.626722	1.0793		0.541	0.6317	1.18835	0.88364	1.2585		0.5702	0.6855	1.15543	0.834868	1.2374
F12	Citric Acid	0.296125	0.2634	0.277873	0.241213	0.2874		0.20844	0.1462	0.196269	0.181003	0.2576		0.249888	0.2001	0.268636	0.271617	0.2756		0.303648	0.2494	0.26035	0.201039	0.3065		0.6444	0.6953	1.49174	0.471342	1.1107		0.375	0.5087	1.23197	0.603147	1.1811		0.5948	0.6648	1.28657	0.832007	1.2412		0.6322	0.6693	1.18868	0.847551	1.2936
G01	Tricarballylic Acid	0.252447	0.1923	0.281084	0.172116	0.3758		0.218407	0.1853	0.371447	0.178286	0.3317		0.204284	0.1772	0.285818	0.20535	0.2795		0.31017	0.2375	0.226882	0.246459	0.3236		0.7207	0.7257	1.27369	1.07227	1.5466		0.7043	0.7117	1.17393	1.00203	1.4081		0.6763	0.8033	1.25197	0.858847	1.3506		0.5632	0.6325	1.1565	0.8244	1.3475
G02	L-Lactic Acid (DL)	0.364306	0.244	0.45384	0.224719	0.4584		0.317935	0.3238	0.543328	0.234805	0.3865		0.309781	0.214	0.327149	0.246695	0.3317		0.253693	0.1943	0.190787	0.158869	0.2638		0.6395	0.6506	1.06735	1.08773	1.3056		0.6203	0.6324	1.13331	0.929831	1.2837		0.5813	0.7734	1.13647	0.871221	1.344		0.5188	0.6665	1.03669	0.823362	1.4599
G03	Methyl D-Lactate	0.236137	0.1744	0.25427	0.151105	0.3064		0.217583	0.1789	0.266694	0.155782	0.3232		0.23131	0.1278	0.258586	0.173465	0.2619		0.281405	0.2301	0.259711	0.193508	0.3074		0.6359	0.6555	1.11545	1.13361	1.2694		0.5979	0.7052	1.32749	0.89677	1.3862		0.5627	0.7279	1.14393	0.880826	1.3318		0.5563	0.6915	1.056	0.861213	1.4433
G04	Methyl Pyruvate	0.237665	0.1682	0.262109	0.155894	0.2971		0.203465	0.1754	0.291211	0.167317	0.2997		0.285864	0.1897	0.296668	0.215146	0.3157		0.27341	0.2628	0.275427	0.185774	0.3326		0.6851	0.7196	1.16743	1.13498	1.434		0.6465	0.7696	1.23971	0.960977	1.4221		0.6161	0.7633	1.22971	0.913318	1.3865		0.5821	0.691	1.17718	0.864391	1.3692
G05	Pyruvic Acid	0.206706	0.1589	0.197386	0.205186	0.2605		0.213188	0.1836	0.263486	0.163437	0.2972		0.280734	0.2024	0.26663	0.219193	0.3217		0.292934	0.2063	0.225918	0.188671	0.3017		0.5946	0.7618	1.16705	1.04997	1.3278		0.6323	0.7652	1.16857	0.954255	1.3236		0.5736	0.7048	1.18146	0.91189	1.4434		0.537	0.6669	1.05986	0.86281	1.3919
G06	a-Keto-Glutaric Acid	0.463072	0.3836	0.485928	0.402348	0.5906		0.207149	0.1959	0.282399	0.173314	0.2847		0.255859	0.1865	0.274274	0.201067	0.2865		0.300498	0.2048	0.223048	0.168462	0.317		0.694	0.7618	1.07324	0.859006	1.299		0.4519	0.7984	1.50495	0.804087	1.3749		0.5618	0.7331	1.21275	0.886098	1.4639		0.5555	0.6974	1.07994	0.826167	1.4559
G07	Succinamic Acid	0.378304	0.3061	0.309933	0.337244	0.5283		0.263752	0.2028	0.278857	0.166449	0.2932		0.423073	0.3331	0.506776	0.336464	0.4325		0.265411	0.1905	0.214763	0.164726	0.2986		0.4918	0.7747	1.18711	0.623438	1.3413		0.6021	0.7265	1.34486	0.837575	1.2569		0.5899	0.7483	1.33993	0.903163	1.4224		0.5909	0.703	1.04946	0.86303	1.4522
G08	Succinic Acid	0.285046	0.1991	0.229173	0.191749	0.3489		0.221295	0.169	0.226152	0.149786	0.2409		0.257608	0.1905	0.282494	0.220299	0.305		0.308614	0.2283	0.230086	0.19124	0.2971		0.53	0.7502	1.07751	0.442454	1.2068		0.492	0.71	1.18448	0.75484	1.1565		0.5743	0.7201	1.21769	0.873699	1.4148		0.462	0.6904	1.05313	0.852126	1.3457
G09	Mono Methyl Succinate	0.429027	0.3645	0.381163	0.368963	0.6851		0.235265	0.1862	0.222334	0.174537	0.2822		0.224788	0.1928	0.391112	0.206402	0.2771		0.263945	0.2164	0.209781	0.156879	0.2819		0.5902	0.7605	1.16704	0.483705	1.24		0.5832	0.6923	1.34363	0.694564	1.1754		0.5426	0.7358	1.16052	0.875346	1.3858		0.5751	0.707	1.25836	0.786027	1.3248
G10	L-Malic Acid	0.30787	0.1741	0.213773	0.225321	0.3035		0.221386	0.1764	0.226316	0.1903	0.2835		0.2468	0.1996	0.283166	0.213518	0.3058		0.271657	0.1915	0.18817	0.165305	0.2686		0.5287	0.7532	1.16776	0.465631	1.1164		0.5336	0.7042	1.20197	0.666227	1.1452		0.4879	0.71	1.17212	0.844969	1.3033		0.3684	0.6699	1.0315	0.804984	1.1999
G11	D-Malic Acid	0.271788	0.14	0.185718	0.175999	0.2324		0.252979	0.1835	0.238421	0.206141	0.3045		0.26491	0.2206	0.319402	0.233635	0.2985		0.304124	0.2569	0.232207	0.200449	0.2943		0.3629	0.7182	1.33025	0.550026	1.1364		0.6152	0.6906	1.34783	0.690955	1.1718		0.4514	0.7141	1.22545	0.775799	1.3347		0.3821	0.697	1.37586	0.856131	1.306
G12	m-Tartaric Acid	0.210116	0.1549	0.191113	0.205851	0.1945		0.262549	0.1687	0.233111	0.227514	0.3402		0.272438	0.2168	0.310321	0.253066	0.2965		0.40069	0.3884	0.383988	0.287392	0.4355		0.6443	0.7815	1.27159	0.1941	1.2886		0.6028	0.6514	1.21833	0.752412	1.1637		0.2656	0.6473	1.27712	0.761184	1.3307		0.579	0.6866	1.34342	0.835261	1.3103
H01	Acetoacetic Acid	0.235644	0.232	0.277561	0.223676	0.2906		0.24576	0.2051	0.252364	0.138398	0.3063		0.245679	0.2888	0.318769	0.272338	0.3709		0.188377	0.1925	0.221125	0.19782	0.3154		0.7257	0.6986	1.21042	1.11251	1.5805		0.7016	0.8335	1.35488	0.931	1.3869		0.5531	0.669	1.22416	0.853581	1.2926		0.5515	0.7241	1.041	0.466993	1.4173
H02	g-Amino Butyric Acid	0.245544	0.2178	0.270751	0.185377	0.3128		0.255555	0.2291	0.316113	0.181509	0.3332		0.252536	0.2219	0.306682	0.214994	0.33		0.137712	0.2196	0.240302	0.18837	0.352		0.731	0.7341	1.24664	1.1802	1.7189		0.6824	0.67	1.28071	0.94007	1.4348		0.5297	0.6896	1.19831	0.839954	1.3993		0.5996	0.7845	1.07028	0.870631	1.4169
H03	a-Keto-Butyric Acid	0.166167	0.1408	0.159709	0.148776	0.1779		0.215349	0.2067	0.321557	0.17881	0.3261		0.290414	0.2248	0.28645	0.244862	0.2928		0.160979	0.2374	0.243385	0.167689	0.3388		0.8493	0.7458	1.253	1.21685	1.72		0.6713	0.6889	1.10271	0.953633	1.3402		0.6422	0.7104	1.13677	0.894395	1.4093		0.554	0.701	1.01776	0.872122	1.4635
H04	D,L-a-Hydroxy-Butyric Acid	0.248403	0.1621	0.303723	0.19161	0.2992		0.216127	0.1582	0.295942	0.177869	0.2752		0.258601	0.2033	0.267413	0.228465	0.3713		0.116262	0.1985	0.210157	0.15441	0.2613		0.8104	0.7686	1.28489	1.22825	1.5607		0.7164	0.7206	1.33003	0.914767	1.3509		0.7026	0.7527	1.14618	0.87903	1.4238		0.588	0.6869	1.10189	0.856765	1.5117
H05	b-Hydroxy-Butyric Acid	0.26409	0.2036	0.275221	0.164634	0.3973		0.25403	0.3586	0.571529	0.249849	0.3843		0.241024	0.2113	0.248022	0.208063	0.3808		0.191749	0.2249	0.215141	0.175643	0.3054		0.6378	0.7808	1.09123	1.06044	1.4381		0.6063	0.7154	1.16205	0.882314	1.3318		0.6025	0.7137	1.22167	0.876019	1.3909		0.5041	0.8222	1.12298	0.919497	1.5133
H06	g-Hydroxy-Butyric Acid	0.311452	0.2059	0.268332	0.253822	0.3563		0.264282	0.3324	0.716964	0.272945	0.4946		0.280579	0.2389	0.278368	0.227676	0.3408		0.156149	0.2346	0.224126	0.178788	0.3326		0.5421	0.7204	0.992672	0.885556	1.3498		0.6436	0.7529	1.21968	0.935047	1.138		0.5377	0.7011	1.37249	0.868796	1.3678		0.579	0.7956	1.11131	1.00512	1.4808
H07	Butyric Acid	0.0941442	0.1099	0.16242	0.0795622	0.1888		0.24302	0.3428	0.552553	0.26892	0.3803		0.282926	0.2344	0.283911	0.249849	0.3594		0.172725	0.2315	0.221832	0.179091	0.33		0.4672	0.5433	0.955986	0.369721	1.0784		0.7079	0.7415	1.24027	0.753629	1.2315		0.5494	0.7096	1.2607	0.882149	1.3867		0.5906	0.8645	1.11264	0.83898	1.3358
H08	2,3-Butanediol	0.261484	0.1826	0.24593	0.186206	0.3407		0.196098	0.148	0.358953	0.197626	0.2977		0.263864	0.2435	0.377011	0.243134	0.3194		0.216469	0.217	0.237733	0.199336	0.327		0.3424	0.4667	0.929589	0.235507	0.9365		0.6262	0.7454	1.35386	0.657299	1.225		0.6552	0.7164	1.21243	0.827161	1.3205		0.5593	0.7172	1.33946	0.847559	1.3742
H09	3-Hydroxy 2-Butanone	0.261693	0.1802	0.240575	0.212013	0.3391		0.212315	0.1663	0.338797	0.21943	0.2973		0.25043	0.1882	0.251211	0.218446	0.3107		0.178327	0.1983	0.208588	0.159749	0.2864		0.8231	0.8162	1.19677	0.504978	1.1996		0.6234	0.7999	1.26713	0.6364	1.2458		0.569	0.6911	1.3627	0.780906	1.2627		0.7598	0.6815	1.11016	0.871812	1.2838
H10	Propionic Acid	0.323466	0.2412	0.212755	0.113278	0.3715		0.193197	0.1682	0.326467	0.193575	0.2888		0.270051	0.2059	0.252248	0.260606	0.3002		0.248158	0.2775	0.222279	0.192035	0.3858		0.7949	0.8614	1.12203	0.537656	1.1705		0.5801	0.7175	1.21826	0.658151	1.2516		0.5014	0.6902	1.35772	0.771498	1.187		0.5566	0.6902	1.34503	0.846273	1.2762
H11	Acetic Acid	0.308968	0.2184	0.233732	0.181584	0.3371		0.216985	0.1817	0.31756	0.226024	0.295		0.281406	0.199	0.2711	0.262693	0.3037		0.251273	0.254	0.265005	0.204668	0.2958		0.7645	0.7884	1.12536	0.39032	1.0756		0.6003	0.6932	1.26477	0.633632	1.0917		0.4723	0.6654	1.19757	0.755565	1.113		0.5732	0.6672	1.36595	0.85646	1.2684
H12	Hexanoic Acid	0.163481	0.2312	0.223315	0.136646	0.2595		0.917591	0.7882	0.82957	0.602948	1.4658		0.995322	0.5833	1.15876	0.708696	1.5204		1.04451	0.6299	0.91177	0.709642	1.4708		0.5724	0.6526	1.06505	0.10327	1.0669		0.5217	0.6597	1.23492	0.624721	1.044		0.573	0.6792	1.23701	0.784436	1.3844		0.5316	0.639	1.06804	0.776726	1.2404
[truncated: 22 more columns]

## Sheet: Slope
		PM-M1						PM-M2						PM-M3						PM-M4						PM-M5						PM-M6						PM-M7						PM-M8
well	CMS#	cms26056	cms13313	cms26101	cms19924A	cms14035A		cms26056	cms13313	cms26101	cms19924A	cms14035A		cms26056	cms13313	cms26101	cms19924A	cms14035A		cms26056	cms13313	cms26101	cms19924A	cms14035A		cms26056	cms13313	cms26101	cms19924A	cms14035A		cms26056	cms13313	cms26101	cms19924A	cms14035A		cms26056	cms13313	cms26101	cms19924A	cms14035A		cms26056	cms13313	cms26101	cms19924A	cms14035A
A01	Negative Control	0.18	0.1	0.16	0.06	0.18		0.12	0.11	0.07	0.07	0.24		0.12	0.12	0.08	0.09	0.1		0.1	0.04	0.08	0.12	0.12		0.22	0.24	0.3	0.39	0.56		0.31	0.22	0.33	0.32	0.47		0.25	0.24	0.43	0.29	0.46		0.23	0.27	0.38	0.22	0.43
A02	Negative Control	0.1	0.05	0.24	0.06	0.17		0.1	0.09	0.05	0.05	0.12		0.15	0.1	0.1	0.1	0.14		0.12	0.04	0.04	0.08	0.12		0.22	0.24	0.34	0.32	0.54		0.24	0.22	0.31	0.29	0.52		0.28	0.23	0.41	0.3	0.42		0.22	0.21	0.32	0.25	0.42
A03	Negative Control	0.12	0.08	0.16	0.06	0.21		0.09	0.1	0.11	0.06	0.13		0.13	0.13	0.1	0.04	0.09		0.09	0.05	0.05	0.05	0.1		0.23	0.25	0.31	0.31	0.5		0.22	0.23	0.32	0.3	0.51		0.24	0.26	0.36	0.26	0.42		0.2	0.23	0.32	0.25	0.46
A04	a-Cyclodextrin	0.09	0.13	0.12	0.06	0.12		0.04	0.04	0.02	0.02	0.03		0.11	0.12	0.16	0.04	0.11		0.07	0.05	0.15	0.07	0.05		0.22	0.27	0.31	0.25	0.5		0.27	0.21	0.3	0.34	0.44		0.3	0.27	0.45	0.27	0.38		0.19	0.21	0.31	0.26	0.42
A05	Dextrin	0.42	0.21	0.45	0.63	0.45		0.03	0.04	0.04	0.02	0.03		0.17	0.05	0.14	0.14	0.09		0.09	0.05	0.04	0.04	0.11		0.23	0.35	0.37	0.46	0.51		0.27	0.26	0.3	0.36	0.49		0.27	0.46	0.53	0.26	0.43		0.2	0.22	0.3	0.28	0.44
A06	Glycogen	0.2	0.26	0.4	0.2	0.41		0.02	0.01	0.05	0.07	0.04		0.13	0.05	0.13	0.02	0.12		0.11	0.11	0.14	0.07	0.15		0.23	0.34	0.38	0.35	0.51		0.2	0.26	0.36	0.33	0.39		0.27	0.54	0.45	0.27	0.47		0.2	0.25	0.53	0.37	0.44
A07	Maltitol	0.08	0.11	0.14	0.1	0.11		0.25	0.17	0.06	0.03	0.06		0.13	0.07	0.11	0.04	0.1		0.07	0.09	0.04	0.07	0.09		0.24	0.33	0.4	0.33	0.46		0.23	0.24	0.33	0.17	0.42		0.31	0.25	0.38	0.22	0.49		0.19	0.3	0.37	0.29	0.43
A08	Maltotriose	0.19	0.31	0.36	0.24	0.56		0.06	0.11	0.07	0.06	0.12		0.1	0.05	0.13	0.13	0.09		0.1	0.06	0.17	0.08	0.29		0.23	0.32	0.35	0.12	0.4		0.2	0.23	0.36	0.19	0.43		0.25	0.25	0.42	0.23	0.51		0.16	0.24	0.3	0.36	0.44
A09	Maltose	0.22	0.41	0.16	0.12	0.82		0.1	0.05	0.05	0.05	0.09		0.13	0.06	0.12	0.04	0.14		0.1	0.06	0.05	0.05	0.11		0.15	0.2	0.06	0.03	0.31		0.19	0.25	0.36	0.21	0.43		0.24	0.25	0.38	0.19	0.37		0.16	0.23	0.27	0.36	0.4
A10	D-Trehalose	0.11	0.19	0.04	0.11	0.26		0.07	0.24	0.05	0.06	0.13		0.1	0.05	0.11	0.04	0.12		0.09	0.16	0.05	0.06	0.23		0.03	0.04	0.05	0.03	0.08		0.18	0.34	0.41	0.25	0.48		0.18	0.24	0.48	0.21	0.46		0.26	0.21	0.28	0.28	0.4
A11	D-Cellobiose	0.09	0.15	0.19	0.07	0.27		0.08	0.08	0.04	0.06	0.17		0.08	0.05	0.13	0.05	0.12		0.07	0.08	0.12	0.07	0.21		0.02	0.04	0.08	0.02	0.06		0.2	0.38	0.46	0.29	0.45		0.21	0.23	0.43	0.19	0.6		0.24	0.19	0.31	0.34	0.34
A12	Gentiobiose	0.07	0.17	0.23	0.09	0.29		0.02	0.1	0.09	0.08	0.13		0.16	0.07	0.07	0.05	0.11		0.06	0.07	0.11	0.07	0.23		0.01	0.02	0.09	0.01	0.08		0.19	0.47	0.54	0.14	0.48		0.24	0.25	0.5	0.24	0.65		0.33	0.17	0.27	0.15	0.37
B01	D-Glucose-6-Phosphate	0.17	0.08	0.31	0.09	0.16		0.11	0.11	0.06	0.07	0.17		0.08	0.16	0.1	0.11	0.09		0.12	0.1	0.09	0.05	0.11		0.24	0.27	0.33	0.39	0.57		0.26	0.23	0.24	0.6	0.36		0.23	0.24	0.47	0.34	0.44		0.22	0.24	0.4	0.25	0.38
B02	D-Glucose-1-Phosphate	0.14	0.13	0.29	0.08	0.13		0.09	0.09	0.07	0.06	0.1		0.11	0.21	0.12	0.05	0.12		0.15	0.05	0.04	0.05	0.07		0.24	0.3	0.32	0.44	0.52		0.23	0.28	0.23	0.35	0.39		0.24	0.23	0.37	0.32	0.41		0.2	0.26	0.34	0.26	0.41
B03	L-Glucose	0.08	0.1	0.34	0.07	0.13		0.1	0.12	0.1	0.09	0.08		0.12	0.15	0.13	0.05	0.11		0.11	0.04	0.06	0.05	0.26		0.22	0.31	0.32	0.32	0.52		0.17	0.29	0.22	0.31	0.32		0.24	0.26	0.39	0.26	0.42		0.2	0.26	0.31	0.25	0.38
B04	D-(+)-Glucose	0.4	0.38	0.79	0.43	0.55		0.09	0.07	0.07	0.08	0.1		0.13	0.16	0.11	0.04	0.09		0.07	0.04	0.04	0.08	0.09		0.22	0.29	0.33	0.34	0.46		0.1	0.27	0.11	0.27	0.09		0.21	0.26	0.41	0.24	0.4		0.21	0.24	0.32	0.27	0.38
B05	D-(+)-Glucose	0.41	0.3	0.98	0.42	0.68		0.14	0.18	0.11	0.1	0.13		0.11	0.05	0.1	0.04	0.11		0.07	0.06	0.07	0.04	0.18		0.24	0.17	0.22	0.21	0.45		0.07	0.12	0.1	0.07	0.16		0.28	0.28	0.47	0.24	0.44		0.22	0.23	0.31	0.28	0.41
B06	D-(+)-Glucose	0.35	0.48	0.41	0.34	0.62		0.08	0.1	0.07	0.05	0.09		0.12	0.06	0.12	0.05	0.1		0.15	0.08	0.12	0.06	0.11		0.22	0.06	0.12	0.04	0.2		0.05	0.05	0.06	0.05	0.06		0.29	0.28	0.52	0.23	0.5		0.16	0.24	0.37	0.3	0.44
B07	3-Methyl Glucose	0.12	0.19	0.08	0.14	0.24		0.06	0.13	0.07	0.07	0.1		0.14	0.06	0.19	0.04	0.1		0.12	0.05	0.07	0.08	0.22		0.23	0.06	0.07	0.04	0.12		0.24	0.26	0.38	0.31	0.41		0.27	0.27	0.44	0.23	0.51		0.16	0.24	0.33	0.3	0.43
B08	a-Methyl-D-Glucoside	0.06	0.2	0.06	0.07	0.16		0.04	0.09	0.04	0.04	0.09		0.09	0.07	0.25	0.04	0.09		0.07	0.04	0.08	0.04	0.07		0.03	0.06	0.09	0.04	0.09		0.2	0.28	0.32	0.19	0.32		0.23	0.26	0.38	0.23	0.42		0.18	0.21	0.28	0.39	0.39
B09	b-Methyl-D-Glucoside	0.07	0.07	0.09	0.07	0.15		0.08	0.07	0.06	0.05	0.12		0.1	0.06	0.11	0.04	0.12		0.06	0.05	0.27	0.03	0.08		0.22	0.37	0.32	0.07	0.38		0.2	0.24	0.36	0.17	0.34		0.2	0.34	0.36	0.2	0.5		0.13	0.2	0.28	0.31	0.35
B10	Salicin	0.1	0.19	0.08	0.07	0.17		0.06	0.1	0.04	0.06	0.09		0.1	0.07	0.17	0.07	0.1		0.06	0.07	0.05	0.05	0.09		0.22	0.34	0.32	0.08	0.38		0.17	0.24	0.31	0.13	0.31		0.2	0.27	0.36	0.19	0.52		0.13	0.2	0.26	0.31	0.34
B11	D-Sorbitol	0.07	0.26	0.04	0.05	0.18		0.13	0.07	0.09	0.07	0.11		0.15	0.06	0.12	0.04	0.1		0.17	0.12	0.05	0.03	0.07		0.19	0.28	0.25	0.04	0.27		0.1	0.21	0.24	0.11	0.25		0.18	0.42	0.47	0.19	0.56		0.14	0.21	0.34	0.32	0.36
B12	N-Acetyl-D-Glucosamine	0.13	0.18	0.24	0.04	0.22		0.05	0.09	0.56	0.1	0.12		0.1	0.11	0.18	0.05	0.13		0.06	0.09	0.04	0.05	0.09		0.03	0.04	0.08	0.02	0.06		0.04	0.18	0.21	0.04	0.22		0.21	0.3	0.44	0.29	0.77		0.3	0.19	0.26	0.22	0.47
C01	D-Glucosaminic Acid	0.15	0.16	0.19	0.06	0.06		0.08	0.1	0.1	0.08	0.13		0.16	0.06	0.24	0.36	0.09		0.06	0.04	0.06	0.07	0.03		0.06	0.06	0.06	0.05	0.1		0.34	0.24	0.32	0.31	0.46		0.32	0.25	0.34	0.28	0.4		0.2	0.26	0.36	0.21	0.49
C02	D-Glucuronic Acid	0.14	0.08	0.3	0.09	0.12		0.09	0.07	0.11	0.07	0.1		0.09	0.13	0.05	0.05	0.09		0.17	0.05	0.06	0.12	0.07		0.03	0.04	0.06	0.04	0.07		0.28	0.24	0.35	0.43	0.44		0.31	0.28	0.39	0.28	0.41		0.2	0.26	0.29	0.18	0.43
C03	Chondroitin Sulfate C	0.07	0.08	0.18	0.06	0.12		0.08	0.11	0.08	0.07	0.13		0.17	0.19	0.19	0.07	0.1		0.18	0.17	0.14	0.06	0.11		0.02	0.02	0.04	0.02	0.09		0.27	0.24	0.3	0.36	0.45		0.29	0.25	0.37	0.24	0.47		0.22	0.27	0.29	0.22	0.47
C04	Mannan	0.08	0.09	0.1	0.05	0.08		0.11	0.13	0.08	0.07	0.1		0.11	0.03	0.11	0.01	0.07		0.09	0.1	0.1	0.04	0.41		0.03	0.01	0.05	0.03	0.09		0.33	0.26	0.34	0.37	0.49		0.22	0.29	0.44	0.25	0.52		0.22	0.25	0.33	0.25	0.52
C05	D-Mannose	0.54	0.49	0.47	0.32	0.52		0.07	0.11	0.06	0.05	0.08		0.13	0.06	0.19	0.06	0.08		0.06	0.05	0.22	0.04	0.1		0.15	0.17	0.28	0.13	0.31		0.26	0.25	0.39	0.35	0.46		0.29	0.45	0.41	0.24	0.47		0.19	0.25	0.37	0.24	0.4
C06	a-Methyl-D-Mannoside	0.19	0.17	0.15	0.17	0.25		0.08	0.1	0.09	0.04	0.1		0.12	0.06	0.14	0.04	0.13		0.12	0.03	0.06	0.06	0.1		0.11	0.14	0.05	0.1	0.31		0.2	0.23	0.35	0.3	0.41		0.24	0.32	0.41	0.24	0.49		0.18	0.26	0.39	0.24	0.48
C07	D-Mannitol	0.06	0.15	0.17	0.1	0.3		0.05	0.07	0.05	0.06	0.11		0.13	0.13	0.16	0.06	0.11		0.06	0.03	0.23	0.03	0.15		0.05	0.09	0.11	0.06	0.18		0.25	0.27	0.37	0.24	0.43		0.23	0.3	0.5	0.23	0.51		0.17	0.25	0.37	0.27	0.42
C08	N-Acetyl-D-Mannosamine	0.06	0.16	0.08	0.07	0.13		0.06	0.04	0.29	0.05	0.1		0.11	0.07	0.12	0.09	0.1		0.11	0.06	0.06	0.06	0.07		0.05	0.07	0.06	0.02	0.11		0.17	0.28	0.39	0.21	0.37		0.22	0.29	0.39	0.23	0.56		0.17	0.24	0.33	0.4	0.43
C09	D-Melezitose	0.07	0.17	0.08	0.06	0.19		0.13	0.13	0.06	0.06	0.1		0.13	0.07	0.15	0.14	0.14		0.06	0.09	0.05	0.04	0.06		0.12	0.09	0.51	0.1	0.36		0.16	0.24	0.35	0.18	0.36		0.2	0.26	0.43	0.22	0.56		0.15	0.22	0.31	0.29	0.38
C10	Sucrose	0.11	0.09	0.07	0.06	0.24		0.12	0.1	0.05	0.06	0.09		0.09	0.07	0.14	0.03	0.07		0.09	0.09	0.06	0.05	0.15		0.07	0.06	0.21	0.05	0.15		0.15	0.24	0.27	0.16	0.3		0.23	0.24	0.41	0.19	0.51		0.14	0.22	0.26	0.35	0.37
C11	Palatinose	0.13	0.18	0.17	0.06	0.19		0.05	0.11	0.04	0.06	0.11		0.1	0.04	0.08	0.06	0.12		0.04	0.03	0.11	0.06	0.05		0.04	0.05	0.07	0.04	0.08		0.14	0.24	0.31	0.13	0.28		0.17	0.23	0.43	0.21	0.58		0.15	0.22	0.26	0.26	0.34
C12	Turanose	0.14	0.23	0.11	0.05	0.22		0.05	0.1	0.04	0.08	0.14		0.1	0.06	0.06	0.05	0.09		0.05	0.05	0.06	0.08	0.08		0.04	0.07	0.06	0.03	0.09		0.12	0.36	0.3	0.11	0.37		0.24	0.21	0.39	0.25	0.62		0.14	0.24	0.25	0.25	0.37
D01	D-Tagatose	0.16	0.1	0.27	0.08	0.16		0.12	0.04	0.07	0.09	0.12		0.14	0.15	0.13	0.11	0.26		0.11	0.04	0.05	0.05	0.15		0.12	0.11	0.29	0.26	0.27		0.32	0.29	0.34	0.31	0.44		0.31	0.25	0.38	0.22	0.53		0.23	0.24	0.38	0.22	0.54
D02	L-Sorbose	0.13	0.08	0.21	0.1	0.13		0.11	0.13	0.07	0.05	0.1		0.12	0.06	0.1	0.09	0.09		0.06	0.06	0.05	0.06	0.11		0.06	0.06	0.15	0.15	0.17		0.2	0.28	0.29	0.35	0.51		0.26	0.25	0.44	0.25	0.47		0.22	0.27	0.35	0.3	0.44
D03	L-Rhamnose	0.12	0.08	0.19	0.12	0.13		0.1	0.1	0.07	0.09	0.1		0.12	0.12	0.14	0.1	0.05		0.06	0.03	0.11	0.04	0.1		0.02	0.03	0.05	0.02	0.09		0.25	0.26	0.37	0.44	0.47		0.28	0.25	0.37	0.26	0.48		0.2	0.28	0.29	0.27	0.41
D04	L-Fucose	0.1	0.12	0.15	0.06	0.11		0.09	0.09	0.05	0.05	0.1		0.14	0.06	0.11	0.04	0.09		0.08	0.03	0.05	0.04	0.08		0.02	0.02	0.03	0.02	0.08		0.24	0.3	0.4	0.44	0.53		0.26	0.28	0.39	0.24	0.55		0.16	0.3	0.41	0.28	0.44
D05	D-Fucose	0.09	0.13	0.19	0.07	0.14		0.12	0.14	0.12	0.12	0.09		0.17	0.11	0.17	0.04	0.09		0.08	0.08	0.05	0.03	0.09		0.13	0.32	0.36	0.23	0.51		0.22	0.37	0.37	0.42	0.5		0.31	0.29	0.37	0.25	0.49		0.21	0.27	0.45	0.37	0.44
D06	D-Fructose-6-Phosphate	0.13	0.13	0.18	0.16	0.14		0.07	0.11	0.07	0.02	0.09		0.2	0.1	0.21	0.06	0.12		0.06	0.06	0.07	0.03	0.08		0.24	0.32	0.37	0.2	0.44		0.24	0.29	0.53	0.21	0.48		0.28	0.32	0.41	0.24	0.54		0.15	0.28	0.38	0.28	0.43
D07	D-Fructose	0.38	0.35	0.27	0.18	0.45		0.06	0.1	0.09	0.03	0.1		0.11	0.08	0.15	0.01	0.09		0.06	0.08	0.06	0.11	0.07		0.21	0.33	0.44	0.23	0.46		0.24	0.3	0.41	0.27	0.44		0.28	0.32	0.37	0.25	0.47		0.19	0.27	0.37	0.36	0.38
D08	Stachyose	0.12	0.15	0.23	0.09	0.19		0.07	0.13	0.1	0.1	0.07		0.21	0.06	0.11	0.05	0.09		0.06	0.09	0.05	0.03	0.09		0.2	0.29	0.43	0.11	0.46		0.19	0.31	0.34	0.28	0.37		0.24	0.3	0.35	0.21	0.5		0.16	0.25	0.35	0.3	0.39
D09	D-Raffinose	0.14	0.16	0.1	0.1	0.16		0.09	0.1	0.06	0.04	0.11		0.16	0.06	0.14	0.06	0.1		0.03	0.04	0.02	0.01	0.04		0.18	0.34	0.38	0.13	0.43		0.17	0.28	0.33	0.19	0.42		0.24	0.3	0.36	0.23	0.54		0.17	0.28	0.33	0.33	0.39
D10	Lactitol	0.13	0.15	0.16	0.05	0.14		0.08	0.12	0.04	0.05	0.12		0.13	0.07	0.16	0.05	0.11		0.05	0.05	0.04	0.04	0.08		0.23	0.33	0.4	0.14	0.54		0.17	0.34	0.35	0.18	0.34		0.2	0.38	0.34	0.22	0.48		0.13	0.23	0.33	0.37	0.36
D11	Lactulose	0.14	0.15	0.09	0.05	0.18		0.14	0.05	0.05	0.05	0.11		0.1	0.05	0.19	0.04	0.09		0.06	0.06	0.06	0.05	0.07		0.17	0.3	0.36	0.14	0.49		0.17	0.27	0.43	0.23	0.29		0.25	0.29	0.35	0.22	0.59		0.13	0.21	0.26	0.34	0.37
D12	a-D-Lactose	0.09	0.16	0.23	0.03	0.2		0.08	0.06	0.04	0.07	0.13		0.14	0.06	0.13	0.06	0.12		0.1	0.07	0.08	0.06	0.11		0.15	0.24	0.42	0.13	0.43		0.16	0.39	0.39	0.23	0.37		0.18	0.26	0.42	0.22	0.67		0.14	0.24	0.3	0.22	0.34
E01	Melibionic Acid	0.1	0.06	0.19	0.06	0.05		0.14	0.14	0.11	0.06	0.11		0.08	0.06	0.1	0.13	0.16		0.13	0.03	0.05	0.07	0.09		0.24	0.33	0.37	0.43	0.74		0.28	0.23	0.32	0.45	0.49		0.26	0.23	0.39	0.28	0.53		0.19	0.24	0.36	0.21	0.39
E02	D-Melibiose	0.09	0.12	0.16	0.13	0.07		0.09	0.1	0.09	0.05	0.08		0.09	0.07	0.1	0.1	0.09		0.11	0.07	0.06	0.06	0.12		0.22	0.3	0.32	0.38	0.41		0.27	0.24	0.37	0.55	0.44		0.25	0.21	0.51	0.33	0.5		0.17	0.27	0.35	0.33	0.39
E03	D-Galactose	0.13	0.24	0.39	0.14	0.2		0.09	0.04	0.03	0.04	0.08		0.11	0.1	0.12	0.08	0.1		0.07	0.06	0.06	0.03	0.17		0.19	0.23	0.29	0.25	0.32		0.26	0.24	0.35	0.31	0.44		0.22	0.17	0.39	0.24	0.45		0.19	0.28	0.31	0.26	0.43
E04	a-Methyl-D-Galactoside	0.09	0.11	0.32	0.04	0.12		0.12	0.16	0.11	0.04	0.11		0.11	0.07	0.12	0.09	0.09		0.1	0.03	0.06	0.04	0.08		0.06	0.05	0.04	0.04	0.07		0.27	0.28	0.35	0.4	0.45		0.23	0.19	0.57	0.25	0.47		0.2	0.27	0.34	0.3	0.42
E05	b-Methyl-D-Galactoside	0.12	0.07	0.14	0.11	0.12		0.07	0.1	0.06	0.07	0.09		0.13	0.12	0.16	0.05	0.09		0.06	0.05	0.07	0.05	0.09		0.22	0.36	0.31	0.26	0.56		0.25	0.3	0.41	0.5	0.51		0.22	0.36	0.52	0.26	0.48		0.2	0.33	0.38	0.4	0.48
E06	n-acetyl-neuraminic acid	0.08	0.17	0.3	0.07	0.1		0.07	0.05	0.05	0.05	0.11		0.12	0.08	0.14	0.06	0.19		0.11	0.07	0.06	0.04	0.07		0.22	0.35	0.29	0.25	0.45		0.21	0.33	0.57	0.33	0.42		0.25	0.18	0.51	0.25	0.57		0.19	0.33	0.41	0.27	0.46
E07	Pectin	0.11	0.08	0.11	0.06	0.1		0.08	0.13	0.06	0.08	0.1		0.12	0.07	0.12	0.06	0.11		0.09	0.12	0.05	0.04	0.24		0.27	0.33	0.41	0.21	0.44		0.23	0.26	0.4	0.26	0.44		0.23	0.29	0.42	0.22	0.58		0.19	0.27	0.36	0.28	0.47
E08	Sedoheptulosan	0.07	0.13	0.25	0.07	0.26		0.08	0.1	0.09	0.09	0.13		0.12	0.07	0.12	0.1	0.09		0.12	0.11	0.07	0.04	0.07		0.05	0.29	0.36	0.09	0.26		0.19	0.26	0.41	0.25	0.38		0.22	0.44	0.35	0.22	0.5		0.21	0.27	0.35	0.25	0.41
E09	Thymidine	0.13	0.17	0.07	0.09	0.12		0.1	0.12	0.06	0.07	0.1		0.13	0.06	0.12	0.04	0.08		0.12	0.06	0.05	0.05	0.08		0.17	0.36	0.35	0.11	0.45		0.17	0.25	0.41	0.18	0.38		0.2	0.28	0.32	0.2	0.45		0.16	0.26	0.3	0.24	0.43
E10	Uridine	0.11	0.19	0.11	0.07	0.14		0.11	0.12	0.06	0.08	0.13		0.17	0.09	0.16	0.06	0.13		0.15	0.08	0.09	0.04	0.09		0.24	0.39	0.4	0.14	0.35		0.22	0.3	0.33	0.2	0.37		0.17	0.39	0.37	0.28	0.49		0.17	0.27	0.28	0.24	0.42
E11	Adenosine	0.13	0.26	0.07	0.09	0.15		0.27	0.11	0.05	0.04	0.12		0.11	0.06	0.22	0.06	0.09		0.13	0.1	0.04	0.05	0.09		0.21	0.36	0.51	0.15	0.45		0.17	0.25	0.35	0.18	0.31		0.27	0.27	0.35	0.26	0.5		0.16	0.24	0.29	0.22	0.36
E12	Inosine	0.3	0.35	0.1	0.09	0.38		0.05	0.1	0.03	0.09	0.14		0.08	0.06	0.25	0.05	0.09		0.1	0.14	0.27	0.05	0.24		0.27	0.34	0.47	0.11	0.41		0.1	0.2	0.28	0.14	0.28		0.21	0.27	0.43	0.25	0.58		0.15	0.22	0.27	0.35	0.39
F01	Adonitol	0.15	0.06	0.2	0.06	0.1		0.12	0.13	0.09	0.09	0.12		0.12	0.07	0.08	0.09	0.09		0.16	0.07	0.05	0.18	0.12		0.18	0.28	0.32	0.3	0.38		0.25	0.24	0.31	0.33	0.56		0.24	0.22	0.39	0.29	0.6		0.16	0.26	0.33	0.2	0.41
F02	L-Arabinose	0.12	0.1	0.17	0.09	0.1		0.11	0.11	0.11	0.07	0.11		0.09	0.07	0.12	0.08	0.08		0.19	0.11	0.1	0.08	0.14		0.08	0.15	0.16	0.09	0.25		0.21	0.26	0.33	0.3	0.42		0.26	0.23	0.33	0.31	0.46		0.15	0.31	0.31	0.33	0.41
F03	D-Arabinose	0.1	0.12	0.16	0.11	0.1		0.09	0.1	0.09	0.06	0.09		0.09	0.07	0.18	0.09	0.09		0.14	0.15	0.03	0.09	0.06		0.07	0.11	0.14	0.07	0.14		0.19	0.22	0.38	0.25	0.5		0.22	0.26	0.34	0.25	0.49		0.18	0.29	0.3	0.29	0.42
F04	b-Methyl-D-Xyloside	0.1	0.08	0.18	0.08	0.12		0.11	0.1	0.1	0.11	0.12		0.12	0.07	0.14	0.07	0.1		0.11	0.14	0.09	0.09	0.13		0.06	0.07	0.15	0.08	0.13		0.16	0.19	0.37	0.29	0.52		0.21	0.28	0.36	0.25	0.52		0.2	0.23	0.3	0.24	0.37
F05	Xylitol	0.15	0.15	0.23	0.14	0.13		0.07	0.09	0.05	0.08	0.09		0.12	0.05	0.17	0.04	0.09		0.14	0.13	0.05	0.05	0.1		0.1	0.03	0.04	0.03	0.06		0.18	0.2	0.48	0.28	0.54		0.23	0.3	0.39	0.26	0.5		0.2	0.3	0.33	0.36	0.53
F06	m-Inositol	0.17	0.18	0.11	0.09	0.19		0.07	0.1	0.11	0.07	0.09		0.13	0.07	0.14	0.05	0.09		0.15	0.06	0.07	0.12	0.09		0.02	0.03	0.04	0.02	0.1		0.15	0.18	0.35	0.22	0.4		0.26	0.27	0.44	0.27	0.55		0.21	0.33	0.3	0.42	0.46
F07	i-Erythritol	0.07	0.19	0.23	0.08	0.1		0.13	0.11	0.11	0.08	0.13		0.12	0.07	0.2	0.06	0.08		0.06	0.04	0.07	0.04	0.05		0.02	0.02	0.02	0.01	0.09		0.21	0.28	0.44	0.25	0.45		0.21	0.28	0.36	0.26	0.46		0.22	0.31	0.42	0.36	0.47
F08	1,2-Propanediol	0.14	0.14	0.15	0.07	0.12		0.1	0.09	0.08	0.09	0.13		0.07	0.06	0.1	0.05	0.1		0.09	0.06	0.07	0.11	0.1		0.02	0.03	0.03	0.02	0.05		0.18	0.26	0.4	0.25	0.39		0.21	0.5	0.32	0.23	0.43		0.19	0.29	0.35	0.37	0.42
F09	2-Aminoethanol	0.16	0.21	0.12	0.07	0.1		0.11	0.08	0.06	0.08	0.12		0.13	0.07	0.11	0.03	0.07		0.12	0.08	0.03	0.06	0.06		0.17	0.34	0.42	0.14	0.43		0.15	0.26	0.37	0.27	0.36		0.21	0.26	0.36	0.24	0.42		0.19	0.29	0.35	0.27	0.42
F10	D,L-a-Glycerol Phosphate	0.14	0.16	0.08	0.07	0.15		0.08	0.1	0.05	0.04	0.11		0.09	0.07	0.11	0.03	0.05		0.05	0.05	0.05	0.07	0.08		0.14	0.31	0.36	0.13	0.34		0.13	0.23	0.34	0.2	0.38		0.19	0.25	0.3	0.22	0.46		0.18	0.27	0.29	0.41	0.39
F11	Glycerol	0.11	0.1	0.09	0.08	0.14		0.11	0.14	0.03	0.07	0.13		0.1	0.06	0.11	0.1	0.09		0.08	0.04	0.06	0.06	0.07		0.18	0.25	0.42	0.13	0.44		0.12	0.19	0.32	0.17	0.37		0.17	0.21	0.33	0.22	0.44		0.2	0.24	0.29	0.23	0.41
F12	Citric Acid	0.14	0.17	0.08	0.06	0.16		0.09	0.04	0.04	0.09	0.13		0.07	0.05	0.2	0.04	0.09		0.11	0.07	0.05	0.03	0.31		0.17	0.26	0.6	0.16	0.61		0.12	0.22	0.33	0.17	0.3		0.25	0.24	0.47	0.25	0.64		0.21	0.2	0.33	0.44	0.46
G01	Tricarballylic Acid	0.1	0.06	0.22	0.06	0.17		0.09	0.14	0.1	0.08	0.11		0.11	0.09	0.08	0.1	0.09		0.14	0.04	0.05	0.08	0.13		0.25	0.25	0.35	0.36	0.45		0.3	0.26	0.36	0.28	0.47		0.3	0.28	0.38	0.32	0.4		0.17	0.23	0.37	0.19	0.42
G02	L-Lactic Acid (DL)	0.23	0.16	0.2	0.13	0.16		0.12	0.11	0.14	0.07	0.11		0.26	0.09	0.16	0.13	0.1		0.09	0.06	0.05	0.04	0.1		0.26	0.27	0.36	0.4	0.51		0.25	0.31	0.33	0.32	0.43		0.26	0.25	0.32	0.29	0.41		0.17	0.31	0.33	0.26	0.55
G03	Methyl D-Lactate	0.08	0.1	0.13	0.06	0.1		0.11	0.11	0.05	0.06	0.11		0.11	0.76	0.15	0.14	0.09		0.11	0.05	0.07	0.05	0.12		0.26	0.27	0.43	0.4	0.51		0.25	0.28	0.45	0.32	0.45		0.25	0.41	0.37	0.29	0.47		0.2	0.29	0.36	0.26	0.43
G04	Methyl Pyruvate	0.1	0.11	0.14	0.06	0.1		0.1	0.08	0.09	0.05	0.11		0.16	0.07	0.11	0.08	0.09		0.1	0.09	0.08	0.05	0.23		0.24	0.3	0.39	0.37	0.5		0.24	0.29	0.34	0.34	0.47		0.24	0.27	0.34	0.23	0.49		0.2	0.29	0.36	0.27	0.44
G05	Pyruvic Acid	0.12	0.08	0.11	0.11	0.1		0.07	0.09	0.08	0.08	0.12		0.14	0.08	0.15	0.04	0.09		0.06	0.1	0.07	0.04	0.09		0.25	0.28	0.4	0.36	0.44		0.26	0.29	0.4	0.33	0.42		0.24	0.28	0.35	0.24	0.56		0.2	0.27	0.35	0.32	0.45
G06	a-Keto-Glutaric Acid	0.2	0.24	0.17	0.13	0.18		0.09	0.11	0.09	0.13	0.11		0.12	0.06	0.16	0.04	0.08		0.13	0.05	0.06	0.05	0.11		0.22	0.29	0.43	0.29	0.44		0.17	0.34	0.43	0.32	0.48		0.25	0.29	0.35	0.27	0.55		0.22	0.27	0.36	0.37	0.49
G07	Succinamic Acid	0.12	0.14	0.12	0.13	0.17		0.1	0.1	0.08	0.08	0.11		0.15	0.09	0.16	0.07	0.11		0.06	0.08	0.12	0.07	0.2		0.17	0.29	0.42	0.18	0.42		0.23	0.33	0.36	0.32	0.39		0.24	0.45	0.44	0.24	0.49		0.28	0.27	0.37	0.37	0.45
G08	Succinic Acid	0.14	0.17	0.08	0.06	0.11		0.09	0.11	0.05	0.08	0.09		0.09	0.08	0.12	0.11	0.09		0.09	0.14	0.05	0.06	0.1		0.19	0.33	0.43	0.12	0.45		0.19	0.28	0.36	0.26	0.32		0.22	0.3	0.34	0.23	0.45		0.18	0.3	0.34	0.41	0.4
G09	Mono Methyl Succinate	0.2	0.25	0.12	0.14	0.39		0.12	0.1	0.05	0.1	0.12		0.1	0.07	0.1	0.05	0.07		0.07	0.08	0.08	0.05	0.16		0.18	0.38	0.44	0.13	0.5		0.23	0.31	0.38	0.28	0.33		0.22	0.27	0.38	0.24	0.41		0.19	0.28	0.33	0.39	0.42
G10	L-Malic Acid	0.13	0.11	0.07	0.08	0.21		0.1	0.08	0.05	0.05	0.12		0.09	0.08	0.11	0.12	0.09		0.14	0.05	0.05	0.06	0.08		0.17	0.35	0.43	0.12	0.4		0.17	0.27	0.37	0.22	0.34		0.22	0.24	0.49	0.26	0.68		0.14	0.24	0.32	0.39	0.35
G11	D-Malic Acid	0.15	0.13	0.06	0.07	0.29		0.08	0.13	0.04	0.04	0.12		0.12	0.07	0.12	0.06	0.09		0.06	0.07	0.05	0.06	0.06		0.12	0.25	0.4	0.14	0.6		0.18	0.28	0.44	0.21	0.37		0.21	0.23	0.53	0.19	0.47		0.13	0.21	0.28	0.4	0.37
G12	m-Tartaric Acid	0.16	0.06	0.07	0.1	0.19		0.06	0.06	0.03	0.12	0.11		0.15	0.07	0.13	0.04	0.08		0.09	0.15	0.08	0.09	0.1		0.17	0.34	0.45	0.06	0.67		0.18	0.27	0.33	0.25	0.31		0.11	0.22	0.42	0.19	0.75		0.15	0.2	0.27	0.58	0.38
H01	Acetoacetic Acid	0.19	0.08	0.19	0.08	0.15		0.14	0.09	0.07	0.05	0.13		0.04	0.09	0.13	0.15	0.25		0.11	0.04	0.06	0.11	0.09		0.24	0.23	0.44	0.35	0.68		0.27	0.31	0.34	0.32	0.5		0.26	0.19	0.35	0.34	0.47		0.16	0.29	0.3	0.14	0.5
H02	g-Amino Butyric Acid	0.1	0.1	0.16	0.06	0.1		0.16	0.15	0.13	0.08	0.14		0.11	0.07	0.09	0.1	0.11		0.14	0.04	0.06	0.1	0.1		0.25	0.26	0.48	0.43	0.61		0.25	0.32	0.37	0.47	0.64		0.23	0.27	0.42	0.25	0.48		0.21	0.27	0.37	0.28	0.64
H03	a-Keto-Butyric Acid	0.07	0.06	0.1	0.09	0.08		0.12	0.11	0.09	0.06	0.11		0.17	0.08	0.11	0.12	0.12		0.04	0.07	0.09	0.05	0.1		0.27	0.3	0.38	0.42	0.65		0.24	0.29	0.37	0.29	0.62		0.19	0.26	0.39	0.26	0.55		0.18	0.26	0.31	0.54	0.49
H04	D,L-a-Hydroxy-Butyric Acid	0.16	0.13	0.15	0.12	0.1		0.11	0.09	0.09	0.09	0.1		0.12	0.08	0.15	0.09	0.12		0.03	0.06	0.04	0.04	0.07		0.25	0.3	0.47	0.4	0.55		0.26	0.26	0.44	0.46	0.47		0.23	0.27	0.39	0.25	0.48		0.18	0.26	0.32	0.43	0.51
H05	b-Hydroxy-Butyric Acid	0.18	0.14	0.15	0.09	0.14		0.1	0.18	0.11	0.1	0.11		0.12	0.06	0.13	0.05	0.11		0.05	0.06	0.06	0.12	0.09		0.24	0.25	0.49	0.36	0.45		0.23	0.26	0.5	0.31	0.64		0.21	0.26	0.39	0.26	0.44		0.18	0.28	0.39	0.46	0.57
H06	g-Hydroxy-Butyric Acid	0.18	0.19	0.14	0.15	0.18		0.08	0.14	0.14	0.13	0.15		0.17	0.1	0.29	0.09	0.1		0.04	0.1	0.04	0.05	0.12		0.23	0.27	0.5	0.3	0.5		0.23	0.29	0.44	0.36	0.48		0.22	0.26	0.39	0.24	0.51		0.19	0.25	0.38	0.32	0.48
H07	Butyric Acid	0.03	0.05	0.06	0.04	0.12		0.08	0.12	0.12	0.1	0.11		0.13	0.08	0.11	0.06	0.07		0.05	0.11	0.04	0.07	0.16		0.18	0.22	0.47	0.14	0.6		0.27	0.28	0.36	0.24	0.69		0.23	0.27	0.38	0.26	0.5		0.19	0.3	0.34	0.39	0.42
H08	2,3-Butanediol	0.1	0.11	0.08	0.07	0.14		0.07	0.09	0.09	0.07	0.11		0.13	0.08	0.19	0.05	0.08		0.05	0.09	0.06	0.06	0.18		0.13	0.22	0.47	0.09	0.54		0.22	0.29	0.37	0.2	0.4		0.21	0.27	0.39	0.28	0.69		0.2	0.24	0.38	0.55	0.53
H09	3-Hydroxy 2-Butanone	0.09	0.07	0.1	0.09	0.14		0.11	0.07	0.07	0.12	0.1		0.11	0.07	0.1	0.04	0.09		0.05	0.12	0.05	0.35	0.21		0.21	0.34	0.51	0.15	0.4		0.17	0.31	0.42	0.21	0.51		0.18	0.23	0.42	0.22	0.5		0.18	0.22	0.34	0.42	0.54
H10	Propionic Acid	0.14	0.2	0.07	0.05	0.21		0.07	0.1	0.07	0.11	0.12		0.13	0.06	0.1	0.04	0.08		0.12	0.14	0.05	0.03	0.11		0.23	0.32	0.47	0.16	0.43		0.18	0.27	0.31	0.2	0.57		0.17	0.26	0.47	0.18	0.69		0.15	0.3	0.43	0.4	0.42
H11	Acetic Acid	0.14	0.13	0.1	0.08	0.22		0.08	0.08	0.07	0.05	0.11		0.11	0.06	0.09	0.03	0.08		0.07	0.07	0.06	0.05	0.07		0.22	0.33	0.38	0.12	0.39		0.18	0.27	0.32	0.19	0.42		0.18	0.25	0.41	0.18	0.36		0.17	0.2	0.37	0.38	0.44
H12	Hexanoic Acid	0.13	0.11	0.07	0.05	0.29		0.33	0.34	0.58	0.21	0.42		0.6	0.19	0.48	0.22	0.3		0.32	0.12	0.53	0.18	0.63		0.21	0.3	0.43	0.03	0.46		0.15	0.23	0.38	0.2	0.34		0.18	0.23	0.57	0.19	0.61		0.15	0.18	0.32	0.38	0.43
[truncated: 22 more columns]

## Sheet: AUC
		PM-M1						PM-M2						PM-M3						PM-M4						PM-M5						PM-M6						PM-M7						PM-M8
well	CMS#	cms26056	cms13313	cms26101	cms19924A	cms14035A		cms26056	cms13313	cms26101	cms19924A	cms14035A		cms26056	cms13313	cms26101	cms19924A	cms14035A		cms26056	cms13313	cms26101	cms19924A	cms14035A		cms26056	cms13313	cms26101	cms19924A	cms14035A		cms26056	cms13313	cms26101	cms19924A	cms14035A		cms26056	cms13313	cms26101	cms19924A	cms14035A		cms26056	cms13313	cms26101	cms19924A	cms14035A
A01	Negative Control	0.331	0.312	0.31	0.225	0.348		0.261	0.386	0.358	0.304	0.355		0.291	0.326	0.324	0.226	0.312		0.396	0.273	0.342	0.25	0.321		0.472	0.487	0.587	0.623	0.691		0.537	0.517	0.598	0.562	0.648		0.444	0.508	0.617	0.577	0.638		0.48	0.535	0.617	0.5	0.624
A02	Negative Control	0.251	0.27	0.327	0.196	0.354		0.255	0.327	0.314	0.285	0.336		0.294	0.298	0.292	0.234	0.307		0.384	0.254	0.277	0.242	0.305		0.44	0.463	0.608	0.581	0.658		0.483	0.494	0.576	0.533	0.663		0.447	0.49	0.615	0.555	0.62		0.454	0.51	0.6	0.499	0.619
A03	Negative Control	0.271	0.277	0.317	0.205	0.317		0.254	0.329	0.318	0.215	0.322		0.278	0.284	0.292	0.223	0.284		0.37	0.235	0.276	0.22	0.299		0.492	0.483	0.595	0.574	0.646		0.479	0.514	0.575	0.539	0.632		0.445	0.5	0.633	0.537	0.612		0.435	0.507	0.595	0.493	0.617
A04	a-Cyclodextrin	0.248	0.252	0.226	0.173	0.305		0.133	0.187	0.186	0.159	0.148		0.267	0.283	0.258	0.196	0.305		0.349	0.233	0.286	0.23	0.212		0.466	0.498	0.594	0.516	0.636		0.514	0.485	0.555	0.557	0.604		0.465	0.508	0.624	0.557	0.589		0.427	0.484	0.581	0.506	0.612
A05	Dextrin	0.569	0.486	0.57	0.464	0.582		0.137	0.193	0.204	0.154	0.158		0.287	0.287	0.259	0.215	0.293		0.346	0.246	0.274	0.25	0.289		0.491	0.537	0.614	0.571	0.646		0.511	0.497	0.561	0.567	0.64		0.457	0.51	0.649	0.546	0.613		0.441	0.499	0.581	0.523	0.608
A06	Glycogen	0.433	0.525	0.517	0.462	0.63		0.136	0.195	0.212	0.158	0.154		0.261	0.27	0.257	0.199	0.309		0.307	0.268	0.302	0.27	0.299		0.485	0.524	0.612	0.544	0.646		0.477	0.503	0.589	0.537	0.573		0.448	0.508	0.638	0.546	0.623		0.469	0.491	0.662	0.51	0.619
A07	Maltitol	0.277	0.272	0.29	0.257	0.298		0.27	0.294	0.294	0.248	0.309		0.293	0.305	0.277	0.274	0.297		0.346	0.254	0.277	0.227	0.321		0.505	0.5	0.593	0.537	0.606		0.497	0.508	0.559	0.403	0.607		0.464	0.485	0.62	0.522	0.615		0.43	0.531	0.619	0.518	0.634
A08	Maltotriose	0.424	0.501	0.469	0.469	0.608		0.264	0.286	0.322	0.272	0.294		0.269	0.269	0.316	0.225	0.25		0.346	0.279	0.27	0.24	0.32		0.487	0.495	0.598	0.335	0.571		0.471	0.493	0.573	0.422	0.593		0.46	0.471	0.661	0.511	0.618		0.4	0.507	0.593	0.52	0.62
A09	Maltose	0.462	0.521	0.343	0.243	0.658		0.257	0.252	0.283	0.28	0.276		0.282	0.272	0.301	0.231	0.285		0.336	0.231	0.265	0.2	0.289		0.405	0.375	0.19	0.161	0.457		0.48	0.512	0.575	0.449	0.614		0.448	0.473	0.602	0.472	0.578		0.385	0.491	0.581	0.497	0.597
A10	D-Trehalose	0.325	0.301	0.249	0.236	0.384		0.228	0.264	0.31	0.272	0.284		0.294	0.304	0.258	0.24	0.273		0.359	0.313	0.302	0.325	0.354		0.17	0.157	0.129	0.173	0.146		0.483	0.578	0.637	0.506	0.641		0.394	0.47	0.639	0.494	0.614		0.431	0.509	0.598	0.504	0.598
A11	D-Cellobiose	0.323	0.303	0.245	0.251	0.359		0.264	0.268	0.276	0.301	0.302		0.306	0.269	0.283	0.254	0.307		0.328	0.295	0.312	0.269	0.336		0.201	0.165	0.173	0.163	0.146		0.525	0.596	0.649	0.558	0.633		0.428	0.479	0.615	0.483	0.657		0.426	0.518	0.58	0.51	0.575
A12	Gentiobiose	0.326	0.328	0.261	0.248	0.363		0.267	0.3	0.292	0.27	0.305		0.326	0.304	0.292	0.233	0.296		0.348	0.285	0.276	0.304	0.295		0.189	0.186	0.224	0.212	0.154		0.495	0.588	0.711	0.349	0.648		0.475	0.497	0.645	0.483	0.676		0.426	0.525	0.576	0.354	0.582
B01	D-Glucose-6-Phosphate	0.397	0.328	0.48	0.287	0.395		0.284	0.356	0.345	0.267	0.322		0.258	0.291	0.327	0.281	0.263		0.367	0.263	0.317	0.242	0.298		0.465	0.495	0.564	0.603	0.672		0.466	0.502	0.517	0.539	0.563		0.423	0.49	0.644	0.556	0.626		0.44	0.494	0.598	0.523	0.579
B02	D-Glucose-1-Phosphate	0.31	0.278	0.417	0.261	0.343		0.256	0.278	0.293	0.236	0.26		0.279	0.299	0.267	0.228	0.272		0.371	0.253	0.27	0.265	0.313		0.448	0.484	0.562	0.588	0.638		0.444	0.499	0.451	0.577	0.487		0.406	0.483	0.601	0.539	0.603		0.421	0.477	0.549	0.51	0.589
B03	L-Glucose	0.239	0.245	0.303	0.201	0.295		0.258	0.298	0.33	0.263	0.304		0.258	0.287	0.321	0.235	0.244		0.36	0.245	0.294	0.25	0.264		0.436	0.494	0.587	0.563	0.632		0.424	0.528	0.452	0.531	0.421		0.411	0.501	0.597	0.533	0.6		0.393	0.498	0.545	0.497	0.591
B04	D-(+)-Glucose	0.644	0.508	0.672	0.55	0.654		0.267	0.288	0.243	0.22	0.264		0.25	0.273	0.281	0.206	0.245		0.34	0.244	0.281	0.23	0.287		0.443	0.48	0.562	0.557	0.614		0.333	0.488	0.283	0.46	0.171		0.394	0.51	0.605	0.527	0.579		0.422	0.484	0.564	0.511	0.582
B05	D-(+)-Glucose	0.631	0.497	0.686	0.527	0.667		0.363	0.422	0.346	0.295	0.319		0.28	0.265	0.252	0.208	0.302		0.355	0.256	0.275	0.262	0.284		0.481	0.351	0.476	0.452	0.595		0.244	0.279	0.256	0.165	0.202		0.449	0.517	0.672	0.526	0.609		0.425	0.48	0.599	0.515	0.612
B06	D-(+)-Glucose	0.581	0.513	0.581	0.525	0.665		0.214	0.24	0.225	0.186	0.262		0.271	0.257	0.28	0.155	0.265		0.427	0.303	0.375	0.276	0.336		0.45	0.206	0.305	0.166	0.376		0.192	0.159	0.194	0.149	0.147		0.446	0.518	0.619	0.514	0.603		0.36	0.487	0.6	0.495	0.627
B07	3-Methyl Glucose	0.337	0.287	0.274	0.264	0.348		0.228	0.266	0.241	0.233	0.261		0.295	0.282	0.336	0.228	0.284		0.35	0.21	0.277	0.264	0.264		0.501	0.167	0.223	0.162	0.269		0.469	0.496	0.579	0.53	0.587		0.434	0.504	0.641	0.522	0.604		0.373	0.49	0.613	0.526	0.596
B08	a-Methyl-D-Glucoside	0.258	0.266	0.233	0.27	0.312		0.194	0.293	0.286	0.237	0.225		0.283	0.287	0.269	0.239	0.281		0.323	0.237	0.285	0.222	0.268		0.17	0.168	0.236	0.157	0.21		0.442	0.492	0.571	0.421	0.551		0.387	0.496	0.582	0.497	0.579		0.373	0.486	0.54	0.498	0.602
B09	b-Methyl-D-Glucoside	0.266	0.242	0.267	0.229	0.304		0.233	0.249	0.227	0.248	0.268		0.278	0.275	0.326	0.243	0.306		0.303	0.2	0.219	0.261	0.23		0.472	0.519	0.553	0.215	0.569		0.452	0.471	0.55	0.377	0.546		0.385	0.501	0.572	0.482	0.613		0.357	0.471	0.545	0.509	0.584
B10	Salicin	0.32	0.285	0.3	0.207	0.352		0.287	0.305	0.266	0.26	0.32		0.277	0.273	0.29	0.268	0.265		0.305	0.252	0.252	0.257	0.275		0.477	0.497	0.522	0.242	0.554		0.422	0.445	0.528	0.359	0.521		0.399	0.482	0.577	0.466	0.607		0.345	0.463	0.535	0.484	0.562
B11	D-Sorbitol	0.294	0.279	0.193	0.214	0.328		0.281	0.258	0.291	0.304	0.273		0.277	0.258	0.28	0.239	0.283		0.301	0.291	0.265	0.249	0.274		0.456	0.441	0.499	0.173	0.481		0.312	0.405	0.45	0.295	0.471		0.387	0.475	0.608	0.459	0.623		0.346	0.46	0.552	0.476	0.542
B12	N-Acetyl-D-Glucosamine	0.344	0.297	0.24	0.198	0.363		0.249	0.284	0.254	0.282	0.315		0.308	0.287	0.325	0.249	0.323		0.299	0.272	0.276	0.265	0.292		0.186	0.181	0.191	0.188	0.169		0.198	0.392	0.45	0.183	0.415		0.434	0.52	0.616	0.512	0.659		0.407	0.494	0.557	0.48	0.588
C01	D-Glucosaminic Acid	0.289	0.303	0.359	0.209	0.317		0.261	0.329	0.356	0.285	0.293		0.293	0.286	0.276	0.225	0.313		0.357	0.244	0.29	0.252	0.274		0.252	0.261	0.214	0.249	0.241		0.533	0.515	0.583	0.551	0.605		0.496	0.515	0.581	0.544	0.605		0.438	0.508	0.571	0.481	0.608
C02	D-Glucuronic Acid	0.303	0.26	0.415	0.235	0.299		0.263	0.303	0.322	0.228	0.294		0.256	0.239	0.267	0.203	0.31		0.32	0.234	0.275	0.223	0.241		0.195	0.243	0.206	0.223	0.239		0.441	0.462	0.564	0.55	0.59		0.476	0.516	0.618	0.507	0.607		0.405	0.47	0.518	0.418	0.569
C03	Chondroitin Sulfate C	0.249	0.233	0.309	0.201	0.294		0.269	0.312	0.326	0.223	0.272		0.335	0.284	0.288	0.231	0.309		0.389	0.3	0.333	0.275	0.281		0.218	0.248	0.246	0.255	0.24		0.48	0.485	0.528	0.55	0.599		0.467	0.502	0.59	0.528	0.62		0.416	0.495	0.538	0.46	0.59
C04	Mannan	0.221	0.223	0.258	0.218	0.273		0.263	0.321	0.295	0.254	0.305		0.189	0.198	0.218	0.148	0.249		0.334	0.235	0.311	0.248	0.286		0.264	0.277	0.318	0.278	0.311		0.503	0.483	0.585	0.55	0.615		0.402	0.533	0.618	0.526	0.639		0.43	0.489	0.567	0.487	0.611
C05	D-Mannose	0.636	0.526	0.664	0.541	0.647		0.217	0.265	0.265	0.249	0.262		0.309	0.286	0.323	0.184	0.274		0.326	0.232	0.305	0.242	0.3		0.304	0.294	0.45	0.319	0.454		0.465	0.489	0.574	0.519	0.599		0.455	0.522	0.63	0.541	0.634		0.393	0.494	0.58	0.468	0.614
C06	a-Methyl-D-Mannoside	0.298	0.247	0.301	0.184	0.34		0.238	0.269	0.3	0.266	0.247		0.279	0.297	0.327	0.223	0.296		0.316	0.222	0.268	0.215	0.263		0.231	0.267	0.094	0.237	0.412		0.416	0.453	0.616	0.487	0.579		0.406	0.55	0.616	0.54	0.641		0.378	0.505	0.584	0.467	0.637
C07	D-Mannitol	0.229	0.254	0.257	0.216	0.341		0.243	0.265	0.243	0.248	0.262		0.279	0.279	0.276	0.241	0.333		0.285	0.217	0.287	0.232	0.241		0.152	0.188	0.232	0.161	0.298		0.468	0.48	0.559	0.451	0.6		0.381	0.525	0.615	0.495	0.626		0.356	0.481	0.565	0.498	0.623
C08	N-Acetyl-D-Mannosamine	0.27	0.267	0.294	0.248	0.298		0.212	0.25	0.281	0.222	0.24		0.258	0.228	0.243	0.204	0.283		0.277	0.195	0.263	0.237	0.275		0.159	0.163	0.144	0.101	0.177		0.405	0.482	0.59	0.435	0.545		0.393	0.511	0.632	0.491	0.625		0.369	0.487	0.573	0.521	0.607
C09	D-Melezitose	0.278	0.254	0.259	0.244	0.304		0.265	0.316	0.315	0.232	0.289		0.317	0.333	0.352	0.244	0.339		0.283	0.213	0.251	0.26	0.276		0.309	0.268	0.568	0.291	0.557		0.347	0.472	0.564	0.396	0.557		0.401	0.504	0.614	0.483	0.643		0.324	0.489	0.573	0.512	0.592
C10	Sucrose	0.263	0.26	0.285	0.241	0.308		0.249	0.29	0.282	0.231	0.248		0.256	0.251	0.264	0.211	0.278		0.308	0.251	0.273	0.245	0.253		0.195	0.173	0.424	0.164	0.276		0.373	0.442	0.501	0.383	0.502		0.408	0.453	0.598	0.447	0.604		0.337	0.451	0.492	0.491	0.546
C11	Palatinose	0.342	0.306	0.353	0.266	0.317		0.258	0.252	0.239	0.266	0.239		0.279	0.241	0.276	0.218	0.271		0.238	0.213	0.215	0.185	0.202		0.172	0.178	0.195	0.156	0.171		0.378	0.421	0.496	0.377	0.491		0.412	0.484	0.603	0.448	0.642		0.35	0.441	0.504	0.469	0.531
C12	Turanose	0.37	0.356	0.306	0.252	0.361		0.282	0.298	0.271	0.25	0.277		0.344	0.264	0.302	0.248	0.323		0.29	0.227	0.284	0.266	0.262		0.207	0.2	0.187	0.185	0.165		0.389	0.475	0.527	0.374	0.553		0.437	0.483	0.599	0.502	0.657		0.364	0.494	0.551	0.469	0.577
D01	D-Tagatose	0.38	0.362	0.452	0.27	0.357		0.285	0.307	0.356	0.29	0.301		0.299	0.301	0.295	0.252	0.307		0.344	0.258	0.261	0.225	0.282		0.253	0.292	0.459	0.466	0.385		0.495	0.518	0.587	0.535	0.613		0.53	0.513	0.629	0.521	0.646		0.454	0.515	0.583	0.506	0.614
D02	L-Sorbose	0.298	0.26	0.322	0.231	0.3		0.24	0.263	0.274	0.242	0.273		0.26	0.254	0.284	0.2	0.264		0.325	0.222	0.254	0.221	0.223		0.138	0.164	0.254	0.261	0.201		0.389	0.478	0.547	0.536	0.596		0.44	0.49	0.631	0.513	0.626		0.429	0.476	0.56	0.518	0.59
D03	L-Rhamnose	0.265	0.243	0.289	0.198	0.293		0.247	0.305	0.278	0.281	0.294		0.299	0.286	0.266	0.207	0.204		0.333	0.201	0.264	0.258	0.218		0.115	0.128	0.144	0.136	0.115		0.445	0.477	0.598	0.559	0.587		0.446	0.5	0.571	0.531	0.621		0.398	0.49	0.552	0.509	0.576
D04	L-Fucose	0.241	0.236	0.271	0.182	0.261		0.254	0.266	0.276	0.255	0.261		0.261	0.265	0.234	0.21	0.263		0.305	0.21	0.272	0.242	0.242		0.111	0.127	0.12	0.125	0.112		0.455	0.484	0.57	0.54	0.602		0.44	0.508	0.595	0.522	0.634		0.344	0.493	0.576	0.493	0.598
D05	D-Fucose	0.242	0.245	0.284	0.198	0.288		0.326	0.348	0.396	0.3	0.354		0.288	0.261	0.266	0.204	0.266		0.292	0.217	0.227	0.223	0.249		0.273	0.51	0.559	0.468	0.605		0.457	0.487	0.592	0.503	0.611		0.472	0.521	0.59	0.533	0.616		0.42	0.488	0.581	0.504	0.619
D06	D-Fructose-6-Phosphate	0.314	0.287	0.333	0.257	0.387		0.258	0.284	0.27	0.255	0.271		0.306	0.32	0.3	0.226	0.371		0.312	0.218	0.303	0.249	0.31		0.447	0.519	0.509	0.451	0.607		0.447	0.453	0.593	0.451	0.602		0.46	0.547	0.598	0.539	0.634		0.341	0.499	0.579	0.517	0.624
D07	D-Fructose	0.467	0.485	0.425	0.375	0.602		0.248	0.254	0.283	0.221	0.275		0.262	0.297	0.341	0.21	0.306		0.318	0.208	0.217	0.221	0.251		0.418	0.502	0.627	0.477	0.615		0.454	0.505	0.617	0.49	0.593		0.446	0.537	0.593	0.531	0.604		0.374	0.5	0.598	0.494	0.606
D08	Stachyose	0.266	0.251	0.258	0.28	0.33		0.232	0.29	0.29	0.286	0.227		0.259	0.271	0.267	0.24	0.267		0.297	0.228	0.269	0.233	0.276		0.428	0.478	0.574	0.319	0.596		0.437	0.486	0.559	0.497	0.558		0.446	0.512	0.555	0.486	0.608		0.347	0.499	0.545	0.51	0.595
D09	D-Raffinose	0.292	0.259	0.284	0.245	0.309		0.252	0.245	0.237	0.243	0.263		0.252	0.255	0.267	0.226	0.306		0.194	0.172	0.216	0.184	0.205		0.408	0.519	0.581	0.332	0.588		0.404	0.479	0.55	0.413	0.569		0.419	0.519	0.584	0.495	0.62		0.365	0.499	0.545	0.505	0.56
D10	Lactitol	0.292	0.266	0.236	0.243	0.293		0.247	0.265	0.234	0.242	0.289		0.3	0.267	0.293	0.272	0.342		0.27	0.21	0.22	0.227	0.281		0.449	0.51	0.569	0.334	0.575		0.412	0.475	0.565	0.409	0.535		0.405	0.487	0.555	0.472	0.599		0.267	0.466	0.535	0.498	0.549
D11	Lactulose	0.292	0.272	0.232	0.232	0.31		0.251	0.266	0.298	0.244	0.244		0.252	0.262	0.261	0.214	0.281		0.308	0.236	0.265	0.244	0.313		0.431	0.496	0.555	0.346	0.561		0.421	0.468	0.594	0.466	0.517		0.441	0.476	0.554	0.472	0.614		0.357	0.476	0.538	0.493	0.557
D12	a-D-Lactose	0.313	0.293	0.333	0.231	0.341		0.263	0.257	0.28	0.273	0.273		0.34	0.286	0.333	0.269	0.322		0.349	0.29	0.324	0.274	0.353		0.387	0.477	0.594	0.351	0.573		0.418	0.527	0.632	0.439	0.558		0.411	0.501	0.634	0.476	0.648		0.371	0.512	0.568	0.491	0.552
E01	Melibionic Acid	0.29	0.266	0.386	0.237	0.306		0.304	0.322	0.354	0.289	0.312		0.312	0.313	0.287	0.257	0.323		0.287	0.252	0.281	0.253	0.269		0.476	0.524	0.568	0.606	0.688		0.496	0.478	0.576	0.566	0.612		0.471	0.504	0.64	0.535	0.643		0.422	0.48	0.583	0.51	0.592
E02	D-Melibiose	0.259	0.252	0.295	0.2	0.288		0.233	0.28	0.308	0.242	0.268		0.249	0.266	0.241	0.187	0.252		0.354	0.231	0.251	0.229	0.302		0.421	0.462	0.518	0.564	0.57		0.461	0.466	0.618	0.542	0.598		0.43	0.463	0.595	0.545	0.616		0.376	0.479	0.574	0.488	0.586
E03	D-Galactose	0.344	0.38	0.469	0.296	0.397		0.225	0.258	0.25	0.222	0.246		0.276	0.284	0.277	0.198	0.292		0.351	0.228	0.259	0.239	0.293		0.379	0.409	0.474	0.498	0.513		0.463	0.478	0.586	0.522	0.597		0.392	0.419	0.581	0.51	0.598		0.4	0.499	0.573	0.498	0.597
E04	a-Methyl-D-Galactoside	0.237	0.244	0.326	0.196	0.273		0.252	0.314	0.314	0.245	0.283		0.276	0.296	0.268	0.205	0.271		0.319	0.223	0.267	0.225	0.25		0.189	0.166	0.157	0.148	0.136		0.483	0.503	0.592	0.549	0.605		0.4	0.425	0.605	0.508	0.602		0.409	0.502	0.583	0.518	0.612
E05	b-Methyl-D-Galactoside	0.248	0.248	0.263	0.185	0.286		0.221	0.273	0.26	0.232	0.262		0.278	0.28	0.268	0.218	0.296		0.302	0.208	0.271	0.265	0.251		0.44	0.512	0.539	0.494	0.621		0.464	0.512	0.636	0.563	0.624		0.357	0.463	0.608	0.502	0.589		0.397	0.515	0.58	0.514	0.633
E06	n-acetyl-neuraminic acid	0.249	0.262	0.293	0.213	0.28		0.243	0.263	0.254	0.241	0.309		0.265	0.278	0.313	0.202	0.359		0.314	0.193	0.234	0.225	0.287		0.462	0.511	0.443	0.482	0.6		0.453	0.522	0.664	0.523	0.618		0.407	0.412	0.647	0.504	0.616		0.399	0.521	0.561	0.517	0.646
E07	Pectin	0.236	0.245	0.254	0.19	0.341		0.241	0.262	0.243	0.235	0.29		0.268	0.279	0.259	0.243	0.309		0.341	0.254	0.262	0.242	0.301		0.476	0.496	0.562	0.444	0.586		0.458	0.494	0.609	0.476	0.604		0.413	0.516	0.602	0.499	0.644		0.385	0.51	0.566	0.524	0.641
E08	Sedoheptulosan	0.274	0.247	0.264	0.203	0.353		0.248	0.278	0.263	0.248	0.3		0.258	0.282	0.265	0.217	0.315		0.314	0.225	0.262	0.234	0.275		0.178	0.471	0.529	0.271	0.438		0.433	0.473	0.599	0.47	0.575		0.397	0.518	0.554	0.504	0.6		0.391	0.495	0.554	0.498	0.617
E09	Thymidine	0.24	0.243	0.195	0.222	0.277		0.25	0.241	0.246	0.22	0.299		0.245	0.245	0.285	0.211	0.264		0.334	0.257	0.231	0.25	0.294		0.364	0.504	0.533	0.322	0.572		0.391	0.463	0.636	0.407	0.576		0.392	0.494	0.536	0.492	0.581		0.369	0.49	0.547	0.48	0.602
E10	Uridine	0.316	0.298	0.275	0.244	0.311		0.3	0.299	0.241	0.263	0.297		0.302	0.283	0.291	0.241	0.322		0.325	0.217	0.202	0.229	0.314		0.423	0.503	0.546	0.326	0.526		0.449	0.471	0.56	0.417	0.565		0.333	0.484	0.557	0.514	0.585		0.326	0.483	0.534	0.464	0.586
E11	Adenosine	0.371	0.393	0.254	0.237	0.353		0.261	0.25	0.231	0.226	0.308		0.31	0.25	0.288	0.257	0.333		0.322	0.261	0.245	0.219	0.325		0.457	0.504	0.588	0.353	0.563		0.412	0.446	0.589	0.401	0.543		0.441	0.499	0.565	0.491	0.579		0.388	0.466	0.567	0.473	0.565
E12	Inosine	0.482	0.481	0.312	0.29	0.493		0.281	0.272	0.257	0.27	0.304		0.313	0.281	0.28	0.258	0.36		0.328	0.277	0.306	0.237	0.316		0.504	0.504	0.606	0.3	0.574		0.292	0.39	0.531	0.337	0.468		0.409	0.504	0.612	0.488	0.628		0.379	0.47	0.557	0.473	0.583
F01	Adonitol	0.302	0.295	0.335	0.243	0.35		0.302	0.345	0.337	0.305	0.286		0.294	0.285	0.256	0.256	0.26		0.394	0.303	0.294	0.272	0.3		0.387	0.459	0.533	0.479	0.6		0.461	0.503	0.558	0.536	0.624		0.475	0.505	0.624	0.538	0.633		0.398	0.476	0.565	0.496	0.588
F02	L-Arabinose	0.278	0.254	0.292	0.213	0.325		0.267	0.296	0.291	0.263	0.279		0.25	0.261	0.228	0.188	0.233		0.401	0.271	0.267	0.266	0.271		0.2	0.321	0.354	0.236	0.431		0.413	0.469	0.559	0.471	0.596		0.439	0.483	0.536	0.528	0.608		0.36	0.497	0.565	0.488	0.596
F03	D-Arabinose	0.254	0.265	0.324	0.242	0.325		0.24	0.287	0.295	0.227	0.291		0.274	0.246	0.297	0.188	0.268		0.368	0.267	0.251	0.271	0.271		0.189	0.245	0.285	0.223	0.241		0.37	0.45	0.583	0.492	0.614		0.424	0.505	0.565	0.523	0.627		0.384	0.488	0.548	0.524	0.584
F04	b-Methyl-D-Xyloside	0.267	0.247	0.283	0.203	0.312		0.273	0.3	0.341	0.243	0.305		0.303	0.272	0.264	0.191	0.285		0.367	0.304	0.309	0.314	0.319		0.179	0.228	0.285	0.233	0.192		0.338	0.42	0.587	0.497	0.613		0.41	0.514	0.569	0.55	0.635		0.386	0.433	0.528	0.468	0.562
F05	Xylitol	0.285	0.274	0.294	0.232	0.356		0.231	0.26	0.248	0.236	0.275		0.246	0.267	0.254	0.208	0.273		0.382	0.254	0.264	0.262	0.296		0.135	0.13	0.155	0.127	0.124		0.351	0.399	0.586	0.489	0.614		0.426	0.525	0.572	0.525	0.642		0.395	0.498	0.585	0.52	0.63
F06	m-Inositol	0.269	0.271	0.241	0.243	0.301		0.221	0.257	0.256	0.21	0.231		0.279	0.294	0.276	0.218	0.299		0.359	0.26	0.262	0.251	0.294		0.126	0.128	0.13	0.117	0.125		0.331	0.39	0.594	0.446	0.591		0.442	0.506	0.638	0.53	0.652		0.415	0.513	0.563	0.531	0.635
F07	i-Erythritol	0.264	0.252	0.307	0.221	0.309		0.255	0.277	0.344	0.251	0.312		0.272	0.244	0.307	0.235	0.328		0.313	0.198	0.225	0.231	0.286		0.129	0.128	0.132	0.1	0.123		0.441	0.505	0.653	0.487	0.593		0.426	0.503	0.617	0.524	0.625		0.432	0.514	0.61	0.516	0.632
F08	1,2-Propanediol	0.275	0.25	0.245	0.24	0.341		0.261	0.26	0.257	0.251	0.291		0.258	0.238	0.268	0.227	0.287		0.387	0.272	0.263	0.285	0.337		0.128	0.13	0.126	0.099	0.115		0.406	0.483	0.59	0.444	0.58		0.417	0.496	0.553	0.505	0.603		0.388	0.507	0.547	0.505	0.614
F09	2-Aminoethanol	0.269	0.28	0.261	0.237	0.304		0.244	0.241	0.219	0.252	0.284		0.282	0.27	0.273	0.213	0.295		0.306	0.207	0.229	0.242	0.28		0.38	0.509	0.577	0.34	0.563		0.376	0.475	0.591	0.41	0.559		0.401	0.5	0.598	0.507	0.596		0.389	0.482	0.556	0.513	0.6
F10	D,L-a-Glycerol Phosphate	0.3	0.286	0.236	0.229	0.345		0.223	0.269	0.234	0.223	0.307		0.245	0.241	0.282	0.195	0.279		0.308	0.207	0.226	0.215	0.268		0.331	0.472	0.526	0.343	0.504		0.354	0.432	0.572	0.396	0.547		0.403	0.48	0.533	0.513	0.574		0.391	0.474	0.552	0.488	0.57
F11	Glycerol	0.269	0.268	0.244	0.224	0.341		0.243	0.235	0.248	0.255	0.282		0.269	0.253	0.253	0.211	0.284		0.325	0.212	0.246	0.238	0.282		0.388	0.437	0.535	0.348	0.526		0.342	0.396	0.56	0.399	0.533		0.378	0.441	0.537	0.508	0.56		0.403	0.476	0.549	0.464	0.559
F12	Citric Acid	0.341	0.338	0.276	0.279	0.376		0.258	0.256	0.223	0.245	0.311		0.303	0.258	0.279	0.3	0.355		0.332	0.265	0.265	0.242	0.279		0.427	0.476	0.655	0.351	0.617		0.348	0.422	0.565	0.416	0.542		0.425	0.479	0.622	0.488	0.61		0.423	0.468	0.547	0.518	0.6
G01	Tricarballylic Acid	0.302	0.321	0.333	0.248	0.349		0.288	0.319	0.356	0.255	0.3		0.276	0.272	0.273	0.236	0.267		0.381	0.288	0.28	0.275	0.292		0.489	0.493	0.574	0.586	0.614		0.483	0.498	0.585	0.543	0.618		0.492	0.541	0.561	0.541	0.602		0.415	0.482	0.59	0.489	0.599
G02	L-Lactic Acid (DL)	0.353	0.317	0.405	0.263	0.37		0.316	0.353	0.397	0.274	0.327		0.359	0.288	0.306	0.246	0.316		0.359	0.255	0.266	0.245	0.255		0.474	0.478	0.552	0.574	0.614		0.457	0.488	0.552	0.534	0.599		0.456	0.52	0.559	0.533	0.6		0.396	0.493	0.55	0.498	0.651
G03	Methyl D-Lactate	0.294	0.265	0.303	0.204	0.315		0.262	0.302	0.277	0.246	0.341		0.293	0.263	0.273	0.191	0.32		0.337	0.255	0.312	0.276	0.3		0.477	0.484	0.583	0.576	0.599		0.447	0.499	0.601	0.531	0.628		0.441	0.526	0.585	0.536	0.62		0.404	0.505	0.555	0.515	0.634
G04	Methyl Pyruvate	0.264	0.256	0.292	0.2	0.277		0.251	0.29	0.295	0.254	0.289		0.307	0.256	0.274	0.226	0.319		0.362	0.307	0.306	0.277	0.325		0.459	0.504	0.578	0.571	0.613		0.463	0.516	0.587	0.545	0.629		0.454	0.521	0.566	0.53	0.623		0.417	0.502	0.589	0.518	0.622
G05	Pyruvic Acid	0.255	0.236	0.239	0.231	0.292		0.239	0.303	0.267	0.246	0.305		0.282	0.268	0.256	0.223	0.333		0.364	0.247	0.28	0.268	0.287		0.473	0.488	0.591	0.57	0.614		0.47	0.513	0.571	0.539	0.609		0.437	0.495	0.584	0.537	0.657		0.398	0.496	0.565	0.516	0.631
G06	a-Keto-Glutaric Acid	0.368	0.36	0.361	0.314	0.454		0.252	0.288	0.274	0.228	0.284		0.256	0.271	0.259	0.214	0.307		0.326	0.238	0.243	0.238	0.338		0.459	0.495	0.572	0.504	0.606		0.374	0.522	0.658	0.499	0.636		0.453	0.506	0.568	0.532	0.659		0.411	0.503	0.579	0.507	0.649
G07	Succinamic Acid	0.325	0.338	0.295	0.304	0.434		0.271	0.286	0.272	0.209	0.258		0.351	0.331	0.36	0.273	0.365		0.303	0.236	0.261	0.225	0.264		0.389	0.498	0.585	0.393	0.6		0.457	0.501	0.59	0.51	0.596		0.452	0.513	0.621	0.526	0.634		0.441	0.504	0.563	0.519	0.642
G08	Succinic Acid	0.281	0.285	0.251	0.205	0.35		0.253	0.268	0.229	0.206	0.294		0.268	0.274	0.262	0.21	0.331		0.331	0.254	0.25	0.233	0.299		0.426	0.502	0.572	0.311	0.591		0.398	0.488	0.594	0.477	0.569		0.426	0.507	0.578	0.507	0.621		0.364	0.493	0.55	0.515	0.617
G09	Mono Methyl Succinate	0.365	0.387	0.313	0.345	0.5		0.266	0.277	0.221	0.23	0.295		0.25	0.257	0.318	0.192	0.349		0.283	0.239	0.255	0.199	0.276		0.429	0.509	0.588	0.331	0.588		0.426	0.493	0.592	0.464	0.558		0.411	0.497	0.579	0.52	0.597		0.412	0.497	0.546	0.479	0.602
G10	L-Malic Acid	0.298	0.258	0.235	0.267	0.33		0.239	0.23	0.225	0.24	0.304		0.267	0.278	0.264	0.212	0.369		0.314	0.224	0.249	0.232	0.292		0.39	0.497	0.579	0.329	0.564		0.404	0.475	0.55	0.436	0.555		0.394	0.485	0.587	0.516	0.618		0.315	0.474	0.521	0.491	0.566
G11	D-Malic Acid	0.283	0.244	0.219	0.222	0.363		0.25	0.241	0.238	0.236	0.326		0.266	0.275	0.285	0.232	0.311		0.298	0.243	0.247	0.261	0.301		0.343	0.454	0.564	0.368	0.584		0.436	0.478	0.565	0.423	0.555		0.381	0.454	0.59	0.47	0.595		0.314	0.463	0.57	0.475	0.579
G12	m-Tartaric Acid	0.328	0.308	0.259	0.278	0.315		0.278	0.263	0.266	0.259	0.294		0.334	0.308	0.312	0.271	0.362		0.362	0.313	0.353	0.316	0.291		0.454	0.502	0.582	0.213	0.618		0.421	0.463	0.554	0.479	0.548		0.267	0.47	0.606	0.474	0.636		0.384	0.46	0.569	0.518	0.58
H01	Acetoacetic Acid	0.32	0.349	0.339	0.292	0.329		0.323	0.312	0.281	0.227	0.298		0.322	0.335	0.315	0.279	0.35		0.307	0.271	0.304	0.252	0.321		0.499	0.496	0.617	0.59	0.671		0.484	0.538	0.625	0.541	0.626		0.475	0.496	0.603	0.549	0.631		0.403	0.506	0.564	0.386	0.64
H02	g-Amino Butyric Acid	0.313	0.317	0.345	0.266	0.321		0.314	0.332	0.342	0.259	0.307		0.322	0.307	0.341	0.237	0.328		0.277	0.302	0.308	0.258	0.311		0.492	0.506	0.615	0.612	0.661		0.47	0.498	0.589	0.571	0.641		0.458	0.533	0.614	0.529	0.645		0.429	0.508	0.558	0.555	0.649
H03	a-Keto-Butyric Acid	0.256	0.235	0.267	0.25	0.246		0.288	0.304	0.325	0.26	0.287		0.343	0.314	0.294	0.258	0.329		0.303	0.287	0.275	0.278	0.327		0.512	0.514	0.598	0.614	0.661		0.461	0.506	0.575	0.541	0.622		0.448	0.515	0.597	0.551	0.643		0.398	0.506	0.543	0.554	0.642
H04	D,L-a-Hydroxy-Butyric Acid	0.287	0.263	0.325	0.252	0.333		0.258	0.276	0.312	0.253	0.282		0.299	0.297	0.275	0.23	0.393		0.265	0.254	0.29	0.244	0.283		0.513	0.517	0.617	0.614	0.645		0.483	0.513	0.639	0.545	0.626		0.465	0.522	0.594	0.555	0.64		0.405	0.501	0.57	0.531	0.664
H05	b-Hydroxy-Butyric Acid	0.3	0.304	0.317	0.242	0.373		0.269	0.362	0.413	0.292	0.326		0.293	0.296	0.261	0.212	0.411		0.328	0.253	0.286	0.262	0.287		0.481	0.504	0.589	0.585	0.618		0.438	0.503	0.605	0.532	0.643		0.426	0.509	0.615	0.553	0.632		0.383	0.529	0.582	0.553	0.669
H06	g-Hydroxy-Butyric Acid	0.334	0.293	0.301	0.281	0.369		0.265	0.335	0.457	0.289	0.352		0.326	0.332	0.285	0.214	0.389		0.261	0.264	0.27	0.247	0.333		0.45	0.491	0.59	0.532	0.616		0.464	0.519	0.624	0.549	0.589		0.419	0.502	0.62	0.538	0.646		0.401	0.508	0.587	0.571	0.658
H07	Butyric Acid	0.176	0.209	0.213	0.2	0.234		0.279	0.327	0.377	0.289	0.327		0.294	0.282	0.267	0.28	0.382		0.263	0.265	0.244	0.222	0.331		0.417	0.423	0.571	0.312	0.593		0.5	0.51	0.598	0.48	0.614		0.433	0.496	0.608	0.54	0.637		0.408	0.527	0.56	0.519	0.627
H08	2,3-Butanediol	0.291	0.27	0.252	0.243	0.342		0.236	0.255	0.299	0.245	0.296		0.297	0.277	0.321	0.253	0.345		0.303	0.254	0.299	0.267	0.273		0.355	0.406	0.573	0.241	0.564		0.458	0.506	0.606	0.439	0.586		0.442	0.494	0.611	0.525	0.639		0.412	0.495	0.596	0.523	0.647
H09	3-Hydroxy 2-Butanone	0.296	0.268	0.275	0.269	0.379		0.259	0.251	0.293	0.261	0.28		0.286	0.283	0.262	0.235	0.366		0.273	0.246	0.254	0.258	0.262		0.482	0.518	0.627	0.36	0.586		0.435	0.515	0.587	0.441	0.599		0.413	0.48	0.616	0.498	0.629		0.456	0.477	0.536	0.538	0.631
H10	Propionic Acid	0.342	0.316	0.266	0.244	0.44		0.24	0.235	0.271	0.222	0.309		0.299	0.27	0.26	0.273	0.428		0.286	0.285	0.257	0.243	0.353		0.525	0.534	0.619	0.381	0.602		0.425	0.482	0.569	0.451	0.6		0.407	0.491	0.666	0.473	0.628		0.378	0.473	0.586	0.526	0.61
H11	Acetic Acid	0.354	0.321	0.277	0.258	0.351		0.252	0.269	0.296	0.268	0.306		0.313	0.3	0.257	0.253	0.378		0.31	0.299	0.304	0.282	0.317		0.492	0.512	0.582	0.331	0.578		0.435	0.481	0.598	0.441	0.555		0.409	0.48	0.605	0.49	0.59		0.398	0.467	0.595	0.522	0.619
H12	Hexanoic Acid	0.311	0.335	0.274	0.252	0.427		0.575	0.544	0.526	0.456	0.62		0.612	0.435	0.636	0.466	0.651		0.606	0.432	0.565	0.493	0.617		0.46	0.485	0.572	0.17	0.591		0.403	0.47	0.577	0.45	0.532		0.43	0.493	0.634	0.496	0.596		0.385	0.456	0.531	0.514	0.605
[truncated: 22 more columns]
